# Supplementary material for: Genome-Wide Analysis of Long Noncoding RNAs and Their Responses to Drought Stress in Cotton (Gossypium hirsutum L.)
Source: PLoS One. 2016 Jun 13;11(6):e0156723. doi: 10.1371/journal.pone.0156723 (PMC4905672; doi:10.1371/journal.pone.0156723)
Supplement: S4 Table — (XLSX) [file pone.0156723.s006.xlsx]

## Sheet: 10k.cis
lncRNA targets predicted in 10k upstream and 10k downstream regions by cis-acting
lncRNA_id	mRNA_ID
XLOC_005750	CotAD_73190
XLOC_005750	CotAD_73191
XLOC_000100	CotAD_48406
XLOC_000104	CotAD_48407
XLOC_000107	CotAD_48407
XLOC_000127	CotAD_48416
XLOC_000135	CotAD_48418
XLOC_000135	CotAD_48419
XLOC_000239	CotAD_55889
XLOC_006074	CotAD_47588
XLOC_006074	CotAD_47587
XLOC_006074	CotAD_47586
XLOC_006074	CotAD_47585
XLOC_006074	CotAD_47584
XLOC_006106	CotAD_47576
XLOC_006106	CotAD_47575
XLOC_000314	CotAD_47573
XLOC_000314	CotAD_47572
XLOC_000328	CotAD_47562
XLOC_000359	CotAD_34507
XLOC_000359	CotAD_34506
XLOC_000359	CotAD_34505
XLOC_000370	CotAD_34499
XLOC_006243	CotAD_34494
XLOC_006266	CotAD_34480
XLOC_006266	CotAD_34479
XLOC_006266	CotAD_34478
XLOC_006282	CotAD_34465
XLOC_006285	CotAD_34462
XLOC_006285	CotAD_34461
XLOC_006343	CotAD_35945
XLOC_006434	CotAD_61355
XLOC_006430	CotAD_61356
XLOC_000692	CotAD_62207
XLOC_000694	CotAD_62207
XLOC_000694	CotAD_62208
XLOC_000709	CotAD_62216
XLOC_000709	CotAD_62217
XLOC_000709	CotAD_62218
XLOC_000709	CotAD_62219
XLOC_000709	CotAD_62220
XLOC_000714	CotAD_62220
XLOC_000714	CotAD_53320
XLOC_000718	CotAD_53322
XLOC_000718	CotAD_53323
XLOC_000718	CotAD_53324
XLOC_006521	CotAD_53339
XLOC_006521	CotAD_53340
XLOC_006523	CotAD_53341
XLOC_006523	CotAD_53342
XLOC_000793	CotAD_56824
XLOC_000793	CotAD_56823
XLOC_000793	CotAD_56822
XLOC_000848	CotAD_64293
XLOC_000848	CotAD_64294
XLOC_006615	CotAD_64295
XLOC_006673	CotAD_52056
XLOC_006673	CotAD_52055
XLOC_006771	CotAD_53186
XLOC_006771	CotAD_53185
XLOC_006815	CotAD_50717
XLOC_001025	CotAD_53160
XLOC_001025	CotAD_53161
XLOC_001025	CotAD_53162
XLOC_006886	CotAD_12351
XLOC_006886	CotAD_12350
XLOC_006951	CotAD_12303
XLOC_006951	CotAD_12302
XLOC_007004	CotAD_12290
XLOC_001212	CotAD_12279
XLOC_001212	CotAD_12278
XLOC_001224	CotAD_12273
XLOC_001224	CotAD_12272
XLOC_001336	CotAD_12212
XLOC_001336	CotAD_12211
XLOC_001368	CotAD_12202
XLOC_007235	CotAD_12193
XLOC_001422	CotAD_39893
XLOC_001472	CotAD_39921
XLOC_001472	CotAD_39922
XLOC_001472	CotAD_39923
XLOC_001817	CotAD_42519
XLOC_001817	XLOC_001820
XLOC_001820	CotAD_42519
XLOC_001900	CotAD_42487
XLOC_001906	CotAD_42484
XLOC_001906	CotAD_42483
XLOC_007861	CotAD_71046
XLOC_007861	CotAD_71045
XLOC_001986	CotAD_73490
XLOC_001986	CotAD_73491
XLOC_002070	CotAD_50850
XLOC_008123	CotAD_60883
XLOC_002221	CotAD_62915
XLOC_008235	CotAD_61464
XLOC_008354	CotAD_65714
XLOC_008364	CotAD_73276
XLOC_008375	CotAD_63392
XLOC_008375	CotAD_63391
XLOC_008375	CotAD_63390
XLOC_008375	CotAD_63389
XLOC_002656	CotAD_55380
XLOC_008591	CotAD_55375
XLOC_008591	CotAD_55374
XLOC_002692	CotAD_55365
XLOC_002695	CotAD_55364
XLOC_002695	CotAD_55363
XLOC_002695	CotAD_55362
XLOC_002714	CotAD_71018
XLOC_002714	CotAD_71017
XLOC_008698	CotAD_48862
XLOC_008698	CotAD_48861
XLOC_008698	CotAD_48860
XLOC_002748	CotAD_48858
XLOC_002748	CotAD_48857
XLOC_008722	CotAD_48846
XLOC_002915	CotAD_08666
XLOC_002936	CotAD_08679
XLOC_008956	CotAD_08759
XLOC_003117	CotAD_08806
XLOC_003117	CotAD_08807
XLOC_003123	CotAD_08809
XLOC_003123	CotAD_08810
XLOC_003123	CotAD_08811
XLOC_009027	CotAD_08809
XLOC_009027	CotAD_08810
XLOC_003142	CotAD_08821
XLOC_009097	CotAD_51401
XLOC_009097	CotAD_51400
XLOC_009110	CotAD_51395
XLOC_009110	CotAD_51394
XLOC_003213	CotAD_71526
XLOC_003213	CotAD_71525
XLOC_003221	CotAD_57122
XLOC_009134	CotAD_57123
XLOC_009143	CotAD_57128
XLOC_003258	CotAD_57132
XLOC_003258	CotAD_57133
XLOC_003258	CotAD_57134
XLOC_009162	CotAD_57133
XLOC_009162	CotAD_57134
XLOC_009162	CotAD_57135
XLOC_009204	CotAD_67021
XLOC_009204	CotAD_67020
XLOC_009204	CotAD_67019
XLOC_003345	CotAD_67018
XLOC_003345	CotAD_67017
XLOC_003345	CotAD_67016
XLOC_009284	CotAD_69064
XLOC_003431	CotAD_48766
XLOC_003432	CotAD_48766
XLOC_009405	CotAD_48803
XLOC_009524	CotAD_74128
XLOC_009560	CotAD_62467
XLOC_003775	CotAD_60440
XLOC_003792	CotAD_60434
XLOC_003792	CotAD_60433
XLOC_003792	CotAD_60432
XLOC_003792	CotAD_60431
XLOC_003792	CotAD_60430
XLOC_009798	CotAD_74084
XLOC_009821	CotAD_63003
XLOC_009821	CotAD_63002
XLOC_004131	CotAD_59067
XLOC_010062	CotAD_76581
XLOC_004207	CotAD_64168
XLOC_004207	CotAD_64169
XLOC_004207	CotAD_64170
XLOC_004229	CotAD_62852
XLOC_010267	CotAD_68246
XLOC_010267	CotAD_68247
XLOC_010267	CotAD_68248
XLOC_010267	CotAD_68249
XLOC_010371	CotAD_58925
XLOC_010379	CotAD_58930
XLOC_004504	CotAD_58496
XLOC_004504	CotAD_58495
XLOC_004504	CotAD_58494
XLOC_004505	CotAD_58496
XLOC_004505	CotAD_58495
XLOC_004505	CotAD_58494
XLOC_010407	CotAD_58492
XLOC_004549	CotAD_19705
XLOC_004549	CotAD_19704
XLOC_004549	CotAD_19703
XLOC_004549	CotAD_19702
XLOC_010534	CotAD_19641
XLOC_010534	CotAD_19640
XLOC_010534	CotAD_19639
XLOC_004676	CotAD_19617
XLOC_010607	CotAD_19612
XLOC_010607	CotAD_19611
XLOC_004700	CotAD_19608
XLOC_004703	CotAD_19608
XLOC_004937	CotAD_76554
XLOC_010866	CotAD_48580
XLOC_004981	CotAD_48575
XLOC_011029	CotAD_68340
XLOC_011059	CotAD_74042
XLOC_005264	CotAD_63967
XLOC_011169	CotAD_65656
XLOC_005356	CotAD_61094
XLOC_005356	CotAD_61095
XLOC_005437	CotAD_61322
XLOC_005463	CotAD_43335
XLOC_005550	CotAD_14509
XLOC_005550	CotAD_14510
XLOC_005550	CotAD_14511
XLOC_005570	CotAD_14535
XLOC_005570	CotAD_14536
XLOC_005570	CotAD_14537
XLOC_011524	CotAD_14581
XLOC_011524	CotAD_14582
XLOC_011524	CotAD_14583
XLOC_011524	CotAD_14584
XLOC_011536	CotAD_14590
XLOC_011536	CotAD_14591
XLOC_011536	CotAD_14592
XLOC_005729	CotAD_14645
XLOC_005729	CotAD_14646
XLOC_011619	CotAD_14646
XLOC_005729	CotAD_14647
XLOC_011619	CotAD_14647
XLOC_005742	CotAD_14649
XLOC_005742	CotAD_14650
XLOC_005742	CotAD_14651
XLOC_005742	CotAD_14652
XLOC_005748	CotAD_14653
XLOC_011853	CotAD_63751
XLOC_016281	CotAD_63755
XLOC_016352	CotAD_67831
XLOC_016431	XLOC_012064
XLOC_012064	CotAD_71456
XLOC_016431	CotAD_71456
XLOC_016431	CotAD_71455
XLOC_012068	CotAD_71454
XLOC_016483	CotAD_73697
XLOC_016483	CotAD_73696
XLOC_012140	CotAD_69240
XLOC_016616	CotAD_61518
XLOC_012238	CotAD_61518
XLOC_016802	CotAD_58125
XLOC_016802	CotAD_58126
XLOC_016802	CotAD_58127
XLOC_012557	CotAD_59038
XLOC_016978	CotAD_52269
XLOC_016978	CotAD_52268
XLOC_017129	CotAD_76736
XLOC_017150	CotAD_65399
XLOC_017311	CotAD_20631
XLOC_012937	CotAD_20645
XLOC_012937	CotAD_20646
XLOC_017387	CotAD_20667
XLOC_017387	CotAD_20668
XLOC_017387	CotAD_20669
XLOC_012971	CotAD_20686
XLOC_017443	CotAD_52333
XLOC_017443	CotAD_52334
XLOC_013071	CotAD_19224
XLOC_017621	CotAD_19287
XLOC_017621	CotAD_19288
XLOC_017621	CotAD_19289
XLOC_017621	CotAD_19290
XLOC_013184	CotAD_19294
XLOC_017641	CotAD_19305
XLOC_017687	CotAD_19326
XLOC_017687	CotAD_19327
XLOC_013269	CotAD_56472
XLOC_013269	CotAD_56473
XLOC_017724	CotAD_56474
XLOC_017729	CotAD_56474
XLOC_017729	CotAD_56475
XLOC_017734	CotAD_56475
XLOC_017776	CotAD_61033
XLOC_017776	CotAD_61032
XLOC_017776	CotAD_61031
XLOC_017776	CotAD_61030
XLOC_013330	CotAD_61027
XLOC_017785	CotAD_61027
XLOC_013376	CotAD_47294
XLOC_013376	CotAD_47295
XLOC_013376	CotAD_47296
XLOC_013417	CotAD_55552
XLOC_013417	CotAD_55551
XLOC_017996	CotAD_70946
XLOC_017996	CotAD_70947
XLOC_013805	CotAD_57704
XLOC_018354	CotAD_42943
XLOC_018378	CotAD_42960
XLOC_018378	CotAD_42961
XLOC_018378	CotAD_42962
XLOC_018410	CotAD_42967
XLOC_018425	CotAD_42976
XLOC_018519	CotAD_59522
XLOC_018519	CotAD_59523
XLOC_018519	CotAD_59524
XLOC_018637	CotAD_60852
XLOC_018637	CotAD_60853
XLOC_018637	CotAD_60854
XLOC_018637	CotAD_60855
XLOC_018721	CotAD_73763
XLOC_014277	CotAD_62827
XLOC_014277	CotAD_62828
XLOC_014373	CotAD_59218
XLOC_014396	CotAD_24386
XLOC_014396	CotAD_24387
XLOC_019152	CotAD_24424
XLOC_019152	CotAD_24425
XLOC_019152	CotAD_24426
XLOC_019187	CotAD_24454
XLOC_019267	CotAD_54453
XLOC_014613	CotAD_54442
XLOC_014621	CotAD_54437
XLOC_014621	CotAD_54436
XLOC_019301	CotAD_54434
XLOC_019301	CotAD_54433
XLOC_019370	CotAD_57875
XLOC_014719	CotAD_32898
XLOC_014719	CotAD_32897
XLOC_014719	CotAD_32896
XLOC_019468	CotAD_32887
XLOC_014753	CotAD_32881
XLOC_014753	CotAD_32880
XLOC_014753	CotAD_32879
XLOC_014753	CotAD_32878
XLOC_019555	CotAD_61982
XLOC_019555	CotAD_61983
XLOC_019555	CotAD_61984
XLOC_019555	CotAD_61985
XLOC_019555	CotAD_61986
XLOC_019570	CotAD_61995
XLOC_019629	CotAD_17756
XLOC_014949	CotAD_17735
XLOC_014949	CotAD_17734
XLOC_014999	CotAD_17718
XLOC_014999	CotAD_17717
XLOC_019734	CotAD_17711
XLOC_019734	CotAD_17710
XLOC_019734	CotAD_17709
XLOC_019734	CotAD_17708
XLOC_019788	CotAD_17685
XLOC_019788	CotAD_17684
XLOC_019788	CotAD_17683
XLOC_019788	CotAD_17682
XLOC_019788	CotAD_17681
XLOC_015077	CotAD_17673
XLOC_019809	CotAD_17672
XLOC_019826	CotAD_17662
XLOC_019885	CotAD_17643
XLOC_019885	CotAD_17642
XLOC_019939	CotAD_71946
XLOC_020001	CotAD_31442
XLOC_020001	CotAD_31443
XLOC_015260	CotAD_31459
XLOC_015260	CotAD_31460
XLOC_015260	CotAD_31461
XLOC_015260	CotAD_31462
XLOC_020036	CotAD_31463
XLOC_015406	CotAD_42444
XLOC_015467	CotAD_42470
XLOC_015467	CotAD_42471
XLOC_015543	CotAD_61922
XLOC_020411	CotAD_64019
XLOC_020411	CotAD_64020
XLOC_015743	CotAD_64026
XLOC_015743	CotAD_64027
XLOC_015745	CotAD_64026
XLOC_015745	CotAD_64027
XLOC_015779	CotAD_58726
XLOC_020542	CotAD_70665
XLOC_020603	CotAD_64686
XLOC_020616	CotAD_64689
XLOC_020616	CotAD_64690
XLOC_020616	CotAD_64691
XLOC_020647	CotAD_74418
XLOC_015953	CotAD_73532
XLOC_015953	CotAD_73533
XLOC_016014	CotAD_70841
XLOC_016014	CotAD_70840
XLOC_016109	CotAD_59088
XLOC_026413	CotAD_21307
XLOC_021036	CotAD_21316
XLOC_021036	CotAD_21317
XLOC_026439	CotAD_21321
XLOC_026439	CotAD_21322
XLOC_021082	CotAD_21328
XLOC_026494	CotAD_21342
XLOC_026494	CotAD_21343
XLOC_026494	CotAD_21344
XLOC_026494	CotAD_21345
XLOC_021114	CotAD_21350
XLOC_021135	CotAD_21361
XLOC_026556	CotAD_21377
XLOC_026553	CotAD_21377
XLOC_026556	CotAD_21378
XLOC_026553	CotAD_21378
XLOC_026553	CotAD_21379
XLOC_026590	CotAD_21391
XLOC_021207	CotAD_21394
XLOC_021207	CotAD_21395
XLOC_021207	CotAD_21396
XLOC_021207	CotAD_21397
XLOC_021207	CotAD_21398
XLOC_026610	CotAD_21398
XLOC_026610	CotAD_21399
XLOC_026610	CotAD_21400
XLOC_026615	CotAD_58879
XLOC_026615	CotAD_58880
XLOC_021257	CotAD_58882
XLOC_021257	CotAD_58883
XLOC_021258	CotAD_58883
XLOC_021287	CotAD_43937
XLOC_021287	CotAD_43938
XLOC_021287	CotAD_43939
XLOC_026674	CotAD_43956
XLOC_026674	CotAD_43957
XLOC_021311	CotAD_43958
XLOC_021311	CotAD_43959
XLOC_026734	CotAD_76123
XLOC_026763	CotAD_64236
XLOC_026778	CotAD_64233
XLOC_026778	CotAD_64232
XLOC_026816	CotAD_71084
XLOC_026866	CotAD_46479
XLOC_021517	CotAD_46460
XLOC_021548	CotAD_50515
XLOC_021571	CotAD_50523
XLOC_027247	CotAD_61120
XLOC_021982	CotAD_66059
XLOC_021982	CotAD_66058
XLOC_027530	CotAD_56250
XLOC_027530	CotAD_56251
XLOC_027543	CotAD_56256
XLOC_027613	CotAD_48745
XLOC_027617	CotAD_48745
XLOC_027722	CotAD_65869
XLOC_027765	CotAD_71924
XLOC_027766	CotAD_71924
XLOC_027795	CotAD_54465
XLOC_027804	CotAD_54468
XLOC_022378	CotAD_54468
XLOC_022378	CotAD_54469
XLOC_022378	CotAD_54470
XLOC_027929	CotAD_53235
XLOC_027930	CotAD_53235
XLOC_027943	CotAD_53232
XLOC_027953	CotAD_53227
XLOC_028024	CotAD_53217
XLOC_022750	CotAD_57670
XLOC_028323	CotAD_64087
XLOC_028366	CotAD_62448
XLOC_028434	CotAD_50815
XLOC_022978	CotAD_50821
XLOC_022978	CotAD_50822
XLOC_022985	CotAD_50823
XLOC_023013	CotAD_50838
XLOC_023023	CotAD_50842
XLOC_023090	CotAD_55342
XLOC_023129	CotAD_76063
XLOC_023137	CotAD_53591
XLOC_023137	CotAD_53592
XLOC_023211	CotAD_73665
XLOC_028709	CotAD_69665
XLOC_028709	CotAD_69666
XLOC_028709	CotAD_69667
XLOC_023227	CotAD_69665
XLOC_023227	CotAD_69666
XLOC_023227	CotAD_69667
XLOC_023247	CotAD_52025
XLOC_028744	CotAD_52028
XLOC_028744	CotAD_52029
XLOC_028744	CotAD_52030
XLOC_028744	CotAD_52031
XLOC_023408	CotAD_74360
XLOC_028923	CotAD_55126
XLOC_029104	CotAD_34278
XLOC_029109	CotAD_34279
XLOC_029227	CotAD_75568
XLOC_029227	CotAD_75569
XLOC_029285	CotAD_58537
XLOC_023886	CotAD_58547
XLOC_029315	CotAD_58549
XLOC_023910	CotAD_58551
XLOC_023910	CotAD_58552
XLOC_023974	CotAD_49691
XLOC_023974	CotAD_49692
XLOC_023974	CotAD_49693
XLOC_023974	CotAD_49694
XLOC_029407	CotAD_49706
XLOC_029488	CotAD_43608
XLOC_029488	CotAD_43607
XLOC_029488	CotAD_43606
XLOC_029496	CotAD_43608
XLOC_029496	CotAD_43607
XLOC_029496	CotAD_43606
XLOC_029496	CotAD_43605
XLOC_029505	CotAD_43601
XLOC_029505	CotAD_43600
XLOC_029505	CotAD_43599
XLOC_029505	CotAD_43598
XLOC_029505	CotAD_43597
XLOC_024125	CotAD_29058
XLOC_024125	CotAD_29057
XLOC_024125	CotAD_29056
XLOC_024125	CotAD_29055
XLOC_024168	CotAD_29038
XLOC_024211	CotAD_29008
XLOC_024211	CotAD_29007
XLOC_029645	CotAD_29004
XLOC_029730	CotAD_33443
XLOC_029730	CotAD_33442
XLOC_029730	CotAD_33441
XLOC_029761	CotAD_33427
XLOC_029761	CotAD_33426
XLOC_024341	CotAD_33419
XLOC_024341	CotAD_33418
XLOC_029778	CotAD_33415
XLOC_029778	CotAD_33414
XLOC_029824	CotAD_33410
XLOC_024421	CotAD_63582
XLOC_024421	CotAD_63583
XLOC_029983	CotAD_60822
XLOC_029983	CotAD_60823
XLOC_029983	CotAD_60824
XLOC_029983	CotAD_60825
XLOC_024469	CotAD_76040
XLOC_030024	CotAD_49940
XLOC_030024	CotAD_49941
XLOC_030095	CotAD_75871
XLOC_024569	CotAD_64661
XLOC_030153	CotAD_67929
XLOC_030222	CotAD_38680
XLOC_030222	CotAD_38679
XLOC_030222	CotAD_38678
XLOC_024672	CotAD_38650
XLOC_024794	CotAD_69406
XLOC_024794	CotAD_69405
XLOC_024842	CotAD_75769
XLOC_024889	CotAD_54964
XLOC_024890	CotAD_54963
XLOC_024890	CotAD_54962
XLOC_024904	CotAD_21287
XLOC_024904	CotAD_21286
XLOC_024987	CotAD_21253
XLOC_024987	CotAD_21252
XLOC_025003	CotAD_21248
XLOC_030573	CotAD_21247
XLOC_030573	CotAD_21246
XLOC_030578	CotAD_21246
XLOC_030581	CotAD_21246
XLOC_030597	CotAD_21232
XLOC_030597	CotAD_21231
XLOC_030597	CotAD_21230
XLOC_030619	CotAD_21224
XLOC_030619	CotAD_21223
XLOC_025091	CotAD_21208
XLOC_030654	CotAD_21208
XLOC_030654	CotAD_21207
XLOC_030681	CotAD_21182
XLOC_025204	CotAD_54417
XLOC_025204	CotAD_54416
XLOC_025217	CotAD_45414
XLOC_025217	CotAD_45413
XLOC_025217	CotAD_45412
XLOC_025217	CotAD_45411
XLOC_030780	CotAD_45406
XLOC_030811	CotAD_45393
XLOC_030811	CotAD_45392
XLOC_030811	CotAD_45391
XLOC_031043	CotAD_71878
XLOC_025781	CotAD_22432
XLOC_025781	CotAD_22433
XLOC_025781	CotAD_22434
XLOC_025786	CotAD_22437
XLOC_025786	CotAD_22438
XLOC_025867	CotAD_22479
XLOC_025868	CotAD_22479
XLOC_025894	CotAD_22485
XLOC_025904	CotAD_22487
XLOC_025904	CotAD_22488
XLOC_025939	CotAD_69802
XLOC_031472	CotAD_59607
XLOC_026070	CotAD_68124
XLOC_026143	CotAD_71226
XLOC_026154	CotAD_75168
XLOC_026154	CotAD_75169
XLOC_031613	CotAD_76202
XLOC_031631	CotAD_44978
XLOC_031749	CotAD_61196
XLOC_026324	CotAD_64644
XLOC_031825	CotAD_74555
XLOC_031825	CotAD_74556
XLOC_036302	CotAD_55387
XLOC_032021	CotAD_55398
XLOC_032021	CotAD_55399
XLOC_032021	CotAD_55400
XLOC_036328	CotAD_55404
XLOC_036328	CotAD_55405
XLOC_036328	CotAD_55406
XLOC_036328	CotAD_55407
XLOC_036328	CotAD_55408
XLOC_032263	CotAD_74744
XLOC_036722	XLOC_032428
XLOC_036722	CotAD_62354
XLOC_032428	CotAD_62354
XLOC_032558	CotAD_75084
XLOC_036886	CotAD_49213
XLOC_036886	CotAD_49214
XLOC_036886	CotAD_49215
XLOC_036898	CotAD_40088
XLOC_036898	CotAD_40087
XLOC_036898	CotAD_40086
XLOC_032721	CotAD_67079
XLOC_032721	CotAD_67080
XLOC_032721	CotAD_67081
XLOC_032721	CotAD_67082
XLOC_032721	CotAD_67083
XLOC_032767	CotAD_68326
XLOC_037080	CotAD_51845
XLOC_037080	CotAD_51846
XLOC_037080	CotAD_51847
XLOC_037080	CotAD_51848
XLOC_037080	CotAD_51849
XLOC_037266	CotAD_72308
XLOC_037266	CotAD_72309
XLOC_033034	CotAD_67990
XLOC_033034	CotAD_67991
XLOC_037410	CotAD_63087
XLOC_033248	CotAD_56948
XLOC_033248	CotAD_56949
XLOC_033248	CotAD_56950
XLOC_037578	CotAD_62376
XLOC_033295	CotAD_62377
XLOC_033304	CotAD_62379
XLOC_033309	CotAD_62383
XLOC_033309	CotAD_62384
XLOC_037640	CotAD_56905
XLOC_037659	CotAD_61813
XLOC_037659	CotAD_61814
XLOC_037659	CotAD_61815
XLOC_037710	CotAD_50284
XLOC_037734	CotAD_49137
XLOC_033396	CotAD_49137
XLOC_037734	CotAD_49138
XLOC_037734	CotAD_49139
XLOC_033396	CotAD_49138
XLOC_033396	CotAD_49139
XLOC_033418	CotAD_49150
XLOC_033418	CotAD_49151
XLOC_033418	CotAD_49152
XLOC_033418	CotAD_49153
XLOC_033418	CotAD_50267
XLOC_033447	CotAD_35406
XLOC_033447	CotAD_35407
XLOC_033447	CotAD_35408
XLOC_033447	CotAD_35409
XLOC_033466	CotAD_50257
XLOC_033466	CotAD_50256
XLOC_033466	CotAD_35415
XLOC_037781	CotAD_35415
XLOC_033466	CotAD_35416
XLOC_033466	CotAD_35417
XLOC_037781	CotAD_35416
XLOC_037781	CotAD_35417
XLOC_037792	CotAD_35418
XLOC_037809	CotAD_35424
XLOC_037813	XLOC_037809
XLOC_037809	CotAD_35425
XLOC_037813	CotAD_35425
XLOC_037813	CotAD_35426
XLOC_037813	CotAD_35427
XLOC_033500	CotAD_35429
XLOC_033618	CotAD_75074
XLOC_033630	CotAD_75075
XLOC_038046	CotAD_61296
XLOC_038046	CotAD_61297
XLOC_038066	CotAD_71269
XLOC_038071	CotAD_73700
XLOC_038126	CotAD_67789
XLOC_038237	CotAD_19125
XLOC_038237	CotAD_19126
XLOC_038237	CotAD_19127
XLOC_038237	CotAD_19128
XLOC_034029	CotAD_19164
XLOC_034029	CotAD_19165
XLOC_034080	CotAD_48122
XLOC_034080	CotAD_48123
XLOC_038414	CotAD_48150
XLOC_038414	CotAD_48151
XLOC_038414	CotAD_48152
XLOC_038414	CotAD_48153
XLOC_038451	CotAD_34660
XLOC_038451	CotAD_34661
XLOC_038451	CotAD_34662
XLOC_034191	CotAD_34674
XLOC_034191	CotAD_67471
XLOC_038516	CotAD_34697
XLOC_038539	CotAD_34700
XLOC_038539	CotAD_34701
XLOC_034292	CotAD_34709
XLOC_034296	CotAD_34709
XLOC_034292	CotAD_34710
XLOC_034292	CotAD_34711
XLOC_034296	CotAD_34710
XLOC_034296	CotAD_34711
XLOC_034330	CotAD_36847
XLOC_038622	CotAD_36864
XLOC_038856	CotAD_65530
XLOC_038856	CotAD_65531
XLOC_038949	CotAD_43073
XLOC_038949	CotAD_43074
XLOC_034799	CotAD_43083
XLOC_038996	CotAD_43087
XLOC_038996	CotAD_43088
XLOC_038996	CotAD_43089
XLOC_038996	CotAD_43090
XLOC_034823	CotAD_43091
XLOC_039230	CotAD_50178
XLOC_039230	CotAD_69635
XLOC_035164	CotAD_72722
XLOC_035195	CotAD_73710
XLOC_039412	CotAD_70290
XLOC_039412	CotAD_70289
XLOC_035251	CotAD_67089
XLOC_039534	CotAD_68635
XLOC_039537	CotAD_68634
XLOC_039685	CotAD_53539
XLOC_039685	CotAD_53538
XLOC_039685	CotAD_53537
XLOC_039685	CotAD_53536
XLOC_039685	CotAD_53535
XLOC_039793	CotAD_65702
XLOC_039793	CotAD_65703
XLOC_039793	CotAD_65704
XLOC_039823	CotAD_68954
XLOC_040055	CotAD_50039
XLOC_040055	CotAD_50040
XLOC_035967	CotAD_58796
XLOC_040223	CotAD_65873
XLOC_045072	CotAD_57805
XLOC_045072	CotAD_57804
XLOC_045072	CotAD_57803
XLOC_045078	CotAD_57802
XLOC_045195	CotAD_51062
XLOC_045232	CotAD_74276
XLOC_045450	CotAD_76140
XLOC_045472	CotAD_42791
XLOC_045472	CotAD_42790
XLOC_040906	CotAD_42772
XLOC_045506	CotAD_42764
XLOC_045526	CotAD_42758
XLOC_045526	CotAD_42757
XLOC_040965	CotAD_62063
XLOC_045588	CotAD_62067
XLOC_045588	CotAD_62068
XLOC_040981	CotAD_62067
XLOC_040981	CotAD_62068
XLOC_045621	CotAD_58027
XLOC_045687	CotAD_47330
XLOC_045734	CotAD_47304
XLOC_045734	CotAD_47303
XLOC_045734	CotAD_47302
XLOC_041109	CotAD_69519
XLOC_041110	CotAD_69519
XLOC_041110	CotAD_69520
XLOC_041128	CotAD_57032
XLOC_041151	CotAD_57024
XLOC_041151	CotAD_57023
XLOC_041179	CotAD_57018
XLOC_041179	CotAD_57017
XLOC_041246	CotAD_28130
XLOC_041246	CotAD_28129
XLOC_041246	CotAD_28128
XLOC_041291	CotAD_28115
XLOC_041381	CotAD_28079
XLOC_045978	CotAD_46999
XLOC_045999	CotAD_46991
XLOC_046007	CotAD_46991
XLOC_046007	CotAD_46990
XLOC_046018	CotAD_46985
XLOC_041418	CotAD_46985
XLOC_046020	CotAD_46984
XLOC_046020	CotAD_46983
XLOC_046025	CotAD_46980
XLOC_046025	CotAD_46979
XLOC_046038	CotAD_65288
XLOC_046038	CotAD_65287
XLOC_046056	CotAD_65284
XLOC_041481	CotAD_30753
XLOC_041481	CotAD_30754
XLOC_041532	CotAD_30766
XLOC_041532	CotAD_30767
XLOC_041532	CotAD_30768
XLOC_041532	CotAD_30769
XLOC_046189	CotAD_30800
XLOC_046189	CotAD_30801
XLOC_046189	CotAD_30802
XLOC_046189	CotAD_30803
XLOC_046189	CotAD_30804
XLOC_041606	CotAD_30808
XLOC_041606	CotAD_30809
XLOC_041606	CotAD_30810
XLOC_041606	CotAD_30811
XLOC_041606	CotAD_30812
XLOC_041606	CotAD_30813
XLOC_046221	CotAD_64202
XLOC_041650	CotAD_64208
XLOC_046254	CotAD_68108
XLOC_046254	CotAD_68109
XLOC_041692	CotAD_29674
XLOC_046291	CotAD_29675
XLOC_046291	CotAD_29676
XLOC_046291	CotAD_29677
XLOC_046303	CotAD_29681
XLOC_046367	CotAD_29713
XLOC_046367	CotAD_29714
XLOC_046367	CotAD_29715
XLOC_041757	CotAD_29723
XLOC_041757	CotAD_29724
XLOC_041757	CotAD_29725
XLOC_041757	CotAD_29726
XLOC_041757	CotAD_29727
XLOC_041786	CotAD_68135
XLOC_041786	CotAD_68136
XLOC_041786	CotAD_68137
XLOC_046420	CotAD_68138
XLOC_046423	CotAD_68139
XLOC_041795	CotAD_68140
XLOC_041861	CotAD_41154
XLOC_041861	CotAD_41155
XLOC_041861	CotAD_41156
XLOC_041928	CotAD_06735
XLOC_041928	CotAD_06736
XLOC_041928	CotAD_06737
XLOC_041928	CotAD_06738
XLOC_046609	CotAD_06771
XLOC_046609	CotAD_06772
XLOC_042047	CotAD_06814
XLOC_042047	CotAD_06815
XLOC_042047	CotAD_06816
XLOC_042159	CotAD_06889
XLOC_042160	CotAD_06889
XLOC_042159	CotAD_06890
XLOC_042160	CotAD_06890
XLOC_046802	CotAD_06892
XLOC_046802	CotAD_06893
XLOC_042177	CotAD_06901
XLOC_042179	CotAD_06901
XLOC_046916	CotAD_72402
XLOC_046901	CotAD_72402
XLOC_046901	CotAD_72403
XLOC_042263	CotAD_66353
XLOC_042287	CotAD_66927
XLOC_042535	CotAD_75311
XLOC_047225	CotAD_68457
XLOC_047225	CotAD_68458
XLOC_047249	CotAD_71215
XLOC_047249	CotAD_71216
XLOC_047249	CotAD_71217
XLOC_042647	CotAD_59340
XLOC_047485	CotAD_64560
XLOC_042774	CotAD_64561
XLOC_047678	CotAD_67046
XLOC_047678	CotAD_67047
XLOC_047678	CotAD_67048
XLOC_042994	CotAD_67053
XLOC_042994	CotAD_67054
XLOC_042994	CotAD_67055
XLOC_047731	CotAD_73413
XLOC_043104	CotAD_59932
XLOC_043104	CotAD_59931
XLOC_043189	CotAD_75518
XLOC_043189	CotAD_75519
XLOC_047953	CotAD_70962
XLOC_047953	CotAD_70963
XLOC_047953	CotAD_70964
XLOC_043204	CotAD_70964
XLOC_047975	CotAD_72578
XLOC_043319	CotAD_55006
XLOC_043355	CotAD_55021
XLOC_043368	CotAD_55024
XLOC_048148	CotAD_69651
XLOC_048312	CotAD_65832
XLOC_048490	CotAD_59169
XLOC_048490	CotAD_59168
XLOC_048490	CotAD_59167
XLOC_048490	CotAD_59166
XLOC_048583	CotAD_75987
XLOC_048602	CotAD_70625
XLOC_044068	CotAD_33350
XLOC_044068	CotAD_33351
XLOC_044180	CotAD_38152
XLOC_044239	CotAD_38130
XLOC_044256	CotAD_38121
XLOC_044291	CotAD_38108
XLOC_044291	CotAD_38107
XLOC_044295	CotAD_38105
XLOC_044295	CotAD_38104
XLOC_049074	CotAD_64924
XLOC_049074	CotAD_64923
XLOC_049074	CotAD_64922
XLOC_049171	CotAD_74065
XLOC_049171	CotAD_74064
XLOC_049171	CotAD_74063
XLOC_049313	CotAD_74363
XLOC_044577	CotAD_65652
XLOC_049391	CotAD_55610
XLOC_049468	CotAD_59654
XLOC_049495	CotAD_72318
XLOC_049540	CotAD_72329
XLOC_049540	CotAD_72330
XLOC_044779	CotAD_70154
XLOC_049565	CotAD_70155
XLOC_044831	CotAD_33061
XLOC_044854	CotAD_33052
XLOC_044854	CotAD_33051
XLOC_053297	CotAD_42061
XLOC_053311	CotAD_42055
XLOC_053462	CotAD_28770
XLOC_050062	CotAD_28779
XLOC_050062	CotAD_28780
XLOC_050062	CotAD_28781
XLOC_050062	CotAD_28782
XLOC_050162	CotAD_61621
XLOC_050162	CotAD_61620
XLOC_050162	CotAD_61619
XLOC_050167	CotAD_75524
XLOC_053647	CotAD_48437
XLOC_053647	CotAD_48438
XLOC_050232	CotAD_68509
XLOC_050232	CotAD_68510
XLOC_050232	CotAD_68511
XLOC_050232	CotAD_68512
XLOC_050232	CotAD_43592
XLOC_050236	CotAD_43592
XLOC_050236	CotAD_43591
XLOC_050236	CotAD_43590
XLOC_050236	CotAD_43589
XLOC_053754	CotAD_43555
XLOC_053754	CotAD_43554
XLOC_050297	CotAD_16831
XLOC_050297	CotAD_16832
XLOC_050297	CotAD_16833
XLOC_050297	CotAD_16834
XLOC_050297	CotAD_16835
XLOC_050316	CotAD_16851
XLOC_050316	CotAD_16852
XLOC_053819	CotAD_16859
XLOC_053819	CotAD_16860
XLOC_053845	CotAD_16874
XLOC_053845	CotAD_16875
XLOC_050363	CotAD_16887
XLOC_050363	CotAD_16888
XLOC_050363	CotAD_16889
XLOC_053870	CotAD_16889
XLOC_053870	CotAD_16890
XLOC_053870	CotAD_16891
XLOC_053890	CotAD_16911
XLOC_053890	CotAD_16912
XLOC_053890	CotAD_16913
XLOC_050414	CotAD_16928
XLOC_053905	CotAD_16930
XLOC_050444	CotAD_16940
XLOC_050444	CotAD_16941
XLOC_050444	CotAD_16942
XLOC_050461	CotAD_16947
XLOC_053943	CotAD_16958
XLOC_050589	CotAD_07122
XLOC_054048	CotAD_07117
XLOC_054064	CotAD_07115
XLOC_054064	CotAD_07114
XLOC_054106	CotAD_07088
XLOC_054135	CotAD_07065
XLOC_054169	CotAD_07051
XLOC_054169	CotAD_07050
XLOC_054171	CotAD_07049
XLOC_050765	CotAD_07017
XLOC_050765	CotAD_07016
XLOC_054217	CotAD_07004
XLOC_050808	CotAD_06994
XLOC_050813	CotAD_06992
XLOC_050813	CotAD_06991
XLOC_050813	CotAD_06990
XLOC_050945	CotAD_71748
XLOC_050945	CotAD_71749
XLOC_050945	CotAD_71750
XLOC_050945	CotAD_71751
XLOC_054411	CotAD_69339
XLOC_054411	CotAD_69338
XLOC_051065	CotAD_70050
XLOC_051065	CotAD_70051
XLOC_054465	CotAD_63714
XLOC_054465	CotAD_63713
XLOC_051132	CotAD_56455
XLOC_051132	CotAD_56454
XLOC_054515	CotAD_56450
XLOC_054524	CotAD_56446
XLOC_054524	CotAD_56445
XLOC_054547	CotAD_49742
XLOC_054574	CotAD_49736
XLOC_054574	CotAD_49735
XLOC_054574	CotAD_49734
XLOC_054574	CotAD_49733
XLOC_054637	CotAD_49714
XLOC_054746	CotAD_67902
XLOC_054820	CotAD_55786
XLOC_054823	CotAD_55786
XLOC_054824	CotAD_55788
XLOC_051445	CotAD_55788
XLOC_054869	CotAD_55806
XLOC_051486	CotAD_55808
XLOC_054904	CotAD_68642
XLOC_054955	CotAD_70235
XLOC_055029	CotAD_74499
XLOC_051653	CotAD_68674
XLOC_055053	CotAD_71898
XLOC_055098	CotAD_38964
XLOC_055106	CotAD_38967
XLOC_055106	CotAD_38968
XLOC_055106	CotAD_38969
XLOC_055106	CotAD_38970
XLOC_055167	CotAD_39001
XLOC_051770	CotAD_39002
XLOC_051929	CotAD_55423
XLOC_051929	CotAD_55424
XLOC_051929	CotAD_55425
XLOC_051929	CotAD_55426
XLOC_055309	CotAD_55429
XLOC_055324	CotAD_74710
XLOC_052013	CotAD_58220
XLOC_052013	CotAD_58221
XLOC_052030	CotAD_59738
XLOC_055460	CotAD_52674
XLOC_055490	CotAD_52685
XLOC_055490	CotAD_52686
XLOC_055490	CotAD_52687
XLOC_052231	CotAD_59426
XLOC_055576	CotAD_59429
XLOC_055576	CotAD_59430
XLOC_052312	CotAD_42110
XLOC_052312	CotAD_42109
XLOC_052312	CotAD_42108
XLOC_052519	CotAD_69452
XLOC_055904	CotAD_49323
XLOC_055904	CotAD_49324
XLOC_052660	CotAD_54020
XLOC_052660	CotAD_54021
XLOC_052690	CotAD_72492
XLOC_052812	CotAD_58370
XLOC_052812	CotAD_58371
XLOC_056172	CotAD_58374
XLOC_056172	CotAD_58375
XLOC_056231	CotAD_23257
XLOC_056231	CotAD_23258
XLOC_056245	CotAD_23271
XLOC_056245	CotAD_23272
XLOC_056306	CotAD_23295
XLOC_056376	CotAD_23328
XLOC_053033	CotAD_23345
XLOC_053033	CotAD_23346
XLOC_053095	CotAD_38617
XLOC_056610	CotAD_63541
XLOC_056610	CotAD_63542
XLOC_056610	CotAD_63543
XLOC_060990	CotAD_58180
XLOC_056921	CotAD_71296
XLOC_057024	CotAD_46102
XLOC_057024	CotAD_46103
XLOC_057033	CotAD_46108
XLOC_057118	CotAD_61342
XLOC_061388	CotAD_66175
XLOC_057296	CotAD_66938
XLOC_057296	CotAD_66937
XLOC_061561	CotAD_57273
XLOC_057340	CotAD_57287
XLOC_061601	CotAD_75296
XLOC_061708	CotAD_73992
XLOC_061751	CotAD_25855
XLOC_061753	CotAD_25855
XLOC_061751	CotAD_25856
XLOC_061753	CotAD_25856
XLOC_057564	CotAD_25882
XLOC_057564	CotAD_25883
XLOC_057564	CotAD_25884
XLOC_061820	CotAD_25891
XLOC_061820	CotAD_25892
XLOC_061824	CotAD_25895
XLOC_061824	CotAD_25896
XLOC_057603	CotAD_25901
XLOC_057603	CotAD_25902
XLOC_061849	CotAD_25905
XLOC_061849	CotAD_25906
XLOC_061849	CotAD_25907
XLOC_057632	CotAD_25923
XLOC_061929	CotAD_66631
XLOC_057733	CotAD_64327
XLOC_057745	CotAD_64324
XLOC_057789	CotAD_67240
XLOC_057789	CotAD_67239
XLOC_057789	CotAD_67238
XLOC_062029	CotAD_75917
XLOC_057845	CotAD_68858
XLOC_057870	CotAD_68861
XLOC_057870	CotAD_68862
XLOC_062179	CotAD_48971
XLOC_062206	CotAD_48980
XLOC_058129	CotAD_58201
XLOC_062395	CotAD_61241
XLOC_058170	CotAD_61249
XLOC_062445	CotAD_58341
XLOC_062445	CotAD_58340
XLOC_062445	CotAD_58339
XLOC_062558	CotAD_64000
XLOC_062558	CotAD_64001
XLOC_062558	CotAD_64002
XLOC_062564	CotAD_67056
XLOC_062564	CotAD_67057
XLOC_058417	CotAD_76654
XLOC_058428	CotAD_57769
XLOC_058428	CotAD_57770
XLOC_058440	CotAD_57771
XLOC_058441	CotAD_57771
XLOC_058440	CotAD_57772
XLOC_058441	CotAD_57772
XLOC_062716	CotAD_36578
XLOC_062716	CotAD_36577
XLOC_062716	CotAD_36576
XLOC_062716	CotAD_36575
XLOC_062787	CotAD_36542
XLOC_062808	CotAD_57552
XLOC_062808	CotAD_57551
XLOC_062861	CotAD_57547
XLOC_062861	CotAD_57546
XLOC_058684	CotAD_64778
XLOC_058684	CotAD_64777
XLOC_058812	CotAD_37055
XLOC_058816	CotAD_37055
XLOC_058883	CotAD_37084
XLOC_063105	CotAD_37096
XLOC_058965	CotAD_35690
XLOC_058965	CotAD_35689
XLOC_058965	CotAD_35688
XLOC_058965	CotAD_35687
XLOC_059000	CotAD_35681
XLOC_059000	CotAD_35680
XLOC_059000	CotAD_35679
XLOC_059000	CotAD_35678
XLOC_063207	CotAD_35660
XLOC_063207	CotAD_35659
XLOC_063207	CotAD_35658
XLOC_063246	CotAD_47350
XLOC_059139	CotAD_47355
XLOC_059139	CotAD_47356
XLOC_063396	CotAD_49441
XLOC_063396	CotAD_49442
XLOC_063396	CotAD_49443
XLOC_063576	CotAD_74641
XLOC_063651	CotAD_72731
XLOC_059785	CotAD_64453
XLOC_059845	CotAD_58818
XLOC_059912	CotAD_71617
XLOC_060089	CotAD_75536
XLOC_060108	CotAD_65950
XLOC_060108	CotAD_65951
XLOC_060108	CotAD_65952
XLOC_060145	CotAD_76792
XLOC_060423	CotAD_65693
XLOC_060423	CotAD_65694
XLOC_060423	CotAD_65695
XLOC_060423	CotAD_65696
XLOC_064644	CotAD_72919
XLOC_060620	CotAD_53378
XLOC_060620	CotAD_53377
XLOC_060620	CotAD_53376
XLOC_064838	CotAD_57103
XLOC_064838	CotAD_57104
XLOC_060711	CotAD_57112
XLOC_060711	CotAD_57113
XLOC_060733	CotAD_57120
XLOC_060735	CotAD_57120
XLOC_064960	CotAD_76387
XLOC_060866	CotAD_53803
XLOC_060866	CotAD_53804
XLOC_060866	CotAD_53805
XLOC_060873	CotAD_53814
XLOC_065198	CotAD_71909
XLOC_065199	CotAD_71909
XLOC_065216	CotAD_39583
XLOC_065216	CotAD_39584
XLOC_065251	CotAD_39602
XLOC_069068	CotAD_39633
XLOC_069074	CotAD_27727
XLOC_065315	CotAD_27727
XLOC_065333	CotAD_27707
XLOC_065333	CotAD_27706
XLOC_065333	CotAD_27705
XLOC_065343	CotAD_27704
XLOC_065343	CotAD_27703
XLOC_065343	CotAD_27702
XLOC_069104	CotAD_27701
XLOC_065386	CotAD_27676
XLOC_065386	CotAD_27675
XLOC_065392	CotAD_27673
XLOC_065392	CotAD_27672
XLOC_065534	CotAD_71666
XLOC_065578	CotAD_72232
XLOC_065599	CotAD_76167
XLOC_069404	CotAD_75249
XLOC_065640	CotAD_75249
XLOC_069424	CotAD_74424
XLOC_069424	CotAD_74425
XLOC_069479	XLOC_069485
XLOC_069485	CotAD_66185
XLOC_069537	CotAD_70576
XLOC_069646	CotAD_69084
XLOC_069646	CotAD_69085
XLOC_069646	CotAD_69086
XLOC_065986	CotAD_55718
XLOC_065989	CotAD_55718
XLOC_065986	CotAD_55719
XLOC_065986	CotAD_55720
XLOC_065989	CotAD_55719
XLOC_065989	CotAD_55720
XLOC_065996	CotAD_55723
XLOC_065996	CotAD_55724
XLOC_069748	CotAD_55724
XLOC_069748	CotAD_55725
XLOC_066231	CotAD_73154
XLOC_066231	CotAD_73155
XLOC_070050	CotAD_68794
XLOC_066339	CotAD_62732
XLOC_066377	CotAD_04555
XLOC_066377	CotAD_04556
XLOC_066564	CotAD_04691
XLOC_066564	CotAD_04692
XLOC_066564	CotAD_04693
XLOC_070298	CotAD_04700
XLOC_070310	CotAD_04702
XLOC_070310	CotAD_04703
XLOC_070310	CotAD_04704
XLOC_066583	CotAD_04706
XLOC_066613	XLOC_066615
XLOC_066615	CotAD_04733
XLOC_066734	CotAD_71171
XLOC_066824	CotAD_53563
XLOC_066953	CotAD_74670
XLOC_070884	CotAD_58148
XLOC_067074	CotAD_58155
XLOC_067074	CotAD_58156
XLOC_070975	CotAD_74279
XLOC_071014	CotAD_75287
XLOC_071088	CotAD_73693
XLOC_067331	CotAD_59223
XLOC_071185	CotAD_59227
XLOC_071198	CotAD_59234
XLOC_071198	CotAD_59235
XLOC_067397	CotAD_73485
XLOC_067397	CotAD_73486
XLOC_071260	CotAD_75643
XLOC_071273	CotAD_45921
XLOC_071369	CotAD_61177
XLOC_071392	CotAD_61173
XLOC_071894	CotAD_72163
XLOC_071894	CotAD_72164
XLOC_071941	CotAD_54981
XLOC_071995	CotAD_48084
XLOC_072025	CotAD_48076
XLOC_072039	CotAD_48073
XLOC_068183	XLOC_072076
XLOC_072076	CotAD_48062
XLOC_072097	CotAD_48060
XLOC_072097	CotAD_48059
XLOC_072145	CotAD_69253
XLOC_072145	CotAD_69252
XLOC_072145	CotAD_69251
XLOC_072197	CotAD_32756
XLOC_072197	CotAD_32755
XLOC_072197	CotAD_32754
XLOC_068319	CotAD_32753
XLOC_068322	CotAD_32752
XLOC_068337	CotAD_32752
XLOC_068337	CotAD_32751
XLOC_068385	CotAD_32742
XLOC_068385	CotAD_32741
XLOC_068385	CotAD_32740
XLOC_068431	CotAD_32724
XLOC_068431	CotAD_32723
XLOC_068431	CotAD_32722
XLOC_068533	CotAD_69880
XLOC_068634	CotAD_29815
XLOC_068708	CotAD_29864
XLOC_068708	CotAD_29865
XLOC_068708	CotAD_29866
XLOC_068733	CotAD_29876
XLOC_072558	CotAD_58600
XLOC_072558	CotAD_58601
XLOC_072601	CotAD_67216
XLOC_068848	CotAD_67222
XLOC_068848	CotAD_67223
XLOC_068848	CotAD_67224
XLOC_068848	CotAD_67225
XLOC_072767	CotAD_51065
XLOC_072767	CotAD_51066
XLOC_072770	CotAD_51070
XLOC_072794	CotAD_51078
XLOC_072794	CotAD_51079
XLOC_076761	CotAD_45181
XLOC_072865	CotAD_45211
XLOC_072865	CotAD_45212
XLOC_072865	CotAD_45213
XLOC_076840	CotAD_28215
XLOC_076843	CotAD_28215
XLOC_076840	CotAD_28214
XLOC_076840	CotAD_28213
XLOC_076843	CotAD_28214
XLOC_076843	CotAD_28213
XLOC_072946	CotAD_28203
XLOC_072946	CotAD_28202
XLOC_072998	CotAD_28177
XLOC_076920	CotAD_28165
XLOC_073025	CotAD_28165
XLOC_076924	CotAD_28164
XLOC_076954	CotAD_53680
XLOC_076959	CotAD_53680
XLOC_076954	CotAD_53681
XLOC_076959	CotAD_53681
XLOC_076959	CotAD_53682
XLOC_073083	CotAD_53681
XLOC_073083	CotAD_53682
XLOC_073083	CotAD_53683
XLOC_073083	CotAD_53684
XLOC_073083	CotAD_53685
XLOC_073094	CotAD_68962
XLOC_076977	CotAD_68962
XLOC_073096	CotAD_68962
XLOC_077027	CotAD_60417
XLOC_077027	CotAD_60418
XLOC_077062	CotAD_44887
XLOC_077062	CotAD_44886
XLOC_077062	CotAD_44885
XLOC_073210	CotAD_44885
XLOC_073210	CotAD_44884
XLOC_073346	CotAD_36516
XLOC_073346	CotAD_36515
XLOC_073346	CotAD_36514
XLOC_077161	CotAD_36515
XLOC_077161	CotAD_36514
XLOC_077198	CotAD_36503
XLOC_077268	CotAD_38807
XLOC_077268	CotAD_38808
XLOC_077268	CotAD_38809
XLOC_077268	CotAD_38810
XLOC_073467	CotAD_38820
XLOC_073471	CotAD_38825
XLOC_073471	CotAD_38826
XLOC_073507	CotAD_38848
XLOC_073526	CotAD_60180
XLOC_073526	CotAD_60181
XLOC_073526	CotAD_60182
XLOC_073564	CotAD_40241
XLOC_073624	CotAD_40215
XLOC_073624	CotAD_40214
XLOC_073624	CotAD_40213
XLOC_073624	CotAD_40212
XLOC_073653	CotAD_40201
XLOC_073653	CotAD_40200
XLOC_073653	CotAD_40199
XLOC_073653	CotAD_40198
XLOC_073699	CotAD_67431
XLOC_073699	CotAD_67432
XLOC_073737	CotAD_62114
XLOC_073769	CotAD_70684
XLOC_073774	CotAD_70687
XLOC_073785	CotAD_34205
XLOC_073785	CotAD_34206
XLOC_077604	CotAD_34216
XLOC_077604	CotAD_34217
XLOC_077604	CotAD_34218
XLOC_077624	CotAD_34229
XLOC_077624	CotAD_34230
XLOC_077624	CotAD_34231
XLOC_077624	CotAD_34232
XLOC_077624	CotAD_34233
XLOC_073886	CotAD_34261
XLOC_073886	CotAD_34262
XLOC_077729	CotAD_45146
XLOC_074071	CotAD_54865
XLOC_077887	CotAD_54859
XLOC_074088	CotAD_58536
XLOC_074088	CotAD_58535
XLOC_077906	CotAD_58526
XLOC_074154	CotAD_59536
XLOC_074154	CotAD_59537
XLOC_078015	CotAD_69334
XLOC_078015	CotAD_69333
XLOC_074224	CotAD_69334
XLOC_074224	CotAD_69333
XLOC_078034	CotAD_66887
XLOC_078034	CotAD_66888
XLOC_074278	CotAD_59784
XLOC_078162	CotAD_68895
XLOC_078175	CotAD_69834
XLOC_078175	CotAD_69833
XLOC_074415	CotAD_69830
XLOC_074501	CotAD_71955
XLOC_074541	CotAD_68694
XLOC_074561	CotAD_68691
XLOC_078322	CotAD_74621
XLOC_074668	CotAD_72181
XLOC_078420	CotAD_53304
XLOC_078420	CotAD_53305
XLOC_078494	CotAD_68479
XLOC_078494	CotAD_68478
XLOC_074931	CotAD_40022
XLOC_078674	CotAD_67098
XLOC_078674	CotAD_67097
XLOC_074983	CotAD_69776
XLOC_075231	CotAD_56013
XLOC_075231	CotAD_56012
XLOC_075242	CotAD_56008
XLOC_078991	CotAD_56001
XLOC_078991	CotAD_56000
XLOC_075285	CotAD_55998
XLOC_075306	CotAD_55993
XLOC_079210	CotAD_56209
XLOC_079230	CotAD_61538
XLOC_079460	CotAD_53017
XLOC_075757	CotAD_71537
XLOC_075757	CotAD_71538
XLOC_075757	CotAD_71539
XLOC_075757	CotAD_71540
XLOC_075789	CotAD_47901
XLOC_075789	CotAD_47900
XLOC_075789	CotAD_47899
XLOC_079515	CotAD_47887
XLOC_079515	CotAD_47886
XLOC_079515	CotAD_47885
XLOC_079515	CotAD_47884
XLOC_079515	CotAD_47883
XLOC_075847	CotAD_52172
XLOC_079577	CotAD_52180
XLOC_079577	CotAD_52181
XLOC_079611	CotAD_65599
XLOC_075924	CotAD_28838
XLOC_075924	CotAD_28839
XLOC_075940	CotAD_28840
XLOC_075946	CotAD_28846
XLOC_075946	CotAD_28847
XLOC_075946	CotAD_28848
XLOC_075946	CotAD_28849
XLOC_075960	CotAD_28855
XLOC_079671	CotAD_28872
XLOC_079671	CotAD_28873
XLOC_079684	CotAD_28878
XLOC_079684	CotAD_28879
XLOC_076027	CotAD_28880
XLOC_079693	CotAD_28886
XLOC_076076	CotAD_28903
XLOC_076076	CotAD_28904
XLOC_076187	CotAD_64435
XLOC_076187	CotAD_64436
XLOC_076220	CotAD_51541
XLOC_079821	CotAD_51541
XLOC_079821	CotAD_51540
XLOC_076229	CotAD_51540
XLOC_079821	CotAD_51539
XLOC_076229	CotAD_51539
XLOC_079821	CotAD_51538
XLOC_076229	CotAD_51538
XLOC_079897	CotAD_34019
XLOC_076342	CotAD_34036
XLOC_076360	CotAD_34048
XLOC_076360	CotAD_34049
XLOC_076360	CotAD_34050
XLOC_080001	CotAD_67770
XLOC_080001	CotAD_67771
XLOC_080008	CotAD_67771
XLOC_080001	CotAD_67772
XLOC_080008	CotAD_67772
XLOC_080001	CotAD_73520
XLOC_080008	CotAD_73520
XLOC_080008	CotAD_73521
XLOC_080008	CotAD_73522
XLOC_076408	CotAD_60527
XLOC_080162	CotAD_63954
XLOC_080164	CotAD_63954
XLOC_080165	CotAD_63954
XLOC_076566	CotAD_63954
XLOC_076566	CotAD_63955
XLOC_076566	CotAD_63956
XLOC_076566	CotAD_63957
XLOC_076566	CotAD_63958
XLOC_076567	CotAD_63954
XLOC_076567	CotAD_63955
XLOC_076567	CotAD_63956
XLOC_076567	CotAD_63957
XLOC_076568	CotAD_63955
XLOC_080174	CotAD_63955
XLOC_076573	CotAD_63955
XLOC_080175	CotAD_63955
XLOC_080176	CotAD_63955
XLOC_076568	CotAD_63956
XLOC_076568	CotAD_63957
XLOC_076568	CotAD_63958
XLOC_080174	CotAD_63956
XLOC_076573	CotAD_63956
XLOC_080175	CotAD_63956
XLOC_080176	CotAD_63956
XLOC_080174	CotAD_63957
XLOC_076573	CotAD_63957
XLOC_080175	CotAD_63957
XLOC_080176	CotAD_63957
XLOC_080174	CotAD_63958
XLOC_076573	CotAD_63958
XLOC_080175	CotAD_63958
XLOC_080176	CotAD_63958
XLOC_076578	CotAD_63958
XLOC_080175	CotAD_63959
XLOC_080176	CotAD_63959
XLOC_076578	CotAD_63959
XLOC_076578	CotAD_63960
XLOC_076584	CotAD_63960
XLOC_076584	CotAD_63961
XLOC_076584	CotAD_63962
XLOC_080220	CotAD_48998
XLOC_080220	CotAD_48997
XLOC_080226	CotAD_70055
XLOC_080226	CotAD_70056
XLOC_076649	CotAD_68826
XLOC_076657	CotAD_68829
XLOC_080253	CotAD_68830
XLOC_080349	CotAD_71676
XLOC_084496	CotAD_11103
XLOC_084496	CotAD_11102
XLOC_080459	CotAD_11071
XLOC_080459	CotAD_11070
XLOC_080479	CotAD_11062
XLOC_080479	CotAD_11061
XLOC_080479	CotAD_11060
XLOC_080482	CotAD_11061
XLOC_080482	CotAD_11060
XLOC_080482	CotAD_11059
XLOC_084562	CotAD_11051
XLOC_084562	CotAD_11050
XLOC_084609	CotAD_11005
XLOC_084609	CotAD_11004
XLOC_080696	CotAD_10938
XLOC_084741	CotAD_10931
XLOC_084741	CotAD_10930
XLOC_080753	CotAD_61613
XLOC_080753	CotAD_61614
XLOC_080753	CotAD_61615
XLOC_080882	CotAD_26140
XLOC_080882	CotAD_26141
XLOC_084896	CotAD_26156
XLOC_084896	CotAD_26157
XLOC_080912	CotAD_26158
XLOC_080912	CotAD_26159
XLOC_080933	CotAD_26171
XLOC_085056	CotAD_57331
XLOC_085056	CotAD_57330
XLOC_081138	CotAD_70735
XLOC_081173	CotAD_59853
XLOC_081173	CotAD_59854
XLOC_085261	CotAD_60788
XLOC_081285	CotAD_37661
XLOC_081293	CotAD_37660
XLOC_081317	CotAD_37651
XLOC_081317	CotAD_37650
XLOC_081317	CotAD_37649
XLOC_085348	CotAD_37648
XLOC_081332	CotAD_37648
XLOC_085348	CotAD_37647
XLOC_081332	CotAD_37647
XLOC_085393	CotAD_37632
XLOC_081364	CotAD_37620
XLOC_081364	CotAD_37619
XLOC_081478	CotAD_73582
XLOC_081478	CotAD_73583
XLOC_081715	CotAD_52323
XLOC_081715	CotAD_52322
XLOC_081746	CotAD_52315
XLOC_081924	CotAD_69394
XLOC_081924	CotAD_69393
XLOC_082145	CotAD_76492
XLOC_082170	CotAD_65730
XLOC_086338	CotAD_56843
XLOC_086338	CotAD_56844
XLOC_082360	CotAD_70087
XLOC_086519	CotAD_39339
XLOC_086519	CotAD_39340
XLOC_082606	CotAD_31953
XLOC_086649	CotAD_31955
XLOC_082627	CotAD_31968
XLOC_082627	CotAD_31969
XLOC_082627	CotAD_31970
XLOC_082631	CotAD_31969
XLOC_082631	CotAD_31970
XLOC_082631	CotAD_31971
XLOC_082658	CotAD_31979
XLOC_082658	CotAD_31980
XLOC_082658	CotAD_31981
XLOC_086723	CotAD_32000
XLOC_086723	CotAD_32001
XLOC_086725	CotAD_32002
XLOC_086725	CotAD_32003
XLOC_086884	CotAD_42255
XLOC_086884	CotAD_42256
XLOC_086899	CotAD_42265
XLOC_086899	CotAD_42266
XLOC_082922	CotAD_42269
XLOC_082922	CotAD_42270
XLOC_082935	CotAD_42274
XLOC_082935	CotAD_42275
XLOC_082935	CotAD_42276
XLOC_082935	CotAD_42277
XLOC_082935	CotAD_42278
XLOC_082935	CotAD_42279
XLOC_082953	CotAD_42283
XLOC_086971	CotAD_42296
XLOC_086990	CotAD_75937
XLOC_087049	CotAD_36355
XLOC_083105	CotAD_36340
XLOC_087116	CotAD_36321
XLOC_087172	CotAD_44575
XLOC_083187	CotAD_44582
XLOC_083187	CotAD_44583
XLOC_087233	CotAD_44599
XLOC_087233	CotAD_44600
XLOC_087233	CotAD_44601
XLOC_087233	CotAD_44602
XLOC_087234	CotAD_44603
XLOC_087234	CotAD_44604
XLOC_087234	CotAD_44605
XLOC_087234	CotAD_44606
XLOC_087286	CotAD_66217
XLOC_087349	CotAD_49658
XLOC_087349	CotAD_49659
XLOC_087350	CotAD_49659
XLOC_087349	CotAD_49660
XLOC_087349	CotAD_49661
XLOC_087350	CotAD_49660
XLOC_087350	CotAD_49661
XLOC_087350	CotAD_49662
XLOC_083400	CotAD_20079
XLOC_083400	CotAD_20078
XLOC_083400	CotAD_20077
XLOC_087428	CotAD_20064
XLOC_087428	CotAD_20063
XLOC_087428	CotAD_20062
XLOC_083448	CotAD_20059
XLOC_083559	CotAD_20007
XLOC_083559	CotAD_20006
XLOC_083559	CotAD_20005
XLOC_087573	CotAD_20003
XLOC_087582	CotAD_19999
XLOC_087582	CotAD_19998
XLOC_083583	CotAD_19991
XLOC_083583	XLOC_083587
XLOC_083587	CotAD_19991
XLOC_083587	CotAD_19990
XLOC_083587	CotAD_19989
XLOC_083674	CotAD_43307
XLOC_083674	CotAD_43308
XLOC_087684	CotAD_43310
XLOC_087684	CotAD_43311
XLOC_083704	CotAD_43324
XLOC_083705	CotAD_43324
XLOC_083735	CotAD_17112
XLOC_087783	CotAD_17117
XLOC_087783	CotAD_17118
XLOC_087783	CotAD_17119
XLOC_087783	CotAD_17120
XLOC_083778	CotAD_17134
XLOC_083858	CotAD_17184
XLOC_083858	CotAD_17185
XLOC_083858	CotAD_17186
XLOC_087890	CotAD_17187
XLOC_083873	CotAD_17190
XLOC_083993	CotAD_45678
XLOC_083993	CotAD_45677
XLOC_088001	CotAD_45668
XLOC_088001	CotAD_45667
XLOC_088001	CotAD_45666
XLOC_084073	CotAD_66021
XLOC_084073	CotAD_66022
XLOC_084073	CotAD_66023
XLOC_084073	CotAD_66024
XLOC_084073	CotAD_66025
XLOC_084073	CotAD_66026
XLOC_084081	CotAD_52130
XLOC_088089	CotAD_52124
XLOC_084145	CotAD_52114
XLOC_084178	CotAD_52105
XLOC_084178	CotAD_52104
XLOC_084178	CotAD_52103
XLOC_088170	CotAD_18820
XLOC_088170	CotAD_18821
XLOC_088173	CotAD_18822
XLOC_088173	CotAD_18823
XLOC_084309	CotAD_18882
XLOC_084309	CotAD_18883
XLOC_084309	CotAD_18884
XLOC_084309	CotAD_18885
XLOC_084309	CotAD_18886
XLOC_088250	CotAD_18891
XLOC_088250	CotAD_18892
XLOC_088282	CotAD_18909
XLOC_088282	CotAD_18910
XLOC_088282	CotAD_18911
XLOC_088282	CotAD_18912
XLOC_084406	CotAD_18947
XLOC_091372	CotAD_07605
XLOC_091372	CotAD_12700
XLOC_088554	CotAD_07632
XLOC_088554	CotAD_12649
XLOC_088554	CotAD_12648
XLOC_091455	CotAD_12640
XLOC_091455	CotAD_12639
XLOC_091455	CotAD_07639
XLOC_091455	CotAD_12638
XLOC_091455	CotAD_12637
XLOC_091455	CotAD_07640
XLOC_091477	CotAD_12628
XLOC_091477	CotAD_12627
XLOC_091477	CotAD_12626
XLOC_091477	CotAD_12625
XLOC_091477	CotAD_07645
XLOC_091477	CotAD_12624
XLOC_091477	CotAD_07646
XLOC_088605	CotAD_12611
XLOC_088605	CotAD_12610
XLOC_088605	CotAD_07657
XLOC_091561	CotAD_12548
XLOC_091561	CotAD_12547
XLOC_091561	CotAD_07804
XLOC_091561	CotAD_07805
XLOC_091561	CotAD_07806
XLOC_091583	CotAD_65293
XLOC_091583	CotAD_12544
XLOC_091583	CotAD_12543
XLOC_091583	CotAD_12542
XLOC_091583	CotAD_12541
XLOC_091639	CotAD_24977
XLOC_091639	CotAD_63359
XLOC_091639	CotAD_63358
XLOC_091639	CotAD_63357
XLOC_091639	CotAD_63356
XLOC_091639	CotAD_63355
XLOC_091639	CotAD_24978
XLOC_091639	CotAD_24979
XLOC_091691	CotAD_25009
XLOC_091691	CotAD_25010
XLOC_088912	CotAD_34088
XLOC_088912	CotAD_34089
XLOC_088912	CotAD_34090
XLOC_088912	CotAD_14387
XLOC_088930	CotAD_34095
XLOC_088930	CotAD_34096
XLOC_088992	CotAD_34136
XLOC_088992	CotAD_34137
XLOC_088992	CotAD_60509
XLOC_091897	CotAD_60510
XLOC_091897	CotAD_60511
XLOC_091897	CotAD_14361
XLOC_089048	CotAD_14354
XLOC_089048	CotAD_14353
XLOC_089048	CotAD_68028
XLOC_091936	CotAD_68030
XLOC_091941	CotAD_68031
XLOC_089104	CotAD_45490
XLOC_089104	CotAD_61585
XLOC_089104	CotAD_61586
XLOC_089204	CotAD_58746
XLOC_089204	CotAD_58747
XLOC_089204	CotAD_58748
XLOC_089204	CotAD_58749
XLOC_089256	CotAD_37238
XLOC_089256	CotAD_37239
XLOC_089256	CotAD_37240
XLOC_092155	CotAD_37267
XLOC_092155	CotAD_37268
XLOC_092155	CotAD_37269
XLOC_089330	CotAD_09995
XLOC_089344	CotAD_10005
XLOC_089344	CotAD_10006
XLOC_092276	CotAD_10045
XLOC_092276	CotAD_10046
XLOC_092276	CotAD_10047
XLOC_092276	CotAD_10048
XLOC_089458	CotAD_10064
XLOC_089458	CotAD_10065
XLOC_089458	CotAD_10066
XLOC_089494	CotAD_10086
XLOC_089494	CotAD_10087
XLOC_089494	CotAD_10088
XLOC_089494	CotAD_10089
XLOC_089494	CotAD_10090
XLOC_089494	CotAD_10091
XLOC_089530	CotAD_10123
XLOC_089530	CotAD_10124
XLOC_089532	CotAD_10124
XLOC_089530	CotAD_10125
XLOC_089530	CotAD_10126
XLOC_089530	CotAD_10127
XLOC_089530	CotAD_10128
XLOC_089532	CotAD_10125
XLOC_089532	CotAD_10126
XLOC_089532	CotAD_10127
XLOC_089532	CotAD_10128
XLOC_089544	CotAD_10135
XLOC_089544	CotAD_10136
XLOC_089609	CotAD_10168
XLOC_089620	CotAD_69621
XLOC_089620	CotAD_10173
XLOC_089624	CotAD_10174
XLOC_089624	CotAD_69620
XLOC_089624	CotAD_10175
XLOC_089683	CotAD_16961
XLOC_089755	CotAD_17011
XLOC_092666	CotAD_17032
XLOC_092666	CotAD_17033
XLOC_092666	CotAD_17034
XLOC_092686	CotAD_17039
XLOC_092686	CotAD_17040
XLOC_092686	CotAD_17041
XLOC_092686	CotAD_17042
XLOC_092710	CotAD_17057
XLOC_092746	CotAD_17076
XLOC_092746	CotAD_17077
XLOC_092746	CotAD_17078
XLOC_089879	CotAD_17083
XLOC_089879	CotAD_17084
XLOC_092768	CotAD_17088
XLOC_092768	CotAD_17089
XLOC_092768	CotAD_17090
XLOC_089930	CotAD_57396
XLOC_089930	CotAD_57397
XLOC_092842	CotAD_57409
XLOC_092842	CotAD_57410
XLOC_090000	CotAD_36128
XLOC_090029	CotAD_36116
XLOC_090029	CotAD_26330
XLOC_090029	CotAD_36115
XLOC_090029	CotAD_26331
XLOC_090029	CotAD_26332
XLOC_090042	CotAD_36106
XLOC_090042	CotAD_26337
XLOC_090042	CotAD_26338
XLOC_090042	CotAD_26339
XLOC_090042	CotAD_26340
XLOC_090069	CotAD_14192
XLOC_090069	CotAD_14191
XLOC_090069	CotAD_26355
XLOC_090069	CotAD_14190
XLOC_090069	CotAD_26356
XLOC_092997	CotAD_26362
XLOC_092997	CotAD_26363
XLOC_092997	CotAD_14177
XLOC_092997	CotAD_14176
XLOC_092997	CotAD_14175
XLOC_092997	CotAD_14174
XLOC_092997	CotAD_14173
XLOC_093011	CotAD_14169
XLOC_093011	CotAD_14168
XLOC_093011	CotAD_26369
XLOC_093011	CotAD_14167
XLOC_093011	CotAD_26370
XLOC_093048	CotAD_26392
XLOC_093048	CotAD_14126
XLOC_093048	CotAD_26393
XLOC_093048	CotAD_14125
XLOC_093048	CotAD_26394
XLOC_093048	CotAD_14124
XLOC_093048	CotAD_26395
XLOC_090180	CotAD_17480
XLOC_090180	CotAD_14079
XLOC_090180	CotAD_14078
XLOC_090180	CotAD_14077
XLOC_090180	CotAD_17479
XLOC_090180	CotAD_17478
XLOC_090221	CotAD_14053
XLOC_090221	CotAD_14052
XLOC_090221	CotAD_17464
XLOC_090221	CotAD_14051
XLOC_093195	CotAD_17435
XLOC_090286	CotAD_27180
XLOC_090286	CotAD_17433
XLOC_090286	CotAD_27179
XLOC_090286	CotAD_17432
XLOC_090286	CotAD_27178
XLOC_090286	CotAD_27177
XLOC_090336	CotAD_27136
XLOC_090336	CotAD_17412
XLOC_090336	CotAD_27135
XLOC_090336	CotAD_17411
XLOC_093324	CotAD_17396
XLOC_090399	CotAD_17392
XLOC_090536	CotAD_51899
XLOC_090647	CotAD_32836
XLOC_090647	CotAD_56350
XLOC_090647	CotAD_32835
XLOC_090647	CotAD_32834
XLOC_090647	CotAD_56351
XLOC_090703	CotAD_76196
XLOC_090703	CotAD_31424
XLOC_093795	CotAD_76728
XLOC_093853	CotAD_63325
XLOC_093869	CotAD_44154
XLOC_093886	CotAD_44167
XLOC_090990	CotAD_44170
XLOC_090990	CotAD_44171
XLOC_090996	CotAD_44175
XLOC_090996	CotAD_44176
XLOC_090998	CotAD_44177
XLOC_091004	CotAD_44178
XLOC_091004	CotAD_44179
XLOC_091083	CotAD_57532
XLOC_093969	CotAD_57537
XLOC_093969	CotAD_57538
XLOC_093969	CotAD_57539
XLOC_094015	CotAD_69207
XLOC_094016	CotAD_69208
XLOC_091174	CotAD_73031
XLOC_094101	CotAD_24878
XLOC_094101	CotAD_24879
XLOC_094101	CotAD_24880
XLOC_094101	CotAD_24881
XLOC_094101	CotAD_24882
XLOC_091245	CotAD_24917
XLOC_094158	CotAD_24917
XLOC_091245	CotAD_24918
XLOC_091245	CotAD_24919
XLOC_091245	CotAD_24920
XLOC_094158	CotAD_24918
XLOC_094158	CotAD_24919
XLOC_094158	CotAD_24920
XLOC_094168	CotAD_24921
XLOC_094193	CotAD_24934
XLOC_094193	CotAD_24935
XLOC_094193	CotAD_24936
XLOC_091315	CotAD_24947
XLOC_094226	CotAD_24950
XLOC_094226	CotAD_24951
XLOC_094453	CotAD_64596
XLOC_094468	CotAD_64602
XLOC_094468	CotAD_64603
XLOC_094468	CotAD_64604
XLOC_098607	CotAD_68995
XLOC_094484	CotAD_51151
XLOC_094488	CotAD_51150
XLOC_094488	CotAD_51149
XLOC_094488	CotAD_51148
XLOC_098669	CotAD_58899
XLOC_098669	CotAD_58900
XLOC_094564	CotAD_58914
XLOC_094564	CotAD_58915
XLOC_094578	CotAD_68741
XLOC_098771	CotAD_64263
XLOC_098771	CotAD_64264
XLOC_098781	CotAD_64266
XLOC_098951	CotAD_31881
XLOC_098951	CotAD_31882
XLOC_094804	CotAD_31897
XLOC_094809	CotAD_31897
XLOC_094804	CotAD_31898
XLOC_094809	CotAD_31898
XLOC_099088	CotAD_31938
XLOC_099088	CotAD_31939
XLOC_099088	CotAD_31940
XLOC_099100	CotAD_31944
XLOC_099100	CotAD_31945
XLOC_094950	CotAD_31946
XLOC_099107	CotAD_31949
XLOC_099286	CotAD_65225
XLOC_099286	CotAD_65226
XLOC_095239	CotAD_62941
XLOC_099359	CotAD_62941
XLOC_095249	CotAD_62946
XLOC_095249	CotAD_62947
XLOC_095249	CotAD_62948
XLOC_095263	CotAD_69442
XLOC_099428	CotAD_70916
XLOC_099428	CotAD_70915
XLOC_095334	CotAD_68267
XLOC_099507	CotAD_75850
XLOC_099507	CotAD_75851
XLOC_099664	CotAD_64424
XLOC_099664	CotAD_64425
XLOC_099664	CotAD_64426
XLOC_099711	CotAD_72613
XLOC_099711	CotAD_72612
XLOC_095666	CotAD_46349
XLOC_095666	CotAD_46348
XLOC_099837	CotAD_58947
XLOC_099873	CotAD_57896
XLOC_095743	CotAD_57897
XLOC_095745	CotAD_57897
[truncated: 4,920 more rows]

## Sheet: 100k.cis
lncRNA targets predicted in 100k upstream and 100k downstream regions by cis-acting
lncRNA_id	mRNA_ID
XLOC_005750	CotAD_73188
XLOC_000012	CotAD_73188
XLOC_005750	CotAD_73189
XLOC_000012	CotAD_73189
XLOC_005750	CotAD_73190
XLOC_000012	CotAD_73190
XLOC_005750	CotAD_73191
XLOC_000012	CotAD_73191
XLOC_000100	CotAD_48403
XLOC_000100	CotAD_48404
XLOC_000100	CotAD_48405
XLOC_000100	CotAD_48406
XLOC_000104	CotAD_48406
XLOC_000107	CotAD_48406
XLOC_000100	CotAD_48407
XLOC_000104	CotAD_48407
XLOC_000104	CotAD_48408
XLOC_000104	CotAD_48409
XLOC_000104	CotAD_48410
XLOC_000104	CotAD_48411
XLOC_000104	CotAD_48412
XLOC_000104	CotAD_48413
XLOC_000104	CotAD_48414
XLOC_000107	CotAD_48407
XLOC_000107	CotAD_48408
XLOC_000107	CotAD_48409
XLOC_000107	CotAD_48410
XLOC_000107	CotAD_48411
XLOC_000107	CotAD_48412
XLOC_000107	CotAD_48413
XLOC_000107	CotAD_48414
XLOC_000107	CotAD_48415
XLOC_000127	CotAD_48409
XLOC_000127	CotAD_48410
XLOC_000127	CotAD_48411
XLOC_000127	CotAD_48412
XLOC_000127	CotAD_48413
XLOC_000127	CotAD_48414
XLOC_000127	CotAD_48415
XLOC_000135	CotAD_48415
XLOC_000127	CotAD_48416
XLOC_000135	CotAD_48416
XLOC_000127	CotAD_48417
XLOC_000127	CotAD_48418
XLOC_000127	CotAD_48419
XLOC_000127	CotAD_48420
XLOC_000127	CotAD_48421
XLOC_000127	CotAD_48422
XLOC_000127	CotAD_48423
XLOC_000135	CotAD_48417
XLOC_000135	CotAD_48418
XLOC_005853	CotAD_48418
XLOC_000135	CotAD_48419
XLOC_000135	CotAD_48420
XLOC_000135	CotAD_48421
XLOC_000135	CotAD_48422
XLOC_000135	CotAD_48423
XLOC_000135	XLOC_005853
XLOC_005853	CotAD_48419
XLOC_005853	CotAD_48420
XLOC_005853	CotAD_48421
XLOC_005853	CotAD_48422
XLOC_005853	CotAD_48423
XLOC_005853	CotAD_48424
XLOC_005853	CotAD_48425
XLOC_005853	CotAD_48426
XLOC_005853	CotAD_48427
XLOC_005853	CotAD_48428
XLOC_005880	CotAD_74204
XLOC_005880	CotAD_74205
XLOC_005880	CotAD_74206
XLOC_005880	CotAD_63159
XLOC_005880	CotAD_63160
XLOC_005880	CotAD_63161
XLOC_005880	CotAD_63162
XLOC_005880	CotAD_63163
XLOC_005880	CotAD_63164
XLOC_005930	CotAD_63167
XLOC_005930	CotAD_63168
XLOC_000205	CotAD_63169
XLOC_000205	CotAD_63170
XLOC_000205	CotAD_63171
XLOC_000205	CotAD_63172
XLOC_000239	CotAD_55885
XLOC_000239	CotAD_55886
XLOC_000239	CotAD_55887
XLOC_000239	CotAD_55888
XLOC_000239	CotAD_55889
XLOC_006045	CotAD_55890
XLOC_006045	CotAD_55891
XLOC_000257	CotAD_55890
XLOC_000257	CotAD_55891
XLOC_006074	CotAD_55896
XLOC_006074	CotAD_55897
XLOC_006074	CotAD_55898
XLOC_006074	CotAD_55899
XLOC_006074	CotAD_55900
XLOC_006074	CotAD_47589
XLOC_006074	CotAD_47588
XLOC_006074	CotAD_47587
XLOC_006074	CotAD_47586
XLOC_006074	CotAD_47585
XLOC_006074	CotAD_47584
XLOC_006074	CotAD_47583
XLOC_006074	CotAD_47582
XLOC_006074	CotAD_47581
XLOC_006074	CotAD_47580
XLOC_006106	CotAD_47580
XLOC_006106	CotAD_47579
XLOC_000314	CotAD_47579
XLOC_006106	CotAD_47578
XLOC_000314	CotAD_47578
XLOC_006106	CotAD_47577
XLOC_000314	CotAD_47577
XLOC_006106	CotAD_47576
XLOC_000314	CotAD_47576
XLOC_006106	CotAD_47575
XLOC_006106	CotAD_47574
XLOC_006106	CotAD_47573
XLOC_006106	CotAD_47572
XLOC_006106	CotAD_47571
XLOC_006106	CotAD_47570
XLOC_006106	CotAD_47569
XLOC_000314	CotAD_47575
XLOC_000314	CotAD_47574
XLOC_000314	CotAD_47573
XLOC_000314	CotAD_47572
XLOC_000314	CotAD_47571
XLOC_000314	CotAD_47570
XLOC_000314	CotAD_47569
XLOC_000314	CotAD_47568
XLOC_000328	CotAD_47567
XLOC_000328	CotAD_47566
XLOC_000328	CotAD_47565
XLOC_000328	CotAD_47564
XLOC_000328	CotAD_47563
XLOC_000328	CotAD_47562
XLOC_000328	CotAD_47561
XLOC_000328	CotAD_47560
XLOC_000328	CotAD_47559
XLOC_000359	CotAD_34511
XLOC_000359	CotAD_34510
XLOC_000359	CotAD_34509
XLOC_006195	CotAD_34509
XLOC_000359	CotAD_34508
XLOC_006195	CotAD_34508
XLOC_000359	CotAD_34507
XLOC_000359	CotAD_34506
XLOC_000359	CotAD_34505
XLOC_000359	CotAD_34504
XLOC_000359	CotAD_34503
XLOC_000359	CotAD_34502
XLOC_000359	CotAD_34501
XLOC_000359	CotAD_34500
XLOC_006195	CotAD_34507
XLOC_006195	CotAD_34506
XLOC_000370	CotAD_34506
XLOC_006195	CotAD_34505
XLOC_000370	CotAD_34505
XLOC_006195	CotAD_34504
XLOC_000370	CotAD_34504
XLOC_006195	CotAD_34503
XLOC_006195	CotAD_34502
XLOC_006195	CotAD_34501
XLOC_006195	CotAD_34500
XLOC_006195	CotAD_34499
XLOC_000370	CotAD_34503
XLOC_000370	CotAD_34502
XLOC_000370	CotAD_34501
XLOC_000370	CotAD_34500
XLOC_000370	CotAD_34499
XLOC_000370	CotAD_34498
XLOC_000370	CotAD_34497
XLOC_000370	CotAD_34496
XLOC_006243	CotAD_34497
XLOC_006243	CotAD_34496
XLOC_006243	CotAD_34495
XLOC_006243	CotAD_34494
XLOC_006266	CotAD_34494
XLOC_006243	CotAD_34493
XLOC_006243	CotAD_34492
XLOC_006243	CotAD_34491
XLOC_006243	CotAD_34490
XLOC_006243	CotAD_34489
XLOC_006243	CotAD_34488
XLOC_006243	CotAD_34487
XLOC_006243	CotAD_34486
XLOC_006243	CotAD_34485
XLOC_006243	CotAD_34484
XLOC_006243	CotAD_34483
XLOC_006243	CotAD_34482
XLOC_006243	CotAD_34481
XLOC_006243	CotAD_34480
XLOC_006243	CotAD_34479
XLOC_006243	CotAD_34478
XLOC_006266	CotAD_34493
XLOC_006266	CotAD_34492
XLOC_006266	CotAD_34491
XLOC_006266	CotAD_34490
XLOC_006266	CotAD_34489
XLOC_006266	CotAD_34488
XLOC_006266	CotAD_34487
XLOC_006266	CotAD_34486
XLOC_006266	CotAD_34485
XLOC_006266	CotAD_34484
XLOC_006266	CotAD_34483
XLOC_006266	CotAD_34482
XLOC_006266	CotAD_34481
XLOC_006266	CotAD_34480
XLOC_006266	CotAD_34479
XLOC_006266	CotAD_34478
XLOC_006266	CotAD_34477
XLOC_006266	CotAD_34476
XLOC_006266	CotAD_34475
XLOC_006266	CotAD_34474
XLOC_006266	CotAD_34473
XLOC_006266	CotAD_34472
XLOC_006266	CotAD_34471
XLOC_006266	CotAD_34470
XLOC_006266	CotAD_34469
XLOC_000423	CotAD_34477
XLOC_000423	CotAD_34476
XLOC_000423	CotAD_34475
XLOC_000423	CotAD_34474
XLOC_000423	CotAD_34473
XLOC_000423	CotAD_34472
XLOC_000423	CotAD_34471
XLOC_000423	CotAD_34470
XLOC_000423	CotAD_34469
XLOC_000423	CotAD_34468
XLOC_000423	CotAD_34467
XLOC_000423	CotAD_34466
XLOC_006282	CotAD_34468
XLOC_006282	CotAD_34467
XLOC_006282	CotAD_34466
XLOC_006282	CotAD_34465
XLOC_006285	CotAD_34465
XLOC_006282	CotAD_34464
XLOC_006282	CotAD_34463
XLOC_006282	CotAD_34462
XLOC_006285	CotAD_34464
XLOC_006285	CotAD_34463
XLOC_006285	CotAD_34462
XLOC_006285	CotAD_34461
XLOC_006285	CotAD_34460
XLOC_006285	CotAD_34459
XLOC_006285	CotAD_35891
XLOC_006285	CotAD_35892
XLOC_006285	CotAD_35893
XLOC_006331	CotAD_35923
XLOC_006331	CotAD_35924
XLOC_006331	CotAD_35925
XLOC_006331	CotAD_35926
XLOC_006331	CotAD_35927
XLOC_006331	CotAD_35928
XLOC_006331	CotAD_35929
XLOC_006331	CotAD_35930
XLOC_006331	CotAD_35931
XLOC_006331	CotAD_35932
XLOC_006331	CotAD_35933
XLOC_006331	CotAD_35934
XLOC_006331	CotAD_35935
XLOC_006331	CotAD_35936
XLOC_006331	CotAD_35937
XLOC_006331	CotAD_35938
XLOC_006331	CotAD_35939
XLOC_006331	CotAD_35940
XLOC_006331	CotAD_35941
XLOC_006331	CotAD_35942
XLOC_006331	CotAD_35943
XLOC_006331	CotAD_35944
XLOC_006343	CotAD_35936
XLOC_006343	CotAD_35937
XLOC_006343	CotAD_35938
XLOC_006343	CotAD_35939
XLOC_006343	CotAD_35940
XLOC_006343	CotAD_35941
XLOC_006343	CotAD_35942
XLOC_006343	CotAD_35943
XLOC_006343	CotAD_35944
XLOC_006343	CotAD_35945
XLOC_006343	CotAD_35946
XLOC_006343	CotAD_35947
XLOC_006343	CotAD_35948
XLOC_006343	CotAD_35949
XLOC_006343	CotAD_35950
XLOC_006376	CotAD_61348
XLOC_006376	CotAD_61349
XLOC_000564	XLOC_000586
XLOC_000569	XLOC_000586
XLOC_000577	XLOC_000586
XLOC_000577	XLOC_000601
XLOC_000581	XLOC_000586
XLOC_000581	XLOC_000601
XLOC_000586	XLOC_000601
XLOC_000601	XLOC_000586
XLOC_000597	XLOC_000586
XLOC_000597	XLOC_000601
XLOC_006403	XLOC_000601
XLOC_006403	CotAD_61350
XLOC_006403	CotAD_61351
XLOC_006403	CotAD_61352
XLOC_006403	CotAD_61353
XLOC_006403	CotAD_61354
XLOC_006433	CotAD_61354
XLOC_006434	CotAD_61354
XLOC_006433	CotAD_61355
XLOC_006434	CotAD_61355
XLOC_006440	CotAD_61355
XLOC_006430	CotAD_61355
XLOC_006440	CotAD_61356
XLOC_006440	CotAD_61357
XLOC_006440	CotAD_61358
XLOC_006440	CotAD_61359
XLOC_006430	CotAD_61356
XLOC_006430	CotAD_61357
XLOC_006430	CotAD_61358
XLOC_006430	CotAD_61359
XLOC_000692	CotAD_61360
XLOC_000694	CotAD_61360
XLOC_000692	CotAD_61361
XLOC_000694	CotAD_61361
XLOC_000692	CotAD_61362
XLOC_000694	CotAD_61362
XLOC_000692	CotAD_62206
XLOC_000694	CotAD_62206
XLOC_006483	CotAD_62206
XLOC_000692	CotAD_62207
XLOC_000692	CotAD_62208
XLOC_000692	CotAD_62209
XLOC_000692	CotAD_62210
XLOC_000692	CotAD_62211
XLOC_000694	CotAD_62207
XLOC_006483	CotAD_62207
XLOC_000694	CotAD_62208
XLOC_000694	CotAD_62209
XLOC_000694	CotAD_62210
XLOC_000694	CotAD_62211
XLOC_000694	CotAD_62212
XLOC_000694	CotAD_62213
XLOC_000694	CotAD_62214
XLOC_006483	CotAD_62208
XLOC_006483	CotAD_62209
XLOC_006483	CotAD_62210
XLOC_006483	CotAD_62211
XLOC_006483	CotAD_62212
XLOC_006483	CotAD_62213
XLOC_006483	CotAD_62214
XLOC_006483	CotAD_62215
XLOC_000709	CotAD_62210
XLOC_000709	CotAD_62211
XLOC_000714	CotAD_62211
XLOC_000709	CotAD_62212
XLOC_000714	CotAD_62212
XLOC_000709	CotAD_62213
XLOC_000714	CotAD_62213
XLOC_000709	CotAD_62214
XLOC_000714	CotAD_62214
XLOC_000709	CotAD_62215
XLOC_000714	CotAD_62215
XLOC_000718	CotAD_62215
XLOC_000709	CotAD_62216
XLOC_000714	CotAD_62216
XLOC_000718	CotAD_62216
XLOC_000709	CotAD_62217
XLOC_000714	CotAD_62217
XLOC_000718	CotAD_62217
XLOC_000709	CotAD_62218
XLOC_000709	CotAD_62219
XLOC_000709	CotAD_62220
XLOC_000709	CotAD_53320
XLOC_000709	CotAD_53321
XLOC_000709	CotAD_53322
XLOC_000709	CotAD_53323
XLOC_000709	CotAD_53324
XLOC_000709	CotAD_53325
XLOC_000714	CotAD_62218
XLOC_000718	CotAD_62218
XLOC_000714	CotAD_62219
XLOC_000718	CotAD_62219
XLOC_000714	CotAD_62220
XLOC_000718	CotAD_62220
XLOC_000714	CotAD_53320
XLOC_000714	CotAD_53321
XLOC_000714	CotAD_53322
XLOC_000714	CotAD_53323
XLOC_000714	CotAD_53324
XLOC_000714	CotAD_53325
XLOC_000714	CotAD_53326
XLOC_000718	CotAD_53320
XLOC_000718	CotAD_53321
XLOC_000718	CotAD_53322
XLOC_000718	CotAD_53323
XLOC_000718	CotAD_53324
XLOC_000718	CotAD_53325
XLOC_000718	CotAD_53326
XLOC_000718	CotAD_53327
XLOC_000718	CotAD_53328
XLOC_000718	CotAD_53329
XLOC_000718	CotAD_53330
XLOC_006521	CotAD_53330
XLOC_006521	CotAD_53331
XLOC_006521	CotAD_53332
XLOC_006521	CotAD_53333
XLOC_006521	CotAD_53334
XLOC_006523	CotAD_53334
XLOC_006521	CotAD_53335
XLOC_006523	CotAD_53335
XLOC_006521	CotAD_53336
XLOC_006523	CotAD_53336
XLOC_006521	CotAD_53337
XLOC_006523	CotAD_53337
XLOC_006521	CotAD_53338
XLOC_006523	CotAD_53338
XLOC_006521	CotAD_53339
XLOC_006523	CotAD_53339
XLOC_006521	CotAD_53340
XLOC_006521	CotAD_53341
XLOC_006521	CotAD_53342
XLOC_006521	CotAD_53343
XLOC_006521	CotAD_53344
XLOC_006521	CotAD_53345
XLOC_006521	CotAD_53346
XLOC_006523	CotAD_53340
XLOC_006523	CotAD_53341
XLOC_006523	CotAD_53342
XLOC_006523	CotAD_53343
XLOC_006523	CotAD_53344
XLOC_006523	CotAD_53345
XLOC_006523	CotAD_53346
XLOC_006523	CotAD_65576
XLOC_006523	CotAD_65577
XLOC_006523	CotAD_65578
XLOC_000793	CotAD_56827
XLOC_000793	CotAD_56826
XLOC_000793	CotAD_56825
XLOC_000793	CotAD_56824
XLOC_000793	CotAD_56823
XLOC_000793	CotAD_56822
XLOC_000793	CotAD_56821
XLOC_000793	CotAD_56820
XLOC_000793	CotAD_56819
XLOC_000793	CotAD_56818
XLOC_000793	CotAD_56817
XLOC_000793	CotAD_56816
XLOC_006591	CotAD_56816
XLOC_006591	CotAD_56815
XLOC_006591	CotAD_56814
XLOC_006591	CotAD_56813
XLOC_006591	CotAD_56812
XLOC_006591	CotAD_56811
XLOC_006591	CotAD_56810
XLOC_006591	CotAD_56809
XLOC_006591	CotAD_56808
XLOC_006591	CotAD_56807
XLOC_006591	CotAD_64289
XLOC_000848	CotAD_64289
XLOC_000848	CotAD_64290
XLOC_000848	CotAD_64291
XLOC_006615	CotAD_64291
XLOC_000848	CotAD_64292
XLOC_006615	CotAD_64292
XLOC_000848	CotAD_64293
XLOC_006615	CotAD_64293
XLOC_000848	CotAD_64294
XLOC_006615	CotAD_64294
XLOC_000848	CotAD_64295
XLOC_006615	CotAD_64295
XLOC_006615	CotAD_64296
XLOC_006615	CotAD_64297
XLOC_006615	CotAD_64298
XLOC_006655	CotAD_52067
XLOC_006655	CotAD_52066
XLOC_006655	CotAD_52065
XLOC_006655	CotAD_52064
XLOC_006655	CotAD_52063
XLOC_006655	CotAD_52062
XLOC_006655	CotAD_52061
XLOC_006655	CotAD_52060
XLOC_006655	CotAD_52059
XLOC_006655	CotAD_52058
XLOC_006655	CotAD_52057
XLOC_006673	CotAD_52061
XLOC_006673	CotAD_52060
XLOC_006673	CotAD_52059
XLOC_006673	CotAD_52058
XLOC_006673	CotAD_52057
XLOC_006673	CotAD_52056
XLOC_006673	CotAD_52055
XLOC_006673	CotAD_52054
XLOC_006673	CotAD_52053
XLOC_006673	CotAD_52052
XLOC_006673	CotAD_52051
XLOC_006673	CotAD_52050
XLOC_006673	CotAD_52049
XLOC_006673	CotAD_52048
XLOC_006673	CotAD_52047
XLOC_006673	CotAD_52046
XLOC_006673	CotAD_52045
XLOC_006673	CotAD_52044
XLOC_006771	CotAD_53186
XLOC_006771	CotAD_53185
XLOC_006771	CotAD_50691
XLOC_006771	CotAD_50692
XLOC_006771	CotAD_50693
XLOC_006771	CotAD_50694
XLOC_006771	CotAD_50695
XLOC_006771	CotAD_50696
XLOC_000988	CotAD_50700
XLOC_000988	CotAD_50701
XLOC_000988	CotAD_50702
XLOC_000988	CotAD_50703
XLOC_000988	CotAD_50704
XLOC_000988	CotAD_50705
XLOC_006815	CotAD_50715
XLOC_006815	CotAD_50716
XLOC_006815	CotAD_50717
XLOC_006815	CotAD_50718
XLOC_006815	CotAD_50719
XLOC_006815	CotAD_50720
XLOC_006815	CotAD_50721
XLOC_001025	CotAD_50719
XLOC_001025	CotAD_50720
XLOC_001025	CotAD_50721
XLOC_001025	CotAD_53158
XLOC_001025	CotAD_53159
XLOC_001025	CotAD_53160
XLOC_001025	CotAD_53161
XLOC_001025	CotAD_53162
XLOC_001025	CotAD_53163
XLOC_001025	CotAD_53164
XLOC_001025	CotAD_53165
XLOC_001025	CotAD_53166
XLOC_001025	CotAD_53167
XLOC_001025	CotAD_53168
XLOC_001053	CotAD_53172
XLOC_001053	CotAD_53173
XLOC_001053	CotAD_53174
XLOC_001053	CotAD_53175
XLOC_001053	CotAD_53176
XLOC_001053	CotAD_53177
XLOC_001053	CotAD_53178
XLOC_001053	CotAD_53179
XLOC_001053	CotAD_53180
XLOC_001053	CotAD_53181
XLOC_001053	CotAD_53182
XLOC_006886	CotAD_12361
XLOC_006886	CotAD_12360
XLOC_006886	CotAD_12359
XLOC_006886	CotAD_12358
XLOC_006886	CotAD_12357
XLOC_006886	CotAD_12356
XLOC_006886	CotAD_12355
XLOC_006886	CotAD_12354
XLOC_006886	CotAD_12353
XLOC_006886	CotAD_12352
XLOC_006886	CotAD_12351
XLOC_006886	CotAD_12350
XLOC_006886	CotAD_12349
XLOC_006886	CotAD_12348
XLOC_006886	CotAD_12347
XLOC_006951	CotAD_12305
XLOC_006951	CotAD_12304
XLOC_006951	CotAD_12303
XLOC_006951	CotAD_12302
XLOC_006974	CotAD_12300
XLOC_006974	CotAD_12299
XLOC_006974	CotAD_12298
XLOC_006974	CotAD_12297
XLOC_007004	CotAD_12294
XLOC_007008	CotAD_12294
XLOC_007004	CotAD_12293
XLOC_007008	CotAD_12293
XLOC_007004	CotAD_12292
XLOC_007008	CotAD_12292
XLOC_007004	CotAD_12291
XLOC_007008	CotAD_12291
XLOC_007004	CotAD_12290
XLOC_007008	CotAD_12290
XLOC_007004	CotAD_12289
XLOC_007004	CotAD_12288
XLOC_007004	CotAD_12287
XLOC_007004	CotAD_12286
XLOC_007004	CotAD_12285
XLOC_007004	CotAD_12284
XLOC_007004	CotAD_12283
XLOC_007008	CotAD_12289
XLOC_007008	CotAD_12288
XLOC_007008	CotAD_12287
XLOC_007008	CotAD_12286
XLOC_007008	CotAD_12285
XLOC_007008	CotAD_12284
XLOC_007008	CotAD_12283
XLOC_001212	CotAD_12280
XLOC_001212	CotAD_12279
XLOC_001212	CotAD_12278
XLOC_001212	CotAD_12277
XLOC_001212	CotAD_12276
XLOC_001212	CotAD_12275
XLOC_001212	CotAD_12274
XLOC_007039	XLOC_001212
XLOC_007039	CotAD_12279
XLOC_007039	CotAD_12278
XLOC_007039	CotAD_12277
XLOC_001224	CotAD_12277
XLOC_007039	CotAD_12276
XLOC_001224	CotAD_12276
XLOC_007039	CotAD_12275
XLOC_001224	CotAD_12275
XLOC_007039	CotAD_12274
XLOC_001224	CotAD_12274
XLOC_007039	CotAD_12273
XLOC_007039	CotAD_12272
XLOC_007039	CotAD_12271
XLOC_007039	CotAD_12270
XLOC_007039	CotAD_12269
XLOC_001224	CotAD_12273
XLOC_001224	CotAD_12272
XLOC_001224	CotAD_12271
XLOC_001224	CotAD_12270
XLOC_001224	CotAD_12269
XLOC_001224	CotAD_12268
XLOC_007063	CotAD_12271
XLOC_007063	CotAD_12270
XLOC_007063	CotAD_12269
XLOC_007063	CotAD_12268
XLOC_007063	CotAD_12267
XLOC_007063	CotAD_12266
XLOC_007063	CotAD_12265
XLOC_007063	CotAD_12264
XLOC_001241	CotAD_12259
XLOC_001243	CotAD_12259
XLOC_001241	CotAD_12258
XLOC_001243	CotAD_12258
XLOC_001241	CotAD_12257
XLOC_001243	CotAD_12257
XLOC_001241	CotAD_12256
XLOC_001243	CotAD_12256
XLOC_001241	CotAD_12255
XLOC_001243	CotAD_12255
XLOC_001241	CotAD_12254
XLOC_001243	CotAD_12254
XLOC_001241	CotAD_12253
XLOC_001241	CotAD_12252
XLOC_001241	CotAD_12251
XLOC_001243	CotAD_12253
XLOC_001243	CotAD_12252
XLOC_001243	CotAD_12251
XLOC_007135	CotAD_12234
XLOC_007135	CotAD_12233
XLOC_007135	CotAD_12232
XLOC_007135	CotAD_12231
XLOC_007184	CotAD_12223
XLOC_007184	CotAD_12222
XLOC_007184	CotAD_12221
XLOC_007184	CotAD_12220
XLOC_007184	CotAD_12219
XLOC_007184	CotAD_12218
XLOC_007184	CotAD_12217
XLOC_007184	CotAD_12216
XLOC_007184	CotAD_12215
XLOC_007184	CotAD_12214
XLOC_007184	CotAD_12213
XLOC_007184	CotAD_12212
XLOC_007184	CotAD_12211
XLOC_001336	CotAD_12217
XLOC_001336	CotAD_12216
XLOC_001336	CotAD_12215
XLOC_001336	CotAD_12214
XLOC_001336	CotAD_12213
XLOC_001336	CotAD_12212
XLOC_001336	CotAD_12211
XLOC_001336	CotAD_12210
XLOC_001336	CotAD_12209
XLOC_001336	CotAD_12208
XLOC_001336	CotAD_12207
XLOC_001336	CotAD_12206
XLOC_001368	CotAD_12208
XLOC_001368	CotAD_12207
XLOC_001368	CotAD_12206
XLOC_001368	CotAD_12205
XLOC_001368	CotAD_12204
XLOC_001368	CotAD_12203
XLOC_001368	CotAD_12202
XLOC_001368	CotAD_12201
XLOC_001368	CotAD_12200
XLOC_001368	CotAD_12199
XLOC_001368	CotAD_12198
XLOC_001368	CotAD_12197
XLOC_007235	CotAD_12195
XLOC_007235	CotAD_12194
XLOC_007235	CotAD_12193
XLOC_007235	CotAD_12192
XLOC_007235	CotAD_12191
XLOC_007235	CotAD_12190
XLOC_001422	CotAD_39889
XLOC_007266	CotAD_39889
XLOC_001422	CotAD_39890
XLOC_007266	CotAD_39890
XLOC_001422	CotAD_39891
XLOC_007266	CotAD_39891
XLOC_001422	CotAD_39892
XLOC_007266	CotAD_39892
XLOC_001422	CotAD_39893
XLOC_007266	CotAD_39893
XLOC_001422	CotAD_39894
XLOC_001422	CotAD_39895
XLOC_001422	CotAD_39896
XLOC_007266	CotAD_39894
XLOC_007266	CotAD_39895
XLOC_007266	CotAD_39896
XLOC_007266	CotAD_39897
XLOC_001472	CotAD_39918
XLOC_001472	CotAD_39919
XLOC_001472	CotAD_39920
XLOC_001472	CotAD_39921
XLOC_001472	CotAD_39922
XLOC_001472	CotAD_39923
XLOC_001472	CotAD_39924
XLOC_001552	CotAD_39936
XLOC_001552	CotAD_39937
XLOC_001817	CotAD_42525
XLOC_001820	CotAD_42525
XLOC_001817	CotAD_42524
XLOC_001820	CotAD_42524
XLOC_001817	CotAD_42523
XLOC_001820	CotAD_42523
XLOC_001817	CotAD_42522
XLOC_001820	CotAD_42522
XLOC_001817	CotAD_42521
XLOC_001820	CotAD_42521
XLOC_001817	CotAD_42520
XLOC_001820	CotAD_42520
XLOC_001817	CotAD_42519
XLOC_001817	XLOC_001820
XLOC_001817	CotAD_42518
XLOC_001817	CotAD_42517
XLOC_001817	CotAD_42516
XLOC_001820	CotAD_42519
XLOC_001820	CotAD_42518
XLOC_001820	CotAD_42517
XLOC_001820	CotAD_42516
XLOC_001900	CotAD_42488
XLOC_001900	CotAD_42487
XLOC_001900	CotAD_42486
XLOC_001900	CotAD_42485
XLOC_001900	CotAD_42484
XLOC_001900	CotAD_42483
XLOC_001906	CotAD_42487
XLOC_001906	CotAD_42486
XLOC_001906	CotAD_42485
XLOC_001906	CotAD_42484
XLOC_001906	CotAD_42483
XLOC_007807	CotAD_74045
XLOC_007861	CotAD_71048
XLOC_007861	CotAD_71047
XLOC_007861	CotAD_71046
XLOC_007861	CotAD_71045
XLOC_007861	CotAD_71044
XLOC_001986	CotAD_73490
XLOC_001986	CotAD_73491
XLOC_001986	CotAD_67165
XLOC_001986	CotAD_67164
XLOC_001986	CotAD_67163
XLOC_007960	CotAD_75040
XLOC_007960	CotAD_75041
XLOC_002070	CotAD_50849
XLOC_002070	CotAD_50850
XLOC_008066	CotAD_50858
XLOC_008067	CotAD_50858
XLOC_008066	CotAD_50859
XLOC_008066	CotAD_50860
XLOC_008066	CotAD_50861
XLOC_008067	CotAD_50859
XLOC_008067	CotAD_50860
XLOC_008067	CotAD_50861
XLOC_008123	CotAD_75724
XLOC_008123	CotAD_75725
XLOC_008123	CotAD_60883
XLOC_008123	CotAD_60884
XLOC_008123	CotAD_60885
XLOC_002221	CotAD_62909
XLOC_002221	CotAD_62910
XLOC_002221	CotAD_62911
XLOC_002221	CotAD_62912
XLOC_002221	CotAD_62913
XLOC_002221	CotAD_62914
XLOC_002221	CotAD_62915
XLOC_002221	CotAD_62916
XLOC_002221	CotAD_62917
XLOC_008177	CotAD_74531
XLOC_008235	CotAD_61463
XLOC_008235	CotAD_61464
XLOC_008235	CotAD_61465
XLOC_008235	CotAD_61466
XLOC_008309	CotAD_75884
XLOC_008309	CotAD_75885
XLOC_002406	CotAD_74155
XLOC_002414	XLOC_002406
XLOC_002414	CotAD_74155
XLOC_002414	CotAD_74154
XLOC_002414	CotAD_74153
XLOC_008354	CotAD_65709
XLOC_008354	CotAD_65710
XLOC_008354	CotAD_65711
XLOC_008354	CotAD_65712
XLOC_008354	CotAD_65713
XLOC_008354	CotAD_65714
XLOC_008354	CotAD_65715
XLOC_008354	CotAD_65716
XLOC_008364	CotAD_65718
XLOC_008364	CotAD_73276
XLOC_008364	CotAD_73277
XLOC_008375	CotAD_63396
XLOC_008378	CotAD_63396
XLOC_008375	CotAD_63395
XLOC_008378	CotAD_63395
XLOC_008375	CotAD_63394
XLOC_008378	CotAD_63394
XLOC_008375	CotAD_63393
XLOC_008378	CotAD_63393
XLOC_008375	CotAD_63392
XLOC_008378	CotAD_63392
XLOC_008375	CotAD_63391
XLOC_008378	CotAD_63391
XLOC_008375	CotAD_63390
XLOC_008378	CotAD_63390
XLOC_008375	CotAD_63389
XLOC_008375	CotAD_63388
XLOC_008378	CotAD_63389
XLOC_008378	CotAD_63388
XLOC_008378	CotAD_63387
XLOC_002478	CotAD_63383
XLOC_008395	CotAD_74434
XLOC_008395	CotAD_74433
XLOC_008395	CotAD_74432
XLOC_008472	CotAD_56154
XLOC_008472	CotAD_56155
XLOC_008472	CotAD_56156
XLOC_008472	CotAD_56157
XLOC_008472	CotAD_56158
XLOC_008472	CotAD_56159
XLOC_008472	CotAD_56160
XLOC_008472	CotAD_56161
XLOC_008472	CotAD_56162
XLOC_008472	CotAD_56163
XLOC_008472	CotAD_56164
XLOC_008472	CotAD_56165
XLOC_008472	CotAD_56166
XLOC_002625	CotAD_68761
XLOC_002656	CotAD_55385
XLOC_002656	CotAD_55384
XLOC_002656	CotAD_55383
XLOC_002656	CotAD_55382
XLOC_008591	CotAD_55382
XLOC_002656	CotAD_55381
XLOC_008591	CotAD_55381
XLOC_002656	CotAD_55380
XLOC_002656	CotAD_55379
XLOC_002656	CotAD_55378
XLOC_002656	CotAD_55377
XLOC_002656	CotAD_55376
XLOC_002656	CotAD_55375
XLOC_002656	CotAD_55374
XLOC_002656	CotAD_55373
XLOC_002656	CotAD_55372
XLOC_008591	CotAD_55380
XLOC_008591	CotAD_55379
XLOC_008591	CotAD_55378
XLOC_008591	CotAD_55377
XLOC_008591	CotAD_55376
XLOC_008591	CotAD_55375
XLOC_008591	CotAD_55374
XLOC_008591	CotAD_55373
XLOC_008591	CotAD_55372
XLOC_008591	CotAD_55371
XLOC_008591	CotAD_55370
XLOC_008591	CotAD_55369
XLOC_008591	CotAD_55368
XLOC_002692	CotAD_55371
XLOC_002692	CotAD_55370
XLOC_002692	CotAD_55369
XLOC_002695	CotAD_55369
XLOC_002692	CotAD_55368
XLOC_002695	CotAD_55368
XLOC_002692	CotAD_55367
XLOC_002695	CotAD_55367
XLOC_002692	CotAD_55366
XLOC_002695	CotAD_55366
XLOC_002692	CotAD_55365
XLOC_002695	CotAD_55365
XLOC_002692	CotAD_55364
XLOC_002692	CotAD_55363
XLOC_002692	CotAD_55362
XLOC_002692	CotAD_71531
XLOC_002692	CotAD_71530
XLOC_002695	CotAD_55364
XLOC_002695	CotAD_55363
XLOC_002695	CotAD_55362
XLOC_002695	CotAD_71531
XLOC_002695	CotAD_71530
XLOC_002714	CotAD_71019
XLOC_002714	CotAD_71018
XLOC_008671	CotAD_71018
XLOC_002714	CotAD_71017
XLOC_002714	CotAD_71016
XLOC_002714	CotAD_71015
XLOC_008671	CotAD_71017
XLOC_008671	CotAD_71016
XLOC_008671	CotAD_71015
XLOC_008698	CotAD_48863
XLOC_008698	CotAD_48862
XLOC_008698	CotAD_48861
XLOC_008698	CotAD_48860
XLOC_008698	CotAD_48859
XLOC_002748	CotAD_48859
XLOC_002748	CotAD_48858
XLOC_002748	CotAD_48857
XLOC_002748	CotAD_48856
XLOC_002748	CotAD_48855
XLOC_008722	CotAD_48848
XLOC_008722	CotAD_48847
XLOC_008722	CotAD_48846
XLOC_008722	CotAD_48845
XLOC_008722	CotAD_48844
XLOC_002915	CotAD_08663
XLOC_002915	CotAD_08664
XLOC_002915	CotAD_08665
XLOC_002915	CotAD_08666
XLOC_002915	CotAD_08667
XLOC_002915	CotAD_08668
XLOC_002915	CotAD_08669
XLOC_002915	CotAD_08670
XLOC_002915	CotAD_08671
XLOC_002915	CotAD_08672
XLOC_002915	CotAD_08673
XLOC_002915	CotAD_08674
XLOC_002915	CotAD_08675
XLOC_002915	CotAD_08676
XLOC_002915	CotAD_08677
XLOC_002936	CotAD_08667
XLOC_002936	CotAD_08668
XLOC_002936	CotAD_08669
XLOC_002936	CotAD_08670
XLOC_002936	CotAD_08671
XLOC_002936	CotAD_08672
XLOC_002936	CotAD_08673
XLOC_002936	CotAD_08674
XLOC_002936	CotAD_08675
XLOC_002936	CotAD_08676
XLOC_002936	CotAD_08677
XLOC_002936	CotAD_08678
XLOC_008860	CotAD_08678
XLOC_002936	CotAD_08679
XLOC_008860	CotAD_08679
XLOC_002936	CotAD_08680
XLOC_002936	CotAD_08681
XLOC_002936	CotAD_08682
XLOC_002936	CotAD_08683
XLOC_002936	CotAD_08684
XLOC_002936	CotAD_08685
XLOC_008860	CotAD_08680
XLOC_008860	CotAD_08681
XLOC_008860	CotAD_08682
XLOC_008860	CotAD_08683
XLOC_008860	CotAD_08684
XLOC_008860	CotAD_08685
XLOC_008860	CotAD_08686
XLOC_008860	CotAD_08687
XLOC_008860	CotAD_08688
XLOC_008860	CotAD_08689
XLOC_008860	CotAD_08690
XLOC_002967	CotAD_08687
XLOC_002967	CotAD_08688
XLOC_002967	CotAD_08689
XLOC_002967	CotAD_08690
XLOC_002967	CotAD_08691
XLOC_002967	CotAD_08692
XLOC_002967	CotAD_08693
XLOC_002967	CotAD_08694
XLOC_002967	CotAD_08695
XLOC_002967	CotAD_08696
XLOC_002967	CotAD_08697
XLOC_002967	CotAD_08698
XLOC_002967	CotAD_08699
XLOC_002967	CotAD_08700
XLOC_002967	CotAD_08701
XLOC_002967	CotAD_08702
XLOC_008956	CotAD_08745
XLOC_008956	CotAD_08746
XLOC_008956	CotAD_08747
XLOC_008956	CotAD_08748
XLOC_008956	CotAD_08749
XLOC_008956	CotAD_08750
XLOC_008956	CotAD_08751
XLOC_008956	CotAD_08752
XLOC_008956	CotAD_08753
XLOC_008956	CotAD_08754
XLOC_008956	CotAD_08755
XLOC_008956	CotAD_08756
XLOC_008956	CotAD_08757
XLOC_008956	CotAD_08758
XLOC_008956	CotAD_08759
XLOC_008956	CotAD_08760
XLOC_008956	CotAD_08761
XLOC_008956	CotAD_08762
XLOC_008956	CotAD_08763
XLOC_008956	CotAD_08764
XLOC_003117	CotAD_08797
XLOC_003117	CotAD_08798
XLOC_003117	CotAD_08799
XLOC_003117	CotAD_08800
XLOC_003123	CotAD_08800
XLOC_003117	CotAD_08801
XLOC_003123	CotAD_08801
XLOC_009027	CotAD_08801
XLOC_003117	CotAD_08802
XLOC_003123	CotAD_08802
XLOC_009027	CotAD_08802
XLOC_003117	CotAD_08803
XLOC_003123	CotAD_08803
XLOC_009027	CotAD_08803
XLOC_003117	CotAD_08804
XLOC_003123	CotAD_08804
XLOC_009027	CotAD_08804
XLOC_003117	CotAD_08805
XLOC_003123	CotAD_08805
XLOC_009027	CotAD_08805
XLOC_003117	CotAD_08806
XLOC_003123	CotAD_08806
XLOC_009027	CotAD_08806
XLOC_003117	CotAD_08807
XLOC_003117	CotAD_08808
XLOC_003117	CotAD_08809
XLOC_003117	CotAD_08810
XLOC_003117	CotAD_08811
XLOC_003117	CotAD_08812
XLOC_003123	CotAD_08807
XLOC_009027	CotAD_08807
XLOC_003123	CotAD_08808
XLOC_009027	CotAD_08808
XLOC_003123	CotAD_08809
XLOC_003123	CotAD_08810
XLOC_003123	CotAD_08811
XLOC_003123	CotAD_08812
XLOC_003123	CotAD_08813
XLOC_003123	CotAD_08814
XLOC_003123	CotAD_08815
XLOC_003123	CotAD_08816
XLOC_009027	CotAD_08809
XLOC_009027	CotAD_08810
XLOC_009027	CotAD_08811
XLOC_009027	CotAD_08812
XLOC_009027	CotAD_08813
XLOC_009027	CotAD_08814
XLOC_009027	CotAD_08815
XLOC_003142	CotAD_08813
XLOC_003142	CotAD_08814
XLOC_003142	CotAD_08815
XLOC_003142	CotAD_08816
XLOC_003142	CotAD_08817
XLOC_003142	CotAD_08818
XLOC_003142	CotAD_08819
XLOC_003142	CotAD_08820
XLOC_003142	CotAD_08821
XLOC_003142	CotAD_08822
XLOC_003142	CotAD_08823
XLOC_003142	CotAD_08824
XLOC_003142	CotAD_08825
XLOC_003142	CotAD_08826
XLOC_003142	CotAD_08827
XLOC_003142	CotAD_08828
XLOC_003142	CotAD_08829
XLOC_003142	CotAD_51423
XLOC_009097	CotAD_51411
XLOC_009097	CotAD_51410
XLOC_009097	CotAD_51409
XLOC_009097	CotAD_51408
XLOC_009097	CotAD_51407
XLOC_009097	CotAD_51406
XLOC_009097	CotAD_51405
XLOC_009097	CotAD_51404
XLOC_009097	CotAD_51403
XLOC_009097	CotAD_51402
XLOC_009097	CotAD_51401
XLOC_009097	CotAD_51400
XLOC_009097	CotAD_51399
XLOC_009097	CotAD_51398
XLOC_009097	CotAD_51397
XLOC_009097	CotAD_51396
XLOC_009097	CotAD_51395
XLOC_009110	CotAD_51400
XLOC_009110	CotAD_51399
XLOC_009110	CotAD_51398
XLOC_009110	CotAD_51397
XLOC_009110	CotAD_51396
XLOC_009110	CotAD_51395
XLOC_009110	CotAD_51394
XLOC_009110	CotAD_71526
XLOC_009110	CotAD_71525
XLOC_003213	CotAD_51394
XLOC_003213	CotAD_71526
XLOC_003213	CotAD_71525
XLOC_003213	CotAD_71524
XLOC_003213	CotAD_71523
XLOC_003221	CotAD_71522
XLOC_003221	CotAD_57122
XLOC_003221	CotAD_57123
XLOC_003221	CotAD_57124
XLOC_003221	CotAD_57125
XLOC_003221	CotAD_57126
XLOC_009134	CotAD_57122
XLOC_009134	CotAD_57123
XLOC_009134	CotAD_57124
XLOC_009134	CotAD_57125
XLOC_009134	CotAD_57126
XLOC_009143	CotAD_57127
XLOC_009143	CotAD_57128
XLOC_009143	CotAD_57129
XLOC_009143	CotAD_57130
XLOC_003258	CotAD_57129
XLOC_009162	CotAD_57129
XLOC_003258	CotAD_57130
XLOC_009162	CotAD_57130
XLOC_003258	CotAD_57131
XLOC_009162	CotAD_57131
XLOC_003258	CotAD_57132
XLOC_009162	CotAD_57132
XLOC_003258	CotAD_57133
XLOC_003258	CotAD_57134
XLOC_003258	CotAD_57135
XLOC_003258	CotAD_57136
XLOC_009162	CotAD_57133
XLOC_009162	CotAD_57134
XLOC_009162	CotAD_57135
XLOC_009162	CotAD_57136
XLOC_003328	CotAD_67025
XLOC_009200	CotAD_67025
XLOC_003328	CotAD_67024
XLOC_009200	CotAD_67024
XLOC_003328	CotAD_67023
XLOC_009200	CotAD_67023
XLOC_003328	CotAD_67022
XLOC_009200	CotAD_67022
XLOC_009204	CotAD_67021
XLOC_003345	CotAD_67021
XLOC_009204	CotAD_67020
XLOC_003345	CotAD_67020
XLOC_009204	CotAD_67019
XLOC_003345	CotAD_67019
XLOC_009204	CotAD_67018
XLOC_009204	CotAD_67017
XLOC_009204	CotAD_67016
XLOC_009204	CotAD_51985
XLOC_009204	CotAD_51984
XLOC_003345	CotAD_67018
XLOC_003345	CotAD_67017
XLOC_003345	CotAD_67016
XLOC_003345	CotAD_51985
XLOC_003345	CotAD_51984
XLOC_003345	CotAD_51983
XLOC_003345	CotAD_51982
XLOC_003345	CotAD_51981
XLOC_009237	CotAD_51977
XLOC_009237	CotAD_51976
XLOC_009237	CotAD_51975
XLOC_009237	CotAD_51974
XLOC_009284	CotAD_51957
XLOC_009284	CotAD_69064
XLOC_009284	CotAD_69063
XLOC_009284	CotAD_69062
XLOC_009284	CotAD_69061
XLOC_009284	CotAD_69060
XLOC_009323	CotAD_66526
XLOC_009323	CotAD_66527
XLOC_009323	CotAD_66528
XLOC_009323	CotAD_66529
XLOC_009323	CotAD_66530
XLOC_009323	CotAD_66531
XLOC_003431	CotAD_66531
XLOC_009323	CotAD_66532
XLOC_009323	CotAD_66533
XLOC_009323	CotAD_66534
XLOC_009323	CotAD_66535
XLOC_009323	CotAD_48766
XLOC_003431	CotAD_66532
XLOC_003432	CotAD_66532
XLOC_003431	CotAD_66533
XLOC_003432	CotAD_66533
XLOC_003431	CotAD_66534
XLOC_003432	CotAD_66534
XLOC_003431	CotAD_66535
XLOC_003432	CotAD_66535
XLOC_003431	CotAD_48766
XLOC_003431	CotAD_48767
XLOC_003431	CotAD_48768
XLOC_003431	CotAD_48769
XLOC_003431	CotAD_48770
XLOC_003431	CotAD_48771
XLOC_003432	CotAD_48766
XLOC_003432	CotAD_48767
XLOC_003432	CotAD_48768
XLOC_003432	CotAD_48769
XLOC_003432	CotAD_48770
XLOC_003432	CotAD_48771
XLOC_009405	CotAD_48799
XLOC_009405	CotAD_48800
XLOC_009405	CotAD_48801
XLOC_009405	CotAD_48802
XLOC_009405	CotAD_48803
XLOC_009439	CotAD_48804
XLOC_009439	CotAD_48805
XLOC_009439	CotAD_48806
XLOC_009439	CotAD_48807
XLOC_009439	CotAD_48808
XLOC_009439	CotAD_48809
XLOC_009439	CotAD_48810
XLOC_009439	CotAD_48811
XLOC_009439	CotAD_48812
XLOC_009439	CotAD_48813
XLOC_009439	CotAD_48814
XLOC_009439	CotAD_48815
XLOC_009439	CotAD_48816
XLOC_009439	CotAD_48817
XLOC_009524	CotAD_74128
XLOC_009524	CotAD_74127
XLOC_009524	CotAD_74126
XLOC_009560	CotAD_62464
XLOC_009560	CotAD_62465
XLOC_009560	CotAD_62466
XLOC_009560	CotAD_62467
XLOC_009566	CotAD_62468
XLOC_003644	CotAD_74385
XLOC_003713	CotAD_64739
XLOC_003713	CotAD_64738
XLOC_003713	CotAD_64737
XLOC_003713	CotAD_64736
XLOC_003713	CotAD_64735
XLOC_003713	CotAD_64734
XLOC_003713	CotAD_64733
XLOC_009706	CotAD_64732
XLOC_009706	CotAD_64731
XLOC_009706	CotAD_64730
XLOC_009706	CotAD_64729
XLOC_009706	CotAD_64728
XLOC_009743	CotAD_68386
XLOC_003763	CotAD_68386
XLOC_003763	CotAD_68387
XLOC_003763	CotAD_68388
XLOC_003763	CotAD_68389
XLOC_003775	CotAD_60440
XLOC_003775	CotAD_60439
XLOC_003775	CotAD_60438
XLOC_003775	CotAD_60437
XLOC_003775	CotAD_60436
XLOC_003792	CotAD_60438
XLOC_003792	CotAD_60437
XLOC_003792	CotAD_60436
XLOC_003792	CotAD_60435
XLOC_003792	CotAD_60434
XLOC_003792	CotAD_60433
XLOC_003792	CotAD_60432
XLOC_003792	CotAD_60431
XLOC_003792	CotAD_60430
XLOC_003792	CotAD_60429
XLOC_003792	CotAD_60428
XLOC_003792	CotAD_60427
XLOC_003792	CotAD_60426
XLOC_003792	CotAD_60425
XLOC_009798	CotAD_74084
XLOC_009798	CotAD_74085
XLOC_009798	CotAD_74086
XLOC_009814	CotAD_74085
XLOC_009814	CotAD_74086
XLOC_009821	CotAD_63004
XLOC_009821	CotAD_63003
XLOC_009821	CotAD_63002
XLOC_009821	CotAD_63001
XLOC_009821	CotAD_63000
XLOC_009821	CotAD_62999
XLOC_009821	CotAD_62998
XLOC_009821	CotAD_62997
XLOC_009821	CotAD_62996
XLOC_009821	CotAD_62995
XLOC_009821	CotAD_62994
XLOC_003987	CotAD_67115
XLOC_003987	CotAD_67114
XLOC_003987	CotAD_67113
XLOC_003987	CotAD_67112
XLOC_003987	CotAD_67111
XLOC_004023	CotAD_67108
XLOC_004023	CotAD_67107
XLOC_004023	CotAD_67106
XLOC_004023	CotAD_75442
XLOC_004131	CotAD_59060
XLOC_004131	CotAD_59061
XLOC_004131	CotAD_59062
XLOC_004131	CotAD_59063
XLOC_004131	CotAD_59064
XLOC_004131	CotAD_59065
XLOC_004131	CotAD_59066
XLOC_004131	CotAD_59067
XLOC_004131	CotAD_59068
XLOC_010062	CotAD_59068
XLOC_010062	CotAD_76581
XLOC_004207	CotAD_64167
XLOC_004207	CotAD_64168
XLOC_004207	CotAD_64169
XLOC_004207	CotAD_64170
XLOC_004229	CotAD_62851
XLOC_004229	CotAD_62852
XLOC_004229	CotAD_62853
XLOC_004229	CotAD_62854
XLOC_004229	CotAD_62855
XLOC_004229	CotAD_62856
XLOC_004264	CotAD_62861
XLOC_010194	CotAD_62864
XLOC_010267	CotAD_68244
XLOC_010267	CotAD_68245
XLOC_010267	CotAD_68246
XLOC_010267	CotAD_68247
XLOC_010267	CotAD_68248
XLOC_010267	CotAD_68249
XLOC_010267	CotAD_59729
XLOC_010267	CotAD_59728
XLOC_004390	CotAD_59718
XLOC_004390	CotAD_59717
XLOC_004390	CotAD_59716
XLOC_010371	CotAD_58924
XLOC_004461	CotAD_58924
XLOC_010371	CotAD_58925
XLOC_004461	CotAD_58925
XLOC_010371	CotAD_58926
XLOC_010371	CotAD_58927
XLOC_010371	CotAD_58928
XLOC_010371	CotAD_58929
XLOC_004461	CotAD_58926
XLOC_004461	CotAD_58927
XLOC_004461	CotAD_58928
XLOC_004461	CotAD_58929
XLOC_004461	CotAD_58930
XLOC_010379	CotAD_58926
XLOC_010379	CotAD_58927
XLOC_010379	CotAD_58928
XLOC_010379	CotAD_58929
XLOC_010379	CotAD_58930
XLOC_010379	CotAD_58931
XLOC_010379	CotAD_58932
XLOC_004504	CotAD_58497
XLOC_004505	CotAD_58497
XLOC_004504	CotAD_58496
XLOC_004504	CotAD_58495
XLOC_004504	CotAD_58494
XLOC_004504	CotAD_58493
XLOC_004504	CotAD_58492
XLOC_004504	CotAD_58491
XLOC_004505	CotAD_58496
XLOC_010407	CotAD_58496
XLOC_004505	CotAD_58495
XLOC_010407	CotAD_58495
XLOC_004505	CotAD_58494
XLOC_004505	CotAD_58493
XLOC_004505	CotAD_58492
XLOC_004505	CotAD_58491
XLOC_004505	CotAD_58490
XLOC_010407	CotAD_58494
XLOC_010407	CotAD_58493
XLOC_010407	CotAD_58492
XLOC_010407	CotAD_58491
XLOC_010407	CotAD_58490
XLOC_004549	CotAD_19711
XLOC_004549	CotAD_19710
XLOC_004549	CotAD_19709
XLOC_004549	CotAD_19708
XLOC_004549	CotAD_19707
XLOC_004549	CotAD_19706
XLOC_004549	CotAD_19705
XLOC_004549	CotAD_19704
XLOC_004549	CotAD_19703
XLOC_004549	CotAD_19702
XLOC_004549	CotAD_19701
XLOC_004549	CotAD_19700
XLOC_004549	CotAD_19699
XLOC_004549	CotAD_19698
XLOC_004549	CotAD_19697
XLOC_004549	CotAD_19696
XLOC_004549	CotAD_19695
XLOC_004549	CotAD_19694
XLOC_004549	CotAD_19693
XLOC_004549	CotAD_19692
XLOC_004549	CotAD_19691
XLOC_004549	CotAD_19690
XLOC_010534	CotAD_19660
XLOC_010534	CotAD_19659
XLOC_010534	CotAD_19658
XLOC_010534	CotAD_19657
XLOC_010534	CotAD_19656
XLOC_010534	CotAD_19655
XLOC_010534	CotAD_19654
XLOC_010534	CotAD_19653
XLOC_010534	CotAD_19652
XLOC_010534	CotAD_19651
XLOC_010534	CotAD_19650
XLOC_010534	CotAD_19649
XLOC_010534	CotAD_19648
XLOC_010534	CotAD_19647
XLOC_010534	CotAD_19646
XLOC_010534	CotAD_19645
XLOC_010534	CotAD_19644
XLOC_010545	CotAD_19644
XLOC_010534	CotAD_19643
XLOC_010545	CotAD_19643
XLOC_010534	CotAD_19642
XLOC_010545	CotAD_19642
XLOC_010534	CotAD_19641
XLOC_010545	CotAD_19641
XLOC_010534	CotAD_19640
XLOC_010545	CotAD_19640
XLOC_010534	CotAD_19639
XLOC_010534	CotAD_19638
XLOC_010534	CotAD_19637
XLOC_010534	CotAD_19636
XLOC_010534	CotAD_19635
XLOC_010545	CotAD_19639
XLOC_010545	CotAD_19638
XLOC_010545	CotAD_19637
XLOC_010545	CotAD_19636
XLOC_010545	CotAD_19635
XLOC_010545	CotAD_19634
XLOC_010545	CotAD_19633
XLOC_010545	CotAD_19632
XLOC_010558	CotAD_19631
XLOC_010558	CotAD_19630
XLOC_010558	CotAD_19629
XLOC_010558	CotAD_19628
XLOC_010558	CotAD_19627
XLOC_010558	CotAD_19626
XLOC_010558	CotAD_19625
XLOC_010558	CotAD_19624
XLOC_010558	CotAD_19623
XLOC_010580	CotAD_19619
XLOC_004659	CotAD_19619
XLOC_004660	CotAD_19619
XLOC_010580	CotAD_19618
XLOC_010580	CotAD_19617
XLOC_004659	CotAD_19618
XLOC_004659	CotAD_19617
XLOC_004660	CotAD_19618
XLOC_004660	CotAD_19617
XLOC_004676	CotAD_19618
XLOC_004676	CotAD_19617
XLOC_004676	CotAD_19616
XLOC_004676	CotAD_19615
XLOC_004676	CotAD_19614
XLOC_010607	CotAD_19613
XLOC_010607	CotAD_19612
XLOC_010607	CotAD_19611
XLOC_010607	CotAD_19610
XLOC_010607	CotAD_19609
XLOC_004700	CotAD_19610
XLOC_004703	CotAD_19610
XLOC_010613	CotAD_19610
XLOC_004700	CotAD_19609
XLOC_004703	CotAD_19609
XLOC_010613	CotAD_19609
XLOC_004700	CotAD_19608
XLOC_004700	CotAD_19607
XLOC_004700	CotAD_19606
XLOC_004703	CotAD_19608
XLOC_004703	CotAD_19607
XLOC_004703	CotAD_19606
XLOC_010613	CotAD_19608
XLOC_010613	CotAD_19607
XLOC_010613	CotAD_19606
XLOC_010613	CotAD_19605
XLOC_010613	CotAD_19604
XLOC_010613	CotAD_19603
XLOC_004713	CotAD_19605
XLOC_004713	CotAD_19604
XLOC_004713	CotAD_19603
XLOC_004713	CotAD_19602
XLOC_004713	CotAD_19601
XLOC_004713	CotAD_19600
XLOC_004713	CotAD_19599
XLOC_004713	CotAD_19598
XLOC_004713	CotAD_19597
XLOC_004713	CotAD_19596
XLOC_004713	CotAD_19595
XLOC_004713	CotAD_19594
XLOC_004713	CotAD_19593
XLOC_004733	CotAD_19590
XLOC_004733	CotAD_19589
XLOC_004733	CotAD_19588
XLOC_004733	CotAD_19587
XLOC_004733	CotAD_19586
XLOC_004937	CotAD_74624
XLOC_004937	CotAD_74625
XLOC_004937	CotAD_74626
XLOC_004937	CotAD_76554
XLOC_004937	CotAD_74887
XLOC_004937	CotAD_74886
XLOC_010866	CotAD_48588
XLOC_010866	CotAD_48587
XLOC_010866	CotAD_48586
XLOC_010866	CotAD_48585
XLOC_010866	CotAD_48584
XLOC_010866	CotAD_48583
XLOC_010866	CotAD_48582
XLOC_010866	CotAD_48581
XLOC_010866	CotAD_48580
XLOC_010866	CotAD_48579
XLOC_010866	CotAD_48578
XLOC_010866	CotAD_48577
XLOC_004981	CotAD_48577
XLOC_004981	CotAD_48576
XLOC_004981	CotAD_48575
XLOC_004981	CotAD_48574
XLOC_004981	CotAD_48573
XLOC_005046	CotAD_65896
XLOC_005046	CotAD_65895
XLOC_005046	CotAD_65135
XLOC_005046	CotAD_65134
XLOC_005046	CotAD_65133
XLOC_005046	CotAD_65132
XLOC_005049	CotAD_65133
XLOC_005049	CotAD_65132
XLOC_005049	CotAD_65131
XLOC_010999	CotAD_58690
XLOC_010999	CotAD_58689
XLOC_005146	CotAD_76651
XLOC_011029	CotAD_68340
XLOC_011029	CotAD_68341
XLOC_011059	CotAD_74042
XLOC_011059	CotAD_74043
XLOC_011059	CotAD_74044
XLOC_005264	CotAD_63964
XLOC_005264	CotAD_63965
XLOC_005264	CotAD_63966
XLOC_005264	CotAD_63967
XLOC_005264	CotAD_63968
XLOC_005264	CotAD_63969
XLOC_005264	CotAD_63970
XLOC_005264	CotAD_63971
XLOC_011169	CotAD_65663
XLOC_011169	CotAD_65662
XLOC_011169	CotAD_65661
XLOC_011169	CotAD_65660
XLOC_011169	CotAD_65659
XLOC_011169	CotAD_65658
XLOC_011169	CotAD_65657
XLOC_011169	CotAD_65656
XLOC_011169	CotAD_65655
XLOC_011169	CotAD_65654
XLOC_011169	CotAD_65653
XLOC_005356	CotAD_61093
XLOC_005356	CotAD_61094
XLOC_005356	CotAD_61095
XLOC_005356	CotAD_61096
XLOC_005356	CotAD_61097
XLOC_005356	CotAD_61098
XLOC_005356	CotAD_61099
XLOC_011249	CotAD_74929
XLOC_005437	CotAD_61319
XLOC_005437	CotAD_61320
XLOC_005437	CotAD_61321
XLOC_005437	CotAD_61322
XLOC_005437	CotAD_61323
XLOC_005437	CotAD_61324
XLOC_005437	CotAD_61325
XLOC_005437	CotAD_61326
XLOC_005437	CotAD_61327
XLOC_005463	CotAD_43332
XLOC_005463	CotAD_43333
XLOC_005463	CotAD_43334
XLOC_005463	CotAD_43335
XLOC_005463	CotAD_43336
XLOC_005550	CotAD_14502
XLOC_005550	CotAD_14503
XLOC_005550	CotAD_14504
XLOC_005550	CotAD_14505
XLOC_005550	CotAD_14506
XLOC_005550	CotAD_14507
XLOC_005550	CotAD_14508
XLOC_005550	CotAD_14509
XLOC_005550	CotAD_14510
XLOC_005550	CotAD_14511
XLOC_005550	CotAD_14512
XLOC_005550	CotAD_14513
XLOC_005550	CotAD_14514
XLOC_005550	CotAD_14515
XLOC_005550	CotAD_14516
XLOC_005550	CotAD_14517
XLOC_005550	CotAD_14518
XLOC_005550	CotAD_14519
XLOC_005550	CotAD_14520
XLOC_005550	CotAD_14521
XLOC_005550	CotAD_14522
XLOC_005550	CotAD_14523
XLOC_005550	CotAD_14524
XLOC_005570	CotAD_14526
XLOC_005570	CotAD_14527
XLOC_005570	CotAD_14528
XLOC_005570	CotAD_14529
XLOC_005570	CotAD_14530
XLOC_005570	CotAD_14531
XLOC_005570	CotAD_14532
XLOC_005570	CotAD_14533
XLOC_005570	CotAD_14534
XLOC_005570	CotAD_14535
XLOC_005570	CotAD_14536
XLOC_005570	CotAD_14537
XLOC_005570	CotAD_14538
XLOC_005570	CotAD_14539
XLOC_005570	CotAD_14540
XLOC_005570	CotAD_14541
XLOC_005570	CotAD_14542
XLOC_005570	CotAD_14543
XLOC_005570	CotAD_14544
XLOC_005570	CotAD_14545
XLOC_005570	CotAD_14546
XLOC_011524	CotAD_14572
XLOC_011524	CotAD_14573
XLOC_011524	CotAD_14574
XLOC_011524	CotAD_14575
XLOC_011524	CotAD_14576
XLOC_011524	CotAD_14577
XLOC_011524	CotAD_14578
XLOC_011524	CotAD_14579
XLOC_011524	CotAD_14580
XLOC_011524	CotAD_14581
XLOC_011536	CotAD_14581
XLOC_011524	CotAD_14582
XLOC_011536	CotAD_14582
XLOC_011524	CotAD_14583
XLOC_011536	CotAD_14583
XLOC_011524	CotAD_14584
XLOC_011524	CotAD_14585
XLOC_011524	CotAD_14586
XLOC_011524	CotAD_14587
XLOC_011524	CotAD_14588
XLOC_011524	CotAD_14589
XLOC_011524	CotAD_14590
XLOC_011524	CotAD_14591
XLOC_011524	CotAD_14592
XLOC_011524	CotAD_14593
XLOC_011536	CotAD_14584
XLOC_011536	CotAD_14585
XLOC_011536	CotAD_14586
XLOC_011536	CotAD_14587
XLOC_011536	CotAD_14588
XLOC_011536	CotAD_14589
XLOC_011536	CotAD_14590
XLOC_011536	CotAD_14591
XLOC_011536	CotAD_14592
XLOC_011536	CotAD_14593
XLOC_011536	CotAD_14594
XLOC_011536	CotAD_14595
XLOC_011536	CotAD_14596
XLOC_011536	CotAD_14597
XLOC_011536	CotAD_14598
XLOC_011536	CotAD_14599
XLOC_011536	CotAD_14600
XLOC_011536	CotAD_14601
XLOC_011536	CotAD_14602
XLOC_011536	CotAD_14603
XLOC_005729	CotAD_14629
XLOC_005729	CotAD_14630
XLOC_005729	CotAD_14631
XLOC_011619	CotAD_14631
XLOC_005729	CotAD_14632
XLOC_011619	CotAD_14632
XLOC_005729	CotAD_14633
XLOC_011619	CotAD_14633
XLOC_005729	CotAD_14634
XLOC_011619	CotAD_14634
XLOC_005729	CotAD_14635
XLOC_011619	CotAD_14635
XLOC_005729	CotAD_14636
XLOC_011619	CotAD_14636
XLOC_005729	CotAD_14637
XLOC_011619	CotAD_14637
XLOC_005729	CotAD_14638
XLOC_011619	CotAD_14638
XLOC_005729	CotAD_14639
XLOC_011619	CotAD_14639
XLOC_005742	CotAD_14639
XLOC_005729	CotAD_14640
XLOC_011619	CotAD_14640
XLOC_005742	CotAD_14640
XLOC_005729	CotAD_14641
XLOC_011619	CotAD_14641
XLOC_005742	CotAD_14641
XLOC_005729	CotAD_14642
XLOC_011619	CotAD_14642
XLOC_005742	CotAD_14642
XLOC_005748	CotAD_14642
XLOC_005729	CotAD_14643
XLOC_011619	CotAD_14643
XLOC_005742	CotAD_14643
XLOC_005748	CotAD_14643
XLOC_005729	CotAD_14644
XLOC_011619	CotAD_14644
XLOC_005742	CotAD_14644
XLOC_005748	CotAD_14644
XLOC_005729	CotAD_14645
XLOC_011619	CotAD_14645
XLOC_005742	CotAD_14645
XLOC_005748	CotAD_14645
XLOC_005729	CotAD_14646
XLOC_011619	CotAD_14646
XLOC_005742	CotAD_14646
XLOC_005748	CotAD_14646
XLOC_005729	CotAD_14647
XLOC_005729	CotAD_14648
XLOC_005729	CotAD_14649
XLOC_005729	CotAD_14650
XLOC_005729	CotAD_14651
XLOC_005729	CotAD_14652
XLOC_005729	CotAD_14653
XLOC_011619	CotAD_14647
XLOC_005742	CotAD_14647
XLOC_005748	CotAD_14647
XLOC_011619	CotAD_14648
XLOC_011619	CotAD_14649
XLOC_011619	CotAD_14650
XLOC_011619	CotAD_14651
XLOC_011619	CotAD_14652
XLOC_011619	CotAD_14653
XLOC_005742	CotAD_14648
XLOC_005748	CotAD_14648
XLOC_005742	CotAD_14649
XLOC_005748	CotAD_14649
XLOC_005742	CotAD_14650
XLOC_005748	CotAD_14650
XLOC_005742	CotAD_14651
XLOC_005742	CotAD_14652
XLOC_005742	CotAD_14653
XLOC_005748	CotAD_14651
XLOC_005748	CotAD_14652
XLOC_005748	CotAD_14653
XLOC_011853	CotAD_63749
XLOC_011853	CotAD_63750
XLOC_011853	CotAD_63751
XLOC_011853	CotAD_63752
XLOC_011853	CotAD_63753
XLOC_011853	CotAD_63754
XLOC_016267	CotAD_63751
XLOC_016269	CotAD_63751
XLOC_016267	CotAD_63752
XLOC_016269	CotAD_63752
XLOC_016267	CotAD_63753
XLOC_016269	CotAD_63753
XLOC_016267	CotAD_63754
XLOC_016269	CotAD_63754
XLOC_016281	CotAD_63754
XLOC_016267	CotAD_63755
XLOC_016269	CotAD_63755
XLOC_016281	CotAD_63755
XLOC_011966	CotAD_74874
XLOC_011966	CotAD_74875
XLOC_016352	CotAD_67835
XLOC_016352	CotAD_67834
XLOC_016352	CotAD_67833
XLOC_016352	CotAD_67832
XLOC_016352	CotAD_67831
XLOC_016352	CotAD_67830
XLOC_012064	CotAD_62767
XLOC_016431	CotAD_62767
XLOC_012064	CotAD_71457
XLOC_016431	CotAD_71457
XLOC_012068	CotAD_71457
XLOC_016431	XLOC_012064
XLOC_012064	CotAD_71456
XLOC_012064	CotAD_71455
XLOC_012068	XLOC_012064
XLOC_012064	CotAD_71454
XLOC_012064	CotAD_71453
XLOC_012064	CotAD_71452
XLOC_012064	CotAD_73699
XLOC_012064	CotAD_73698
XLOC_016431	CotAD_71456
XLOC_016431	CotAD_71455
XLOC_016431	CotAD_71454
XLOC_016431	CotAD_71453
XLOC_016431	CotAD_71452
XLOC_016431	CotAD_73699
XLOC_016431	CotAD_73698
XLOC_012068	CotAD_71456
XLOC_012068	CotAD_71455
XLOC_012068	CotAD_71454
XLOC_012068	CotAD_71453
XLOC_012068	CotAD_71452
XLOC_012068	CotAD_73699
XLOC_012068	CotAD_73698
XLOC_016483	CotAD_73697
XLOC_016483	CotAD_73696
XLOC_012123	CotAD_75471
XLOC_012140	CotAD_69239
XLOC_012140	CotAD_69240
XLOC_016555	CotAD_67149
XLOC_016555	CotAD_67148
XLOC_016555	CotAD_67147
XLOC_012203	CotAD_76284
XLOC_016616	CotAD_61519
XLOC_012238	CotAD_61519
XLOC_016616	CotAD_61518
XLOC_016616	CotAD_61517
XLOC_016616	CotAD_61516
XLOC_012238	CotAD_61518
XLOC_012238	CotAD_61517
XLOC_012238	CotAD_61516
XLOC_016687	CotAD_74675
XLOC_016687	CotAD_74676
XLOC_012356	CotAD_72147
XLOC_012356	CotAD_72148
XLOC_012356	CotAD_72149
XLOC_012356	CotAD_72150
XLOC_016739	CotAD_72284
XLOC_016739	CotAD_72285
XLOC_016739	CotAD_72286
XLOC_012396	CotAD_76733
XLOC_016802	CotAD_58123
XLOC_016802	CotAD_58124
XLOC_016802	CotAD_58125
XLOC_016802	CotAD_58126
XLOC_016802	CotAD_58127
XLOC_016802	CotAD_58128
XLOC_016802	CotAD_58129
XLOC_016802	CotAD_58130
XLOC_012469	CotAD_71062
XLOC_012469	CotAD_71063
XLOC_012469	CotAD_71064
XLOC_012469	CotAD_71065
XLOC_012469	CotAD_71066
XLOC_012521	CotAD_68192
XLOC_012521	CotAD_68191
XLOC_012521	CotAD_68190
XLOC_012557	CotAD_59034
XLOC_012557	CotAD_59035
XLOC_012557	CotAD_59036
XLOC_012557	CotAD_59037
XLOC_012557	CotAD_59038
XLOC_012557	CotAD_59039
XLOC_012557	CotAD_59040
XLOC_012557	CotAD_59041
XLOC_012557	CotAD_59042
XLOC_016978	CotAD_52273
XLOC_012617	CotAD_52273
XLOC_012619	CotAD_52273
XLOC_016978	CotAD_52272
XLOC_012617	CotAD_52272
XLOC_012619	CotAD_52272
XLOC_016978	CotAD_52271
XLOC_012617	CotAD_52271
XLOC_012619	CotAD_52271
XLOC_016978	CotAD_52270
XLOC_012617	CotAD_52270
XLOC_012619	CotAD_52270
XLOC_016978	CotAD_52269
XLOC_012617	CotAD_52269
XLOC_012619	CotAD_52269
XLOC_016978	CotAD_52268
XLOC_016978	CotAD_52267
XLOC_016978	CotAD_52266
XLOC_016978	CotAD_52265
XLOC_012617	CotAD_52268
XLOC_012619	CotAD_52268
XLOC_012617	CotAD_52267
XLOC_012619	CotAD_52267
XLOC_012617	CotAD_52266
XLOC_012617	CotAD_52265
XLOC_012617	CotAD_52264
XLOC_012617	CotAD_52263
XLOC_012619	CotAD_52266
XLOC_012619	CotAD_52265
XLOC_012619	CotAD_52264
XLOC_012619	CotAD_52263
XLOC_012663	CotAD_63612
XLOC_012663	CotAD_63611
XLOC_012663	CotAD_63610
XLOC_012706	CotAD_73463
XLOC_012706	CotAD_73462
XLOC_012706	CotAD_73461
XLOC_012735	CotAD_73743
XLOC_012735	CotAD_73742
XLOC_017129	CotAD_73742
XLOC_012735	CotAD_76736
XLOC_017129	CotAD_76736
XLOC_012748	CotAD_65399
XLOC_012748	CotAD_65398
XLOC_017150	CotAD_65399
XLOC_017150	CotAD_65398
XLOC_012774	CotAD_65396
XLOC_012797	CotAD_65389
XLOC_012878	CotAD_20604
XLOC_012878	CotAD_20605
XLOC_012878	CotAD_20606
XLOC_012878	CotAD_20607
XLOC_012878	CotAD_20608
XLOC_012878	CotAD_20609
XLOC_017280	CotAD_20618
XLOC_012902	CotAD_20618
XLOC_017280	CotAD_20619
XLOC_012902	CotAD_20619
XLOC_017280	CotAD_20620
XLOC_012902	CotAD_20620
XLOC_017280	CotAD_20621
XLOC_012902	CotAD_20621
XLOC_017280	CotAD_20622
XLOC_017280	CotAD_20623
XLOC_017280	CotAD_20624
XLOC_017280	CotAD_20625
XLOC_017280	CotAD_20626
XLOC_012902	CotAD_20622
XLOC_012902	CotAD_20623
XLOC_012902	CotAD_20624
XLOC_012902	CotAD_20625
XLOC_012902	CotAD_20626
XLOC_017311	CotAD_20628
XLOC_017311	CotAD_20629
XLOC_017311	CotAD_20630
XLOC_017311	CotAD_20631
XLOC_017311	CotAD_20632
XLOC_017311	CotAD_20633
XLOC_017311	CotAD_20634
XLOC_012937	CotAD_20638
XLOC_012937	CotAD_20639
XLOC_012937	CotAD_20640
XLOC_012937	CotAD_20641
XLOC_012937	CotAD_20642
XLOC_012937	CotAD_20643
XLOC_012937	CotAD_20644
XLOC_012937	CotAD_20645
XLOC_012937	CotAD_20646
XLOC_012937	CotAD_20647
XLOC_012937	CotAD_20648
XLOC_012937	CotAD_20649
XLOC_012937	CotAD_20650
XLOC_012937	CotAD_20651
XLOC_012937	CotAD_20652
XLOC_017387	CotAD_20661
XLOC_017387	CotAD_20662
XLOC_017387	CotAD_20663
XLOC_017387	CotAD_20664
XLOC_017387	CotAD_20665
XLOC_017387	CotAD_20666
XLOC_017387	CotAD_20667
XLOC_017387	CotAD_20668
XLOC_017387	CotAD_20669
XLOC_017387	CotAD_20670
XLOC_017387	CotAD_20671
XLOC_017387	CotAD_20672
XLOC_017387	CotAD_20673
XLOC_017387	CotAD_20674
XLOC_017387	CotAD_20675
XLOC_012971	CotAD_20682
XLOC_012971	CotAD_20683
XLOC_012971	CotAD_20684
XLOC_012971	CotAD_20685
XLOC_012971	CotAD_20686
XLOC_012971	CotAD_20687
XLOC_012971	CotAD_20688
XLOC_012971	CotAD_20689
XLOC_017443	CotAD_71603
XLOC_017443	CotAD_71604
XLOC_017443	CotAD_71605
XLOC_017443	CotAD_71606
XLOC_017443	CotAD_52332
XLOC_017443	CotAD_52333
XLOC_017443	CotAD_52334
XLOC_017443	CotAD_52335
XLOC_017443	CotAD_52336
XLOC_017443	CotAD_52337
XLOC_017443	CotAD_52338
XLOC_013071	CotAD_19224
XLOC_013071	CotAD_19225
XLOC_013071	CotAD_19226
XLOC_013071	CotAD_19227
XLOC_013163	CotAD_19280
XLOC_017621	CotAD_19282
XLOC_017621	CotAD_19283
XLOC_017621	CotAD_19284
XLOC_017621	CotAD_19285
XLOC_017621	CotAD_19286
XLOC_017621	CotAD_19287
XLOC_017621	CotAD_19288
XLOC_017621	CotAD_19289
XLOC_017621	CotAD_19290
XLOC_013184	CotAD_19290
XLOC_017621	CotAD_19291
XLOC_017621	CotAD_19292
XLOC_017621	CotAD_19293
XLOC_013184	CotAD_19291
XLOC_013184	CotAD_19292
XLOC_013184	CotAD_19293
XLOC_013184	CotAD_19294
XLOC_013184	CotAD_19295
XLOC_013196	CotAD_19294
[truncated: 50,027 more rows]

## Sheet: lncRNA-mRNA.trans
lncRNA targets predicted by cis-acting
LncRNA	mRNA	cor
XLOC_268658	CotAD_18527	0.955811
XLOC_268658	CotAD_05599	0.958686
XLOC_268658	CotAD_07642	0.958601
XLOC_268658	CotAD_73157	0.954691
XLOC_268658	CotAD_03677	0.958492
XLOC_268658	CotAD_64666	0.954287
XLOC_268658	CotAD_73664	0.962231
XLOC_268658	CotAD_24020	0.950088
XLOC_268658	CotAD_12296	0.955053
XLOC_268658	CotAD_03428	-0.961357
XLOC_268658	CotAD_36739	0.956762
XLOC_268658	CotAD_54411	0.951394
XLOC_268658	CotAD_75781	0.950095
XLOC_268658	CotAD_47396	-0.968586
XLOC_268658	CotAD_23149	0.967919
XLOC_268658	CotAD_20604	0.957072
XLOC_268658	CotAD_12140	0.950664
XLOC_268658	CotAD_52306	0.950229
XLOC_268658	CotAD_51905	0.95147
XLOC_268658	CotAD_61162	0.969376
XLOC_268658	CotAD_15212	0.973394
XLOC_149167	CotAD_39622	-0.969807
XLOC_149167	CotAD_65282	0.95955
XLOC_149167	CotAD_71211	0.964931
XLOC_149167	CotAD_40869	-0.951822
XLOC_149167	CotAD_34982	-0.953883
XLOC_149167	CotAD_40404	0.961666
XLOC_149167	CotAD_74188	0.981993
XLOC_149167	CotAD_53881	0.955522
XLOC_149167	CotAD_45197	-0.966221
XLOC_149167	CotAD_38098	0.966609
XLOC_149167	CotAD_37760	-0.968978
XLOC_149167	CotAD_17501	0.965635
XLOC_149167	CotAD_17970	0.981357
XLOC_149167	CotAD_43946	0.962335
XLOC_149167	CotAD_04769	0.98139
XLOC_149167	CotAD_54082	0.976157
XLOC_149167	CotAD_34890	0.953347
XLOC_149167	CotAD_15869	0.965078
XLOC_149167	CotAD_49426	0.95015
XLOC_278805	CotAD_49381	-0.968812
XLOC_278805	CotAD_44789	0.957403
XLOC_278805	CotAD_53675	0.965267
XLOC_278805	CotAD_68185	0.952752
XLOC_278805	CotAD_65080	0.95408
XLOC_278805	CotAD_74129	0.958029
XLOC_278805	CotAD_72921	0.962053
XLOC_278805	CotAD_41783	0.957621
XLOC_278805	CotAD_41163	0.975675
XLOC_278805	CotAD_44703	0.9633
XLOC_278805	CotAD_62830	0.970013
XLOC_278805	CotAD_51525	0.952888
XLOC_278805	CotAD_63410	0.952188
XLOC_278805	CotAD_45747	0.959313
XLOC_278805	CotAD_58986	0.952082
XLOC_278805	CotAD_07882	0.952254
XLOC_278805	CotAD_64859	0.970447
XLOC_278805	CotAD_19578	0.985127
XLOC_278805	CotAD_72806	0.957456
XLOC_278805	CotAD_07450	0.950533
XLOC_278805	CotAD_12042	0.950961
XLOC_278805	CotAD_04911	0.958958
XLOC_278805	CotAD_46871	0.955588
XLOC_278805	CotAD_07345	0.952433
XLOC_278805	CotAD_75311	0.958514
XLOC_278805	CotAD_69975	0.966498
XLOC_278805	CotAD_63115	0.953369
XLOC_278805	CotAD_50695	0.964416
XLOC_278805	CotAD_19376	0.95405
XLOC_278805	CotAD_07522	0.972992
XLOC_278805	CotAD_05964	0.957651
XLOC_278805	CotAD_15847	0.959294
XLOC_278805	CotAD_66961	0.956099
XLOC_278805	CotAD_00173	0.950095
XLOC_278805	CotAD_14672	0.954048
XLOC_278805	CotAD_55255	0.952944
XLOC_278805	CotAD_52938	0.95344
XLOC_278805	CotAD_17541	-0.953882
XLOC_278805	CotAD_53868	0.970151
XLOC_278805	CotAD_75191	0.951303
XLOC_278805	CotAD_45704	0.976787
XLOC_278805	CotAD_67973	0.958068
XLOC_278805	CotAD_40348	0.958561
XLOC_278805	CotAD_10541	0.954719
XLOC_278805	CotAD_17357	0.955233
XLOC_278805	CotAD_57554	0.96434
XLOC_278805	CotAD_42731	0.952025
XLOC_278805	CotAD_24359	0.963386
XLOC_278805	CotAD_15629	0.957156
XLOC_278805	CotAD_61583	0.959035
XLOC_278805	CotAD_09554	0.961473
XLOC_278805	CotAD_74414	0.953629
XLOC_278805	CotAD_28209	0.973041
XLOC_278805	CotAD_28208	0.956266
XLOC_278805	CotAD_27475	0.966647
XLOC_278805	CotAD_03968	0.988755
XLOC_278805	CotAD_20163	0.960025
XLOC_278805	CotAD_28743	0.988727
XLOC_278805	CotAD_22070	0.956869
XLOC_278805	CotAD_14334	0.950303
XLOC_278805	CotAD_22602	0.952294
XLOC_278805	CotAD_46094	0.961795
XLOC_278805	CotAD_59367	0.980108
XLOC_278805	CotAD_40004	0.955224
XLOC_278805	CotAD_44510	0.960601
XLOC_278805	CotAD_69086	0.981305
XLOC_278805	CotAD_52640	0.953703
XLOC_278805	CotAD_49284	0.978246
XLOC_278805	CotAD_17632	0.955125
XLOC_278805	CotAD_62202	0.957437
XLOC_278805	CotAD_07176	0.974883
XLOC_278805	CotAD_35678	0.953225
XLOC_278805	CotAD_00494	-0.963052
XLOC_278805	CotAD_73989	0.967883
XLOC_278805	CotAD_65220	0.957441
XLOC_278805	CotAD_66040	0.970268
XLOC_278805	CotAD_63540	0.956824
XLOC_278805	CotAD_11452	-0.974499
XLOC_278805	CotAD_32995	0.957976
XLOC_278805	CotAD_49988	0.975494
XLOC_278805	CotAD_04297	0.975575
XLOC_278805	CotAD_39274	0.951312
XLOC_278805	CotAD_70777	0.950614
XLOC_278805	CotAD_10415	-0.954779
XLOC_278805	CotAD_76275	0.956676
XLOC_278805	CotAD_53252	0.956319
XLOC_278805	CotAD_28861	0.962502
XLOC_278805	CotAD_18783	0.959966
XLOC_278805	CotAD_24388	0.954489
XLOC_278805	CotAD_50045	0.963643
XLOC_278805	CotAD_23731	0.956272
XLOC_278805	CotAD_21252	0.97785
XLOC_278805	CotAD_05662	0.959587
XLOC_278805	CotAD_53555	0.962484
XLOC_278805	CotAD_53881	0.968902
XLOC_278805	CotAD_00466	0.973836
XLOC_278805	CotAD_49500	0.965159
XLOC_278805	CotAD_14809	0.954402
XLOC_278805	CotAD_08892	0.950698
XLOC_278805	CotAD_44996	0.960257
XLOC_278805	CotAD_25771	0.952988
XLOC_278805	CotAD_40613	-0.951688
XLOC_278805	CotAD_06788	0.96753
XLOC_278805	CotAD_47830	0.954084
XLOC_278805	CotAD_48521	0.962897
XLOC_278805	CotAD_49283	0.959433
XLOC_278805	CotAD_33403	0.950771
XLOC_278805	CotAD_15946	0.962015
XLOC_278805	CotAD_54027	0.965144
XLOC_278805	CotAD_64299	0.972836
XLOC_278805	CotAD_08273	0.950989
XLOC_278805	CotAD_43385	0.975646
XLOC_278805	CotAD_10445	-0.953805
XLOC_278805	CotAD_15256	-0.958124
XLOC_278805	CotAD_62451	0.963167
XLOC_278805	CotAD_33997	0.986168
XLOC_278805	CotAD_11638	0.981305
XLOC_278805	CotAD_34486	0.969632
XLOC_278805	CotAD_02411	0.951191
XLOC_278805	CotAD_34364	0.951964
XLOC_278805	CotAD_76904	0.95495
XLOC_278805	CotAD_12360	0.970498
XLOC_278805	CotAD_12369	-0.963102
XLOC_278805	CotAD_12941	0.956355
XLOC_278805	CotAD_30916	0.954914
XLOC_278805	CotAD_24690	0.951595
XLOC_278805	CotAD_42735	0.958572
XLOC_278805	CotAD_55720	-0.950239
XLOC_278805	CotAD_28387	0.976465
XLOC_278805	CotAD_42310	0.971246
XLOC_278805	CotAD_71176	0.975278
XLOC_278805	CotAD_76598	0.967519
XLOC_278805	CotAD_73124	0.974079
XLOC_278805	CotAD_45197	-0.960498
XLOC_278805	CotAD_24130	0.967855
XLOC_278805	CotAD_21337	0.953076
XLOC_278805	CotAD_29006	0.95219
XLOC_278805	CotAD_74738	0.985099
XLOC_278805	CotAD_30432	0.96525
XLOC_278805	CotAD_73434	0.978383
XLOC_278805	CotAD_43091	0.95295
XLOC_278805	CotAD_45198	0.959178
XLOC_278805	CotAD_13925	0.970722
XLOC_278805	CotAD_34670	0.960313
XLOC_278805	CotAD_17211	0.991403
XLOC_278805	CotAD_49310	0.950564
XLOC_278805	CotAD_34820	0.952799
XLOC_278805	CotAD_45756	0.95443
XLOC_278805	CotAD_20588	0.95808
XLOC_278805	CotAD_37785	0.963267
XLOC_278805	CotAD_47716	0.984246
XLOC_278805	CotAD_41965	-0.963432
XLOC_278805	CotAD_36796	0.950844
XLOC_278805	CotAD_22488	0.952957
XLOC_278805	CotAD_35662	0.953905
XLOC_278805	CotAD_18682	0.959916
XLOC_278805	CotAD_28913	0.968606
XLOC_278805	CotAD_32704	-0.951283
XLOC_278805	CotAD_41185	0.961428
XLOC_278805	CotAD_25202	0.980643
XLOC_278805	CotAD_70350	0.950549
XLOC_278805	CotAD_13144	0.96679
XLOC_278805	CotAD_75142	0.960695
XLOC_278805	CotAD_54082	0.953649
XLOC_278805	CotAD_63598	0.974559
XLOC_278805	CotAD_30616	0.964496
XLOC_278805	CotAD_46929	0.969048
XLOC_278805	CotAD_55621	0.966251
XLOC_278805	CotAD_74148	0.970352
XLOC_278805	CotAD_23722	0.963702
XLOC_278805	CotAD_69926	0.979841
XLOC_278805	CotAD_71833	0.956051
XLOC_278805	CotAD_28134	0.959076
XLOC_278805	CotAD_36398	0.970305
XLOC_278805	CotAD_39325	0.971883
XLOC_278805	CotAD_72825	0.964933
XLOC_278805	CotAD_60149	0.960092
XLOC_278805	CotAD_08413	0.957396
XLOC_278805	CotAD_37011	0.965788
XLOC_278805	CotAD_52863	0.964605
XLOC_278805	CotAD_31581	0.966407
XLOC_278805	CotAD_59959	0.961641
XLOC_278805	CotAD_43816	0.959246
XLOC_278805	CotAD_69313	0.953162
XLOC_278805	CotAD_59326	0.954746
XLOC_278805	CotAD_44580	0.982564
XLOC_278805	CotAD_28219	0.963994
XLOC_278805	CotAD_05246	0.961798
XLOC_278805	CotAD_15869	0.956016
XLOC_278805	CotAD_23529	0.958436
XLOC_278805	CotAD_68809	0.951993
XLOC_278805	CotAD_43270	0.956622
XLOC_278805	CotAD_66795	0.961229
XLOC_278805	CotAD_13082	0.968411
XLOC_278805	CotAD_27948	0.970006
XLOC_278805	CotAD_42033	0.952727
XLOC_278805	CotAD_70701	0.976067
XLOC_278805	CotAD_55301	0.98241
XLOC_278805	CotAD_44701	0.963186
XLOC_278805	CotAD_12863	0.952239
XLOC_278805	CotAD_32630	0.95841
XLOC_278805	CotAD_11091	0.963084
XLOC_278805	CotAD_62224	0.958249
XLOC_278805	CotAD_64930	0.961771
XLOC_278805	CotAD_02134	0.975227
XLOC_278805	CotAD_36354	0.956797
XLOC_278805	CotAD_16066	0.978563
XLOC_278805	CotAD_37497	0.956441
XLOC_278805	CotAD_16264	0.952783
XLOC_278805	CotAD_62891	0.972481
XLOC_278805	CotAD_29255	0.963357
XLOC_278805	CotAD_21635	0.967611
XLOC_278805	CotAD_53239	0.963477
XLOC_278805	CotAD_76407	0.962051
XLOC_278805	CotAD_12758	0.970408
XLOC_278805	CotAD_24105	0.952884
XLOC_278805	CotAD_22977	0.974015
XLOC_278805	CotAD_26886	0.969194
XLOC_278805	CotAD_49836	0.963595
XLOC_278805	CotAD_30211	0.96504
XLOC_002414	CotAD_08748	-0.965045
XLOC_002414	CotAD_36014	-0.95308
XLOC_002414	CotAD_04485	-0.962354
XLOC_002414	CotAD_74705	-0.958791
XLOC_002414	CotAD_05388	-0.963926
XLOC_002414	CotAD_22746	-0.958127
XLOC_002414	CotAD_57860	-0.957273
XLOC_002414	CotAD_57859	-0.951321
XLOC_002414	CotAD_66015	0.952618
XLOC_002414	CotAD_01694	-0.95711
XLOC_002414	CotAD_16723	-0.971152
XLOC_002414	CotAD_23408	0.969685
XLOC_002414	CotAD_55608	0.976973
XLOC_002414	CotAD_17576	-0.974613
XLOC_002414	CotAD_19337	0.958956
XLOC_002414	CotAD_09715	0.950022
XLOC_002414	CotAD_25861	-0.962671
XLOC_002414	CotAD_22772	-0.954721
XLOC_002414	CotAD_02271	-0.956209
XLOC_002414	CotAD_11174	-0.966962
XLOC_002414	CotAD_14593	-0.955731
XLOC_002414	CotAD_62159	-0.95933
XLOC_002414	CotAD_12354	-0.969396
XLOC_002414	CotAD_47304	-0.963463
XLOC_219692	CotAD_05498	-0.972259
XLOC_219692	CotAD_40327	0.95755
XLOC_219692	CotAD_29888	0.956344
XLOC_219692	CotAD_00892	0.956821
XLOC_072865	CotAD_48528	0.968528
XLOC_072865	CotAD_67970	1
XLOC_072865	CotAD_02454	1
XLOC_072865	CotAD_55383	1
XLOC_072865	CotAD_30385	1
XLOC_072865	CotAD_49141	1
XLOC_072865	CotAD_62582	1
XLOC_072865	CotAD_38570	0.970099
XLOC_072865	CotAD_42986	1
XLOC_072865	CotAD_49787	1
XLOC_072865	CotAD_67474	1
XLOC_072865	CotAD_42255	1
XLOC_072865	CotAD_35792	1
XLOC_072865	CotAD_48243	1
XLOC_072865	CotAD_51158	1
XLOC_072865	CotAD_45833	1
XLOC_072865	CotAD_02310	0.98661
XLOC_072865	CotAD_06123	1
XLOC_072865	CotAD_35556	1
XLOC_072865	CotAD_32029	1
XLOC_072865	CotAD_24443	1
XLOC_072865	CotAD_23940	1
XLOC_072865	CotAD_66411	1
XLOC_072865	CotAD_25125	1
XLOC_072865	CotAD_70810	1
XLOC_072865	CotAD_66785	1
XLOC_072865	CotAD_69225	1
XLOC_072865	CotAD_24327	1
XLOC_072865	CotAD_06206	1
XLOC_072865	CotAD_08986	1
XLOC_072865	CotAD_43392	1
XLOC_072865	CotAD_32586	1
XLOC_072865	CotAD_08489	1
XLOC_072865	CotAD_07972	1
XLOC_072865	CotAD_48476	1
XLOC_072865	CotAD_06874	1
XLOC_072865	CotAD_23239	1
XLOC_072865	CotAD_23581	1
XLOC_072865	CotAD_47041	1
XLOC_072865	CotAD_34378	1
XLOC_072865	CotAD_62441	1
XLOC_072865	CotAD_62447	1
XLOC_072865	CotAD_12377	1
XLOC_072865	CotAD_50817	1
XLOC_072865	CotAD_07838	1
XLOC_072865	CotAD_09373	1
XLOC_072865	CotAD_28666	1
XLOC_072865	CotAD_71619	1
XLOC_072865	CotAD_44934	1
XLOC_072865	CotAD_11075	1
XLOC_072865	CotAD_40850	0.951388
XLOC_072865	CotAD_49892	1
XLOC_072865	CotAD_73017	1
XLOC_072865	CotAD_14506	1
XLOC_072865	CotAD_30032	1
XLOC_072865	CotAD_35833	1
XLOC_072865	CotAD_74183	1
XLOC_072865	CotAD_60763	1
XLOC_072865	CotAD_38146	1
XLOC_072865	CotAD_28741	1
XLOC_072865	CotAD_54542	1
XLOC_072865	CotAD_26005	1
XLOC_072865	CotAD_27019	1
XLOC_072865	CotAD_76848	1
XLOC_072865	CotAD_73230	1
XLOC_072865	CotAD_31511	1
XLOC_072865	CotAD_35470	1
XLOC_072865	CotAD_35478	1
XLOC_072865	CotAD_33335	1
XLOC_072865	CotAD_62688	0.956049
XLOC_072865	CotAD_39568	1
XLOC_072865	CotAD_36091	1
XLOC_072865	CotAD_60435	1
XLOC_072865	CotAD_58146	1
XLOC_072865	CotAD_72775	1
XLOC_072865	CotAD_64363	1
XLOC_072865	CotAD_24192	0.952579
XLOC_072865	CotAD_13995	1
XLOC_072865	CotAD_65871	1
XLOC_072865	CotAD_09341	1
XLOC_072865	CotAD_65883	1
XLOC_072865	CotAD_19825	1
XLOC_072865	CotAD_18197	1
XLOC_072865	CotAD_76430	1
XLOC_072865	CotAD_64425	1
XLOC_072865	CotAD_66273	1
XLOC_072865	CotAD_65801	1
XLOC_072865	CotAD_04580	1
XLOC_072865	CotAD_71424	1
XLOC_072865	CotAD_37264	1
XLOC_072865	CotAD_46855	1
XLOC_072865	CotAD_18112	1
XLOC_072865	CotAD_76429	1
XLOC_072865	CotAD_73791	1
XLOC_072865	CotAD_46529	0.95571
XLOC_072865	CotAD_32696	1
XLOC_072865	CotAD_32695	1
XLOC_072865	CotAD_71270	1
XLOC_072865	CotAD_57331	1
XLOC_072865	CotAD_08652	1
XLOC_072865	CotAD_01070	1
XLOC_072865	CotAD_13629	1
XLOC_072865	CotAD_73278	1
XLOC_072865	CotAD_21169	1
XLOC_072865	CotAD_22597	1
XLOC_072865	CotAD_42542	1
XLOC_072865	CotAD_35814	1
XLOC_072865	CotAD_30231	1
XLOC_072865	CotAD_26783	1
XLOC_072865	CotAD_33204	1
XLOC_072865	CotAD_21047	1
XLOC_072865	CotAD_61433	1
XLOC_072865	CotAD_19542	1
XLOC_072865	CotAD_11973	1
XLOC_072865	CotAD_63732	1
XLOC_072865	CotAD_34310	1
XLOC_072865	CotAD_35049	1
XLOC_072865	CotAD_48025	1
XLOC_072865	CotAD_15602	1
XLOC_072865	CotAD_25435	1
XLOC_072865	CotAD_44001	1
XLOC_072865	CotAD_01929	1
XLOC_072865	CotAD_22099	1
XLOC_072865	CotAD_35412	1
XLOC_072865	CotAD_41128	1
XLOC_072865	CotAD_40740	1
XLOC_072865	CotAD_51193	1
XLOC_072865	CotAD_05791	0.958687
XLOC_072865	CotAD_16804	1
XLOC_072865	CotAD_24287	1
XLOC_072865	CotAD_57511	1
XLOC_072865	CotAD_00668	1
XLOC_072865	CotAD_54651	0.969418
XLOC_072865	CotAD_47395	1
XLOC_072865	CotAD_44575	1
XLOC_072865	CotAD_71815	1
XLOC_072865	CotAD_60367	0.95836
XLOC_072865	CotAD_59409	1
XLOC_072865	CotAD_33162	1
XLOC_072865	CotAD_63290	1
XLOC_072865	CotAD_40477	1
XLOC_072865	CotAD_56739	1
XLOC_072865	CotAD_42642	1
XLOC_072865	CotAD_75110	1
XLOC_072865	CotAD_41018	1
XLOC_072865	CotAD_75804	1
XLOC_072865	CotAD_46979	1
XLOC_072865	CotAD_45206	1
XLOC_072865	CotAD_04879	1
XLOC_072865	CotAD_23332	1
XLOC_072865	CotAD_28272	1
XLOC_072865	CotAD_47790	1
XLOC_072865	CotAD_72870	1
XLOC_072865	CotAD_33945	1
XLOC_072865	CotAD_72058	1
XLOC_072865	CotAD_35199	1
XLOC_072865	CotAD_75251	1
XLOC_072865	CotAD_76898	1
XLOC_072865	CotAD_26132	1
XLOC_072865	CotAD_73577	1
XLOC_072865	CotAD_21026	1
XLOC_072865	CotAD_00930	1
XLOC_072865	CotAD_23958	1
XLOC_072865	CotAD_39227	1
XLOC_072865	CotAD_64194	1
XLOC_072865	CotAD_02532	1
XLOC_072865	CotAD_14246	1
XLOC_072865	CotAD_47811	1
XLOC_072865	CotAD_49214	1
XLOC_072865	CotAD_60238	1
XLOC_072865	CotAD_60239	0.959735
XLOC_072865	CotAD_29513	1
XLOC_072865	CotAD_24161	0.95895
XLOC_072865	CotAD_70641	1
XLOC_072865	CotAD_26478	0.984614
XLOC_072865	CotAD_59854	1
XLOC_072865	CotAD_09002	0.960819
XLOC_072865	CotAD_33586	1
XLOC_072865	CotAD_32510	1
XLOC_072865	CotAD_21696	1
XLOC_072865	CotAD_09271	1
XLOC_072865	CotAD_38408	1
XLOC_072865	CotAD_21454	1
XLOC_072865	CotAD_68588	1
XLOC_072865	CotAD_57461	1
XLOC_072865	CotAD_39313	1
XLOC_072865	CotAD_37126	1
XLOC_072865	CotAD_31209	1
XLOC_072865	CotAD_54083	0.960138
XLOC_072865	CotAD_26741	1
XLOC_072865	CotAD_76387	1
XLOC_072865	CotAD_22642	0.95504
XLOC_072865	CotAD_17743	1
XLOC_072865	CotAD_74145	1
XLOC_072865	CotAD_60471	1
XLOC_072865	CotAD_20605	1
XLOC_072865	CotAD_70759	1
XLOC_072865	CotAD_40912	0.960279
XLOC_072865	CotAD_36219	1
XLOC_072865	CotAD_47579	1
XLOC_072865	CotAD_44158	1
XLOC_072865	CotAD_62290	1
XLOC_072865	CotAD_22452	1
XLOC_072865	CotAD_12220	1
XLOC_072865	CotAD_52289	0.961083
XLOC_072865	CotAD_70394	1
XLOC_072865	CotAD_11250	1
XLOC_072865	CotAD_07588	1
XLOC_072865	CotAD_19195	1
XLOC_072865	CotAD_39214	0.95114
XLOC_072865	CotAD_36294	1
XLOC_072865	CotAD_32564	1
XLOC_072865	CotAD_03709	1
XLOC_072865	CotAD_15954	1
XLOC_072865	CotAD_07135	0.950069
XLOC_072865	CotAD_21746	1
XLOC_072865	CotAD_66248	1
XLOC_072865	CotAD_26675	1
XLOC_072865	CotAD_03545	1
XLOC_072865	CotAD_01235	1
XLOC_072865	CotAD_09449	1
XLOC_072865	CotAD_22088	1
XLOC_072865	CotAD_09891	1
XLOC_072865	CotAD_09899	1
XLOC_072865	CotAD_38755	1
XLOC_072865	CotAD_30084	1
XLOC_072865	CotAD_07206	1
XLOC_072865	CotAD_46002	1
XLOC_072865	CotAD_19903	1
XLOC_072865	CotAD_38529	0.991079
XLOC_072865	CotAD_40875	1
XLOC_072865	CotAD_55119	1
XLOC_072865	CotAD_13787	1
XLOC_072865	CotAD_68117	0.962293
XLOC_072865	CotAD_62099	1
XLOC_072865	CotAD_02750	1
XLOC_072865	CotAD_15364	1
XLOC_072865	CotAD_56097	1
XLOC_072865	CotAD_34021	1
XLOC_072865	CotAD_61546	0.983957
XLOC_072865	CotAD_36547	1
XLOC_072865	CotAD_33448	0.983927
XLOC_072865	CotAD_34145	1
XLOC_072865	CotAD_66050	1
XLOC_072865	CotAD_75530	1
XLOC_072865	CotAD_06178	1
XLOC_072865	CotAD_24433	1
XLOC_072865	CotAD_09572	1
XLOC_072865	CotAD_45431	1
XLOC_072865	CotAD_53187	1
XLOC_072865	CotAD_10645	1
XLOC_072865	CotAD_29681	1
XLOC_072865	CotAD_29683	1
XLOC_072865	CotAD_50688	1
XLOC_072865	CotAD_11421	1
XLOC_072865	CotAD_54248	1
XLOC_072865	CotAD_13634	1
XLOC_072865	CotAD_07181	1
XLOC_072865	CotAD_44350	1
XLOC_072865	CotAD_51253	1
XLOC_140417	CotAD_31013	0.96118
XLOC_140417	CotAD_30352	0.957822
XLOC_140417	CotAD_29661	0.9631
XLOC_140417	CotAD_43459	0.957817
XLOC_024927	CotAD_04031	0.955441
XLOC_024927	CotAD_60580	0.960547
XLOC_024927	CotAD_14956	0.977182
XLOC_024927	CotAD_06599	0.956134
XLOC_024927	CotAD_18785	0.953076
XLOC_024927	CotAD_04021	-0.95443
XLOC_024927	CotAD_05459	0.957077
XLOC_024927	CotAD_28245	0.975671
XLOC_024927	CotAD_04011	0.956488
XLOC_024927	CotAD_03782	0.968206
XLOC_087122	CotAD_09682	0.956097
XLOC_087122	CotAD_10893	0.973657
XLOC_087122	CotAD_00427	0.97784
XLOC_287142	CotAD_19029	0.958753
XLOC_287142	CotAD_45922	0.95871
XLOC_287142	CotAD_39637	0.951826
XLOC_287142	CotAD_05982	-0.962815
XLOC_287142	CotAD_37426	0.956162
XLOC_287142	CotAD_06200	0.951228
XLOC_287142	CotAD_01573	0.976205
XLOC_287142	CotAD_50474	0.958683
XLOC_287142	CotAD_50717	0.959605
XLOC_287142	CotAD_16152	0.966451
XLOC_287142	CotAD_17203	0.971218
XLOC_287142	CotAD_04385	0.961936
XLOC_287142	CotAD_27075	0.952351
XLOC_287142	CotAD_60159	0.959573
XLOC_287142	CotAD_16315	0.953399
XLOC_287142	CotAD_68334	0.968127
XLOC_287142	CotAD_72849	0.963394
XLOC_287142	CotAD_07886	0.976121
XLOC_287142	CotAD_48242	0.965055
XLOC_287142	CotAD_61390	0.956066
XLOC_287142	CotAD_02316	0.96309
XLOC_287142	CotAD_57724	0.951081
XLOC_287142	CotAD_13026	-0.964633
XLOC_287142	CotAD_69362	0.953459
XLOC_287142	CotAD_16976	0.969339
XLOC_287142	CotAD_52109	0.974791
XLOC_287142	CotAD_25981	0.956895
XLOC_287142	CotAD_28551	0.967099
XLOC_287142	CotAD_05493	0.955245
XLOC_287142	CotAD_16404	0.968461
XLOC_287142	CotAD_22227	0.951705
XLOC_287142	CotAD_10630	0.952883
XLOC_287142	CotAD_44871	0.95382
XLOC_287142	CotAD_07526	0.974611
XLOC_287142	CotAD_42446	0.954126
XLOC_287142	CotAD_10439	0.974888
XLOC_287142	CotAD_10438	0.97303
XLOC_287142	CotAD_41130	0.950854
XLOC_287142	CotAD_54720	0.960311
XLOC_287142	CotAD_62878	0.955509
XLOC_287142	CotAD_62090	0.952968
XLOC_287142	CotAD_76602	0.976339
XLOC_287142	CotAD_20419	0.954123
XLOC_287142	CotAD_69046	0.956949
XLOC_287142	CotAD_39167	0.963877
XLOC_287142	CotAD_69428	0.952129
XLOC_287142	CotAD_44521	-0.951893
XLOC_287142	CotAD_47044	0.950863
XLOC_287142	CotAD_08404	0.958453
XLOC_287142	CotAD_08400	0.964401
XLOC_287142	CotAD_05119	0.966443
XLOC_287142	CotAD_41389	0.954036
XLOC_287142	CotAD_55997	0.959762
XLOC_287142	CotAD_12034	0.955577
XLOC_287142	CotAD_04088	0.974344
XLOC_287142	CotAD_55644	0.960435
XLOC_287142	CotAD_43645	0.977655
XLOC_287142	CotAD_45867	0.953891
XLOC_287142	CotAD_63889	0.959999
XLOC_287142	CotAD_75828	0.961401
XLOC_287142	CotAD_35027	0.957299
XLOC_287142	CotAD_66234	0.960414
XLOC_287142	CotAD_13817	0.975127
XLOC_287142	CotAD_53541	0.950007
XLOC_287142	CotAD_19419	0.962642
XLOC_287142	CotAD_12171	0.95674
XLOC_287142	CotAD_38691	0.95928
XLOC_287142	CotAD_52482	0.961594
XLOC_287142	CotAD_57340	0.962892
XLOC_287142	CotAD_38148	0.954552
XLOC_287142	CotAD_49956	0.950472
XLOC_287142	CotAD_24414	0.953794
XLOC_287142	CotAD_48507	0.9543
XLOC_287142	CotAD_03670	0.962225
XLOC_287142	CotAD_27683	0.95143
XLOC_287142	CotAD_19328	0.964898
XLOC_287142	CotAD_65158	-0.964816
XLOC_287142	CotAD_02370	0.951635
XLOC_287142	CotAD_66531	0.956589
XLOC_287142	CotAD_23925	0.953327
XLOC_287142	CotAD_52646	-0.962117
XLOC_287142	CotAD_07083	0.95344
XLOC_287142	CotAD_16334	-0.975772
XLOC_287142	CotAD_09688	0.973701
XLOC_287142	CotAD_60602	0.961343
XLOC_287142	CotAD_25648	0.967807
XLOC_287142	CotAD_19824	0.984204
XLOC_287142	CotAD_66766	0.963409
XLOC_287142	CotAD_33229	0.961572
XLOC_287142	CotAD_49857	0.95124
XLOC_287142	CotAD_73106	0.962386
XLOC_287142	CotAD_59663	0.963153
XLOC_287142	CotAD_55294	0.955193
XLOC_287142	CotAD_56210	0.975439
XLOC_287142	CotAD_72992	0.964063
XLOC_287142	CotAD_64276	0.959981
XLOC_287142	CotAD_05288	0.957262
XLOC_287142	CotAD_21682	0.950441
XLOC_287142	CotAD_32520	0.964334
XLOC_287142	CotAD_46955	0.960048
XLOC_287142	CotAD_16852	0.968396
XLOC_287142	CotAD_38075	-0.973486
XLOC_287142	CotAD_50792	0.971073
XLOC_287142	CotAD_50791	-0.955717
XLOC_287142	CotAD_11296	0.95655
XLOC_287142	CotAD_29618	0.952735
XLOC_287142	CotAD_07043	0.961764
XLOC_287142	CotAD_02990	0.962053
XLOC_287142	CotAD_13277	0.962386
XLOC_287142	CotAD_15825	0.957258
XLOC_287142	CotAD_20406	0.967077
XLOC_287142	CotAD_40557	0.976498
XLOC_287142	CotAD_10207	0.963485
XLOC_287142	CotAD_12316	0.969575
XLOC_287142	CotAD_37064	0.965721
XLOC_287142	CotAD_04534	0.98024
XLOC_287142	CotAD_01484	0.960482
XLOC_287142	CotAD_69179	0.956207
XLOC_287142	CotAD_36732	0.957149
XLOC_287142	CotAD_01304	0.962436
XLOC_287142	CotAD_04220	0.965518
XLOC_287142	CotAD_41909	0.975304
XLOC_287142	CotAD_56363	0.965308
XLOC_287142	CotAD_34557	0.962037
XLOC_287142	CotAD_17039	0.964365
XLOC_287142	CotAD_49584	0.958164
XLOC_287142	CotAD_26150	0.96042
XLOC_287142	CotAD_70000	0.961476
XLOC_287142	CotAD_03710	0.958464
XLOC_287142	CotAD_16416	0.959471
XLOC_287142	CotAD_02285	0.956713
XLOC_287142	CotAD_08503	0.974898
XLOC_287142	CotAD_33315	0.958256
XLOC_287142	CotAD_22544	0.967494
XLOC_287142	CotAD_29904	-0.973608
XLOC_287142	CotAD_10442	0.958637
XLOC_287142	CotAD_15872	0.961915
XLOC_287142	CotAD_55880	0.964181
XLOC_287142	CotAD_60758	0.961049
XLOC_287142	CotAD_24958	0.968258
XLOC_287142	CotAD_56558	-0.977749
XLOC_287142	CotAD_00619	0.954508
XLOC_287142	CotAD_75622	0.95755
XLOC_287142	CotAD_76492	0.954178
XLOC_287142	CotAD_56073	0.951459
XLOC_287142	CotAD_46429	0.962982
XLOC_287142	CotAD_12940	0.953566
XLOC_287142	CotAD_18891	0.965321
XLOC_287142	CotAD_03694	0.987657
XLOC_287142	CotAD_41239	0.973289
XLOC_287142	CotAD_62721	0.953113
XLOC_287142	CotAD_62084	0.962147
XLOC_287142	CotAD_32549	0.952408
XLOC_287142	CotAD_56005	0.958733
XLOC_287142	CotAD_43835	0.953043
XLOC_287142	CotAD_26946	0.959568
XLOC_287142	CotAD_76599	0.950183
XLOC_287142	CotAD_59105	-0.950825
XLOC_287142	CotAD_13110	0.951609
XLOC_287142	CotAD_64511	0.968481
XLOC_287142	CotAD_11232	0.957717
XLOC_287142	CotAD_06902	0.955105
XLOC_287142	CotAD_13605	0.962814
XLOC_287142	CotAD_72346	0.958102
XLOC_287142	CotAD_45205	0.968186
XLOC_287142	CotAD_25674	0.950851
XLOC_287142	CotAD_48916	0.952594
XLOC_287142	CotAD_22064	0.966689
XLOC_287142	CotAD_60970	0.957702
XLOC_287142	CotAD_04685	0.969563
XLOC_287142	CotAD_55015	-0.959691
XLOC_287142	CotAD_40221	0.95305
XLOC_287142	CotAD_15490	0.963731
XLOC_287142	CotAD_12649	0.963369
XLOC_287142	CotAD_29851	0.950588
XLOC_287142	CotAD_47009	0.953471
XLOC_287142	CotAD_41504	0.951923
XLOC_287142	CotAD_27061	0.963587
XLOC_287142	CotAD_46142	0.962659
XLOC_287142	CotAD_20038	0.955632
XLOC_287142	CotAD_20035	0.961717
XLOC_287142	CotAD_03406	0.954258
XLOC_287142	CotAD_35788	0.954396
XLOC_287142	CotAD_56745	0.954175
XLOC_287142	CotAD_18768	0.974074
XLOC_287142	CotAD_53712	0.961755
XLOC_287142	CotAD_34703	0.950069
XLOC_287142	CotAD_42152	0.962522
XLOC_287142	CotAD_36667	0.963165
XLOC_287142	CotAD_09004	0.953882
XLOC_287142	CotAD_35147	0.956256
XLOC_287142	CotAD_04360	0.951042
XLOC_287142	CotAD_74998	0.954528
XLOC_287142	CotAD_63599	0.953622
XLOC_287142	CotAD_75385	0.950218
XLOC_287142	CotAD_56148	0.962819
XLOC_287142	CotAD_36157	0.980281
XLOC_287142	CotAD_37689	0.95468
XLOC_287142	CotAD_66951	0.973589
XLOC_287142	CotAD_72528	0.954874
XLOC_287142	CotAD_46075	0.957364
XLOC_287142	CotAD_41315	0.953329
XLOC_287142	CotAD_26046	0.954991
XLOC_287142	CotAD_43096	0.957072
XLOC_287142	CotAD_67581	0.956494
XLOC_287142	CotAD_00453	0.959566
XLOC_287142	CotAD_22175	0.962379
XLOC_287142	CotAD_21523	-0.96678
XLOC_287142	CotAD_60142	0.956435
XLOC_287142	CotAD_44451	0.968352
XLOC_287142	CotAD_69206	0.951494
XLOC_287142	CotAD_34421	0.959497
XLOC_287142	CotAD_42733	0.950762
XLOC_287142	CotAD_23413	0.972648
XLOC_287142	CotAD_04544	0.963987
XLOC_287142	CotAD_53876	0.958329
XLOC_287142	CotAD_38866	0.956273
XLOC_287142	CotAD_13881	0.950375
XLOC_287142	CotAD_04667	0.972739
XLOC_287142	CotAD_00966	0.95491
XLOC_287142	CotAD_46819	0.956632
XLOC_287142	CotAD_17187	0.988639
XLOC_287142	CotAD_05989	0.950532
XLOC_287142	CotAD_08033	0.96305
XLOC_287142	CotAD_42373	0.96419
XLOC_287142	CotAD_01372	0.950931
XLOC_287142	CotAD_02056	0.950761
XLOC_287142	CotAD_07282	0.962558
XLOC_287142	CotAD_07288	0.967052
XLOC_287142	CotAD_31441	-0.963059
XLOC_287142	CotAD_18679	0.964635
XLOC_287142	CotAD_59585	0.963772
XLOC_287142	CotAD_16615	0.95683
XLOC_287142	CotAD_25687	0.964821
XLOC_287142	CotAD_01682	0.968682
XLOC_287142	CotAD_18987	0.964489
XLOC_287142	CotAD_36822	-0.959364
XLOC_287142	CotAD_04842	0.950019
XLOC_287142	CotAD_30606	0.970266
XLOC_287142	CotAD_46242	0.962417
XLOC_287142	CotAD_45266	0.961793
XLOC_287142	CotAD_16691	0.955225
XLOC_287142	CotAD_29656	0.958991
XLOC_287142	CotAD_32131	0.95541
XLOC_287142	CotAD_38847	0.952599
XLOC_287142	CotAD_51297	0.960409
XLOC_287142	CotAD_19509	0.955735
XLOC_287142	CotAD_25345	0.971126
XLOC_287142	CotAD_34354	0.971559
XLOC_287142	CotAD_07421	0.955204
XLOC_287142	CotAD_50193	0.963042
XLOC_287142	CotAD_15985	0.96157
XLOC_287142	CotAD_21215	-0.966357
XLOC_287142	CotAD_29767	0.954157
XLOC_287142	CotAD_54860	0.950965
XLOC_287142	CotAD_72053	0.973164
XLOC_287142	CotAD_64069	0.95896
XLOC_287142	CotAD_19835	0.950689
XLOC_287142	CotAD_76943	0.951328
XLOC_287142	CotAD_29252	0.974895
XLOC_287142	CotAD_29256	0.950878
XLOC_287142	CotAD_37758	0.969565
XLOC_287142	CotAD_51844	-0.952529
XLOC_287142	CotAD_22834	0.9642
XLOC_287142	CotAD_37784	0.975586
XLOC_287142	CotAD_56202	0.953217
XLOC_287142	CotAD_29531	0.952019
XLOC_287142	CotAD_59262	0.964631
XLOC_287142	CotAD_11428	0.958359
XLOC_287142	CotAD_58087	0.961438
XLOC_287142	CotAD_23571	0.967514
XLOC_287142	CotAD_60429	0.952376
XLOC_287142	CotAD_66202	0.953877
XLOC_066615	CotAD_24790	0.952375
XLOC_066615	CotAD_70231	0.9828
XLOC_066615	CotAD_65198	-0.964185
XLOC_239202	CotAD_49383	0.968168
XLOC_239202	CotAD_73425	0.977416
XLOC_239202	CotAD_73322	0.95658
XLOC_239202	CotAD_54717	0.958187
XLOC_239202	CotAD_12328	-0.955639
XLOC_239202	CotAD_38576	0.959726
XLOC_239202	CotAD_56419	-0.960758
XLOC_239202	CotAD_73327	0.955098
XLOC_239202	CotAD_51698	0.958089
XLOC_239202	CotAD_17365	0.961166
XLOC_239202	CotAD_69913	0.951649
XLOC_239202	CotAD_24170	0.982414
XLOC_239202	CotAD_57298	0.955621
XLOC_239202	CotAD_25429	-0.951736
XLOC_239202	CotAD_09587	0.951571
XLOC_239202	CotAD_51555	0.961243
XLOC_239202	CotAD_08323	-0.951672
XLOC_239202	CotAD_31339	0.954074
XLOC_239202	CotAD_52789	0.950679
XLOC_239202	CotAD_30353	0.967157
XLOC_239202	CotAD_25901	0.956596
XLOC_239202	CotAD_75159	0.955153
XLOC_239202	CotAD_07480	0.967114
XLOC_239202	CotAD_19923	0.955884
XLOC_239202	CotAD_53419	-0.957501
XLOC_239202	CotAD_13555	0.959783
XLOC_239202	CotAD_00677	0.962822
XLOC_239202	CotAD_12954	-0.95482
XLOC_239202	CotAD_76582	-0.955273
XLOC_239202	CotAD_19753	-0.964146
XLOC_239202	CotAD_72181	-0.960926
XLOC_239202	CotAD_54994	0.985873
XLOC_239202	CotAD_75653	-0.975403
XLOC_239202	CotAD_67697	0.969555
XLOC_239202	CotAD_46790	0.952886
XLOC_239202	CotAD_63978	0.950498
XLOC_239202	CotAD_61343	-0.961101
XLOC_239202	CotAD_64292	0.964853
XLOC_239202	CotAD_64293	0.963929
XLOC_239202	CotAD_08107	0.960572
XLOC_239202	CotAD_32317	0.98527
XLOC_239202	CotAD_00484	0.985154
XLOC_239202	CotAD_73401	0.954266
XLOC_239202	CotAD_11791	0.972398
XLOC_239202	CotAD_12447	0.97372
XLOC_239202	CotAD_55570	0.957646
XLOC_239202	CotAD_63169	0.955591
XLOC_239202	CotAD_41255	0.96634
XLOC_239202	CotAD_61119	0.95715
XLOC_239202	CotAD_48817	0.953142
XLOC_239202	CotAD_06621	0.975362
XLOC_239202	CotAD_50796	-0.959308
XLOC_239202	CotAD_56070	0.954305
XLOC_239202	CotAD_38998	-0.953918
XLOC_239202	CotAD_62596	0.951676
XLOC_239202	CotAD_13747	0.953988
XLOC_239202	CotAD_29318	-0.960561
XLOC_239202	CotAD_35763	0.956879
XLOC_239202	CotAD_17377	0.953758
XLOC_239202	CotAD_65618	-0.97719
XLOC_239202	CotAD_62953	0.957171
XLOC_239202	CotAD_02288	0.973922
XLOC_239202	CotAD_65732	0.966089
XLOC_239202	CotAD_10788	0.973603
XLOC_239202	CotAD_63928	-0.965238
XLOC_239202	CotAD_08334	-0.955606
XLOC_239202	CotAD_57197	-0.962985
XLOC_239202	CotAD_06730	0.950564
XLOC_239202	CotAD_51569	0.965738
XLOC_239202	CotAD_48277	0.959458
XLOC_239202	CotAD_74110	0.952792
XLOC_239202	CotAD_14729	0.970782
XLOC_239202	CotAD_44241	0.955144
XLOC_239202	CotAD_05559	0.956479
XLOC_239202	CotAD_24368	0.964837
XLOC_239202	CotAD_61131	-0.973073
XLOC_239202	CotAD_17429	0.950892
XLOC_239202	CotAD_10675	0.966979
XLOC_239202	CotAD_72527	0.960224
XLOC_239202	CotAD_48441	0.957518
XLOC_239202	CotAD_10479	-0.957192
XLOC_239202	CotAD_59800	0.974741
XLOC_239202	CotAD_50954	0.955709
XLOC_239202	CotAD_47669	0.96993
XLOC_239202	CotAD_64441	0.956639
XLOC_239202	CotAD_19332	0.964018
XLOC_239202	CotAD_13419	0.959196
XLOC_239202	CotAD_37455	0.9617
XLOC_239202	CotAD_56071	0.971903
XLOC_239202	CotAD_57847	-0.959361
XLOC_239202	CotAD_08192	-0.958053
XLOC_239202	CotAD_68292	-0.952783
XLOC_239202	CotAD_35787	0.979415
XLOC_239202	CotAD_51796	0.962291
XLOC_239202	CotAD_69908	0.957063
XLOC_239202	CotAD_65233	0.956275
XLOC_239202	CotAD_19858	0.954164
XLOC_239202	CotAD_27102	-0.975051
XLOC_239202	CotAD_32357	0.952538
XLOC_239202	CotAD_29928	0.952725
XLOC_239202	CotAD_27932	0.960328
XLOC_239202	CotAD_70750	0.963343
XLOC_239202	CotAD_48665	0.952061
XLOC_239202	CotAD_00294	0.957752
XLOC_239202	CotAD_67300	0.958173
XLOC_239202	CotAD_16991	0.983571
XLOC_239202	CotAD_60745	0.950719
XLOC_239202	CotAD_70530	0.95589
XLOC_239202	CotAD_02640	0.968718
XLOC_239202	CotAD_08414	0.980265
XLOC_239202	CotAD_07363	0.959387
XLOC_239202	CotAD_18903	-0.954805
XLOC_239202	CotAD_62964	0.955363
XLOC_239202	CotAD_10178	0.957244
XLOC_239202	CotAD_39699	0.952568
XLOC_239202	CotAD_28291	0.982904
XLOC_239202	CotAD_34492	0.962209
XLOC_239202	CotAD_55325	0.956728
XLOC_239202	CotAD_66487	0.962028
XLOC_239202	CotAD_14758	-0.954842
XLOC_239202	CotAD_75983	0.951813
XLOC_239202	CotAD_15213	-0.950161
XLOC_239202	CotAD_21867	0.952143
XLOC_239202	CotAD_26253	0.967488
XLOC_239202	CotAD_28562	0.960084
XLOC_239202	CotAD_47637	0.968704
XLOC_215572	CotAD_29357	0.967538
XLOC_215572	CotAD_17450	0.972721
XLOC_215572	CotAD_12998	0.950891
XLOC_124566	CotAD_70992	0.965907
XLOC_124566	CotAD_23327	0.954976
XLOC_124566	CotAD_01390	0.95126
XLOC_124566	CotAD_41331	0.984054
XLOC_124566	CotAD_52039	0.960401
XLOC_124566	CotAD_27910	0.956616
XLOC_124566	CotAD_69187	0.966461
XLOC_124566	CotAD_43619	0.96736
XLOC_124566	CotAD_48153	0.956005
XLOC_124566	CotAD_31170	0.969614
XLOC_124566	CotAD_59144	0.973652
XLOC_124566	CotAD_74901	0.974357
XLOC_124566	CotAD_39404	0.951327
XLOC_124566	CotAD_31446	0.977602
XLOC_124566	CotAD_47100	0.968564
XLOC_124566	CotAD_20274	0.973655
XLOC_124566	CotAD_25826	0.987638
XLOC_124566	CotAD_26657	0.968222
XLOC_124566	CotAD_22926	0.985716
XLOC_124566	CotAD_21819	0.96964
XLOC_124566	CotAD_45241	0.952077
XLOC_124566	CotAD_42223	0.960189
XLOC_124566	CotAD_57929	0.967725
XLOC_124566	CotAD_18885	0.960135
XLOC_124566	CotAD_11487	0.954765
XLOC_124566	CotAD_20247	0.972342
XLOC_124566	CotAD_03270	0.957199
XLOC_124566	CotAD_62583	0.963581
XLOC_124566	CotAD_58786	0.970605
XLOC_124566	CotAD_52562	0.95287
XLOC_124566	CotAD_70734	0.967999
XLOC_124566	CotAD_18430	0.971209
XLOC_124566	CotAD_59819	0.980389
XLOC_124566	CotAD_40523	0.958391
XLOC_124566	CotAD_35842	0.969098
XLOC_124566	CotAD_72047	0.98026
XLOC_124566	CotAD_54344	0.952651
XLOC_124566	CotAD_39565	0.96691
XLOC_124566	CotAD_65340	0.959451
XLOC_124566	CotAD_10597	0.983033
XLOC_124566	CotAD_44844	0.973003
XLOC_124566	CotAD_74966	0.968147
XLOC_124566	CotAD_04655	0.950456
XLOC_124566	CotAD_18191	0.963871
XLOC_124566	CotAD_30751	0.96908
XLOC_124566	CotAD_51259	0.951933
XLOC_124566	CotAD_03930	0.956817
XLOC_124566	CotAD_49981	0.955375
XLOC_124566	CotAD_59546	0.967487
XLOC_124566	CotAD_76114	0.964516
XLOC_124566	CotAD_05171	0.961828
XLOC_124566	CotAD_73978	0.976923
XLOC_124566	CotAD_22280	0.957785
XLOC_124566	CotAD_73335	0.970256
XLOC_124566	CotAD_24140	0.97089
XLOC_124566	CotAD_06675	0.973705
XLOC_124566	CotAD_05038	0.982179
XLOC_124566	CotAD_59766	0.964608
XLOC_124566	CotAD_26967	0.964387
XLOC_124566	CotAD_19646	0.96276
XLOC_124566	CotAD_40500	0.955411
XLOC_124566	CotAD_46339	0.950411
XLOC_124566	CotAD_47994	0.963246
XLOC_124566	CotAD_13209	0.968124
XLOC_124566	CotAD_01137	0.963516
XLOC_124566	CotAD_04565	0.957877
XLOC_124566	CotAD_41357	0.96594
XLOC_124566	CotAD_00577	0.966553
XLOC_124566	CotAD_45320	0.953839
XLOC_124566	CotAD_09546	0.950822
XLOC_124566	CotAD_50081	0.963518
XLOC_124566	CotAD_44948	0.952126
XLOC_124566	CotAD_11103	0.958709
XLOC_124566	CotAD_30390	0.956611
XLOC_124566	CotAD_18274	0.964059
XLOC_124566	CotAD_23751	0.975101
XLOC_124566	CotAD_43019	0.962843
XLOC_124566	CotAD_49054	0.965914
XLOC_124566	CotAD_09691	0.956566
XLOC_124566	CotAD_57751	0.959489
XLOC_124566	CotAD_18761	0.952194
XLOC_124566	CotAD_75766	0.96559
XLOC_124566	CotAD_19244	0.960578
XLOC_124566	CotAD_09008	0.956202
XLOC_124566	CotAD_33581	0.965393
XLOC_124566	CotAD_62484	0.957695
XLOC_124566	CotAD_14916	0.959681
XLOC_124566	CotAD_14917	0.981426
XLOC_124566	CotAD_66473	0.957594
XLOC_124566	CotAD_55273	0.958944
XLOC_124566	CotAD_48013	0.980339
XLOC_124566	CotAD_33882	0.951268
XLOC_124566	CotAD_47642	0.97011
XLOC_124566	CotAD_29061	0.976515
XLOC_124566	CotAD_00696	0.987754
XLOC_124566	CotAD_04115	0.962769
XLOC_124566	CotAD_59799	0.973368
XLOC_124566	CotAD_59298	0.961061
XLOC_124566	CotAD_60714	0.956887
XLOC_124566	CotAD_29761	0.951749
XLOC_124566	CotAD_32714	0.981588
XLOC_124566	CotAD_58348	0.977836
XLOC_124566	CotAD_71304	0.968062
XLOC_124566	CotAD_41478	0.955689
XLOC_124566	CotAD_11420	0.968076
XLOC_124566	CotAD_57549	0.960261
XLOC_124566	CotAD_60715	0.980107
XLOC_196783	CotAD_67502	0.950152
XLOC_196783	CotAD_65704	0.957094
XLOC_196783	CotAD_10546	0.953043
XLOC_196783	CotAD_14206	0.96271
XLOC_196783	CotAD_19083	0.952224
XLOC_196783	CotAD_72365	-0.96275
XLOC_196783	CotAD_68841	0.979206
XLOC_196783	CotAD_30526	0.961704
XLOC_196783	CotAD_71028	-0.961573
XLOC_196783	CotAD_59269	-0.964592
XLOC_196783	CotAD_18659	0.958567
XLOC_196783	CotAD_03482	0.955063
XLOC_196783	CotAD_66145	0.952008
XLOC_196783	CotAD_20322	0.95575
XLOC_196783	CotAD_44183	0.950165
XLOC_196783	CotAD_55700	0.979756
XLOC_196783	CotAD_01507	0.957733
XLOC_196783	CotAD_58612	0.950128
XLOC_196783	CotAD_47383	0.958001
XLOC_196783	CotAD_06283	0.959354
XLOC_157624	CotAD_64898	0.958798
XLOC_157624	CotAD_61050	0.957273
XLOC_157624	CotAD_51471	0.953148
XLOC_157624	CotAD_59727	0.952768
XLOC_157624	CotAD_74838	0.960958
XLOC_157624	CotAD_66048	0.950417
XLOC_157624	CotAD_66596	0.967902
XLOC_157624	CotAD_61428	0.952657
XLOC_157624	CotAD_55223	0.951856
XLOC_157624	CotAD_19574	0.95282
XLOC_157624	CotAD_26595	0.957491
XLOC_157624	CotAD_52948	0.9557
XLOC_157624	CotAD_09193	0.95745
XLOC_157624	CotAD_65786	0.953001
XLOC_157624	CotAD_18920	0.957288
XLOC_157624	CotAD_70197	0.957224
XLOC_157624	CotAD_38938	0.953566
XLOC_157624	CotAD_11566	0.957444
XLOC_157624	CotAD_72308	0.951158
XLOC_157624	CotAD_41817	0.967455
XLOC_157624	CotAD_11140	0.986547
XLOC_157624	CotAD_35322	0.956168
XLOC_157624	CotAD_48773	0.987809
XLOC_157624	CotAD_50422	0.957485
XLOC_157624	CotAD_17547	0.957386
XLOC_157624	CotAD_73543	0.967037
XLOC_157624	CotAD_10706	0.968165
XLOC_157624	CotAD_03274	0.958272
XLOC_157624	CotAD_01944	0.954673
XLOC_157624	CotAD_05907	0.966664
XLOC_157624	CotAD_58619	0.965305
XLOC_157624	CotAD_13348	0.96853
XLOC_157624	CotAD_26089	0.975498
XLOC_157624	CotAD_31863	0.971127
XLOC_157624	CotAD_15745	0.959298
XLOC_157624	CotAD_74263	0.969208
XLOC_157624	CotAD_10064	-0.987216
XLOC_157624	CotAD_17523	0.957423
XLOC_157624	CotAD_21267	0.951435
XLOC_157624	CotAD_39418	0.956478
XLOC_157624	CotAD_13072	0.957671
XLOC_157624	CotAD_22499	0.95693
XLOC_157624	CotAD_65809	0.952852
XLOC_157624	CotAD_54781	-0.964183
XLOC_157624	CotAD_65399	0.972014
XLOC_157624	CotAD_28257	0.965463
XLOC_157624	CotAD_23290	0.955277
XLOC_157624	CotAD_49908	0.984665
XLOC_157624	CotAD_23735	0.951503
XLOC_157624	CotAD_46348	0.957469
XLOC_157624	CotAD_40097	0.970644
XLOC_157624	CotAD_10915	0.957478
XLOC_157624	CotAD_58489	0.962577
XLOC_157624	CotAD_12930	0.970113
XLOC_157624	CotAD_71021	0.970035
XLOC_157624	CotAD_33402	0.953165
XLOC_157624	CotAD_51019	0.957447
XLOC_157624	CotAD_13165	0.959905
XLOC_157624	CotAD_28224	0.960029
XLOC_157624	CotAD_22939	0.973131
XLOC_157624	CotAD_33994	0.96293
XLOC_157624	CotAD_08706	0.956254
XLOC_157624	CotAD_38486	0.98193
XLOC_157624	CotAD_51402	0.957467
XLOC_157624	CotAD_46365	0.955112
XLOC_157624	CotAD_00661	0.98362
XLOC_157624	CotAD_14127	0.960476
XLOC_157624	CotAD_05343	0.975937
XLOC_157624	CotAD_32063	0.953973
XLOC_157624	CotAD_42313	0.973966
XLOC_157624	CotAD_58351	0.956223
XLOC_157624	CotAD_40316	0.956774
XLOC_157624	CotAD_13800	0.953781
XLOC_157624	CotAD_43015	0.950156
XLOC_157624	CotAD_69315	0.975301
XLOC_157624	CotAD_47910	0.96645
XLOC_157624	CotAD_35970	0.957962
XLOC_157624	CotAD_62634	0.954632
XLOC_157624	CotAD_65560	0.964573
XLOC_157624	CotAD_17293	0.959524
XLOC_157624	CotAD_34270	0.95649
XLOC_157624	CotAD_18339	0.957243
XLOC_157624	CotAD_66850	0.956081
XLOC_157624	CotAD_07355	0.956903
XLOC_157624	CotAD_11443	0.967343
XLOC_157624	CotAD_13148	0.956916
XLOC_157624	CotAD_64045	0.953064
XLOC_157624	CotAD_44498	0.974547
XLOC_157624	CotAD_48668	0.973803
XLOC_157624	CotAD_58935	0.960711
XLOC_157624	CotAD_33060	0.956483
XLOC_157624	CotAD_26952	0.952328
XLOC_157624	CotAD_42600	0.957477
XLOC_157624	CotAD_18344	0.951899
XLOC_157624	CotAD_41406	0.955644
XLOC_157624	CotAD_34384	0.958331
XLOC_157624	CotAD_44923	0.957182
XLOC_157624	CotAD_39558	0.950776
XLOC_157624	CotAD_15957	0.957334
XLOC_157624	CotAD_03091	0.957475
XLOC_157624	CotAD_17462	0.963793
XLOC_157624	CotAD_59459	0.957461
XLOC_157624	CotAD_46244	-0.968128
XLOC_157624	CotAD_29652	0.957431
XLOC_157624	CotAD_26736	0.97154
XLOC_157624	CotAD_40207	0.955244
XLOC_157624	CotAD_04700	0.959841
XLOC_157624	CotAD_04705	0.96042
XLOC_157624	CotAD_42501	0.9585
XLOC_157624	CotAD_56643	0.976899
XLOC_157624	CotAD_54861	0.950544
XLOC_157624	CotAD_48146	0.957477
XLOC_157624	CotAD_50400	0.956482
XLOC_157624	CotAD_06991	0.957482
XLOC_157624	CotAD_25156	0.952328
XLOC_157624	CotAD_17333	0.973107
XLOC_125804	CotAD_54287	0.995255
XLOC_125804	CotAD_68432	0.981642
XLOC_125804	CotAD_14444	0.995053
XLOC_125804	CotAD_45295	0.995081
XLOC_125804	CotAD_27079	0.999979
XLOC_125804	CotAD_59516	0.996155
XLOC_125804	CotAD_36425	0.994995
XLOC_125804	CotAD_09231	0.996895
XLOC_125804	CotAD_15556	0.995247
XLOC_125804	CotAD_55244	0.969906
XLOC_125804	CotAD_27622	0.993243
XLOC_125804	CotAD_72351	0.974057
XLOC_125804	CotAD_30935	0.995175
XLOC_125804	CotAD_37504	0.995764
XLOC_125804	CotAD_64424	0.999516
XLOC_125804	CotAD_43370	0.982149
XLOC_125804	CotAD_38666	0.994911
XLOC_125804	CotAD_32899	0.995538
XLOC_125804	CotAD_10563	0.995817
XLOC_125804	CotAD_58637	0.979224
XLOC_125804	CotAD_54160	0.996122
XLOC_125804	CotAD_34762	0.95543
XLOC_125804	CotAD_62149	0.952493
XLOC_125804	CotAD_22390	0.98159
XLOC_125804	CotAD_37521	0.99995
XLOC_125804	CotAD_63957	0.995817
XLOC_125804	CotAD_09535	0.995097
XLOC_125804	CotAD_37321	0.999971
XLOC_125804	CotAD_38166	0.994911
XLOC_125804	CotAD_32089	0.996743
XLOC_125804	CotAD_28919	0.996708
XLOC_125804	CotAD_65642	0.981766
XLOC_125804	CotAD_73324	0.99739
XLOC_125804	CotAD_67613	0.999238
XLOC_125804	CotAD_14376	0.999979
XLOC_125804	CotAD_72828	0.955848
XLOC_125804	CotAD_76586	0.995071
XLOC_125804	CotAD_11412	0.995748
XLOC_125804	CotAD_64537	0.995808
XLOC_125804	CotAD_42289	0.996419
XLOC_125804	CotAD_66551	0.995498
XLOC_125804	CotAD_60086	0.996372
XLOC_125804	CotAD_59347	0.974187
XLOC_185203	CotAD_22589	0.951362
XLOC_185203	CotAD_65605	0.956496
XLOC_185203	CotAD_54220	-0.967732
XLOC_185203	CotAD_71644	0.950498
XLOC_266920	CotAD_61768	-0.95065
XLOC_266920	CotAD_00160	-0.958363
XLOC_266920	CotAD_44332	0.958542
XLOC_266920	CotAD_42812	0.97278
XLOC_266920	CotAD_49391	-0.956096
XLOC_266920	CotAD_24778	0.960159
XLOC_067057	CotAD_51601	0.98469
XLOC_067057	CotAD_18793	0.993663
XLOC_067057	CotAD_58999	0.995565
XLOC_067057	CotAD_41085	0.96459
XLOC_067057	CotAD_45298	0.982406
XLOC_067057	CotAD_20591	0.99669
XLOC_067057	CotAD_27600	0.981338
XLOC_067057	CotAD_39911	0.99991
XLOC_067057	CotAD_24565	0.983518
XLOC_067057	CotAD_22449	0.980862
XLOC_067057	CotAD_50865	0.981942
XLOC_067057	CotAD_22569	0.95276
XLOC_067057	CotAD_16905	0.987419
XLOC_067057	CotAD_13614	0.981267
XLOC_067057	CotAD_76194	0.956591
XLOC_067057	CotAD_31488	0.983048
XLOC_067057	CotAD_22516	0.990831
XLOC_067057	CotAD_33648	0.981759
XLOC_067057	CotAD_50164	0.982916
XLOC_067057	CotAD_06855	0.950461
XLOC_067057	CotAD_35277	0.982481
XLOC_067057	CotAD_54498	0.98198
XLOC_067057	CotAD_21733	0.963968
XLOC_067057	CotAD_64952	0.993663
XLOC_067057	CotAD_61388	0.959541
XLOC_067057	CotAD_58025	0.989154
XLOC_067057	CotAD_17121	0.99247
XLOC_067057	CotAD_73518	0.989722
XLOC_067057	CotAD_10765	0.99247
XLOC_067057	CotAD_22409	0.982099
XLOC_067057	CotAD_28427	0.951088
XLOC_067057	CotAD_22142	0.981662
XLOC_067057	CotAD_25958	0.998628
XLOC_067057	CotAD_71475	0.995238
XLOC_067057	CotAD_51396	0.98418
XLOC_067057	CotAD_17744	0.993539
XLOC_067057	CotAD_52906	0.987003
XLOC_067057	CotAD_50069	0.996317
XLOC_067057	CotAD_19586	0.996105
XLOC_067057	CotAD_60945	0.981905
XLOC_067057	CotAD_52232	0.983083
XLOC_067057	CotAD_01855	0.981706
XLOC_067057	CotAD_56937	0.982072
XLOC_050501	CotAD_26544	0.962483
XLOC_050501	CotAD_58039	-0.953418
XLOC_050501	CotAD_37244	0.961275
XLOC_050501	CotAD_46471	0.954095
XLOC_263885	CotAD_19022	0.980439
XLOC_263885	CotAD_06039	0.980439
XLOC_263885	CotAD_04303	0.975976
XLOC_263885	CotAD_66315	0.980439
XLOC_263885	CotAD_47255	0.980439
XLOC_263885	CotAD_28870	0.980439
XLOC_263885	CotAD_05852	0.980439
XLOC_263885	CotAD_53950	0.980439
XLOC_263885	CotAD_55693	0.980439
XLOC_263885	CotAD_56770	0.980439
XLOC_263885	CotAD_46391	0.980439
XLOC_263885	CotAD_46695	0.980439
XLOC_263885	CotAD_71859	0.980439
XLOC_263885	CotAD_32226	0.980439
XLOC_263885	CotAD_32022	0.980439
XLOC_263885	CotAD_59358	0.980439
XLOC_263885	CotAD_04892	0.980439
XLOC_263885	CotAD_04230	0.980439
XLOC_263885	CotAD_41913	0.997517
XLOC_263885	CotAD_13050	0.980439
XLOC_263885	CotAD_12045	0.980439
XLOC_263885	CotAD_59143	0.980439
XLOC_263885	CotAD_12207	0.980439
XLOC_263885	CotAD_59849	0.980439
XLOC_263885	CotAD_03897	0.980439
XLOC_263885	CotAD_09200	0.980439
XLOC_263885	CotAD_12518	0.980439
XLOC_263885	CotAD_33494	0.980439
XLOC_263885	CotAD_15714	0.980439
XLOC_263885	CotAD_36308	0.980439
XLOC_263885	CotAD_59751	0.980439
XLOC_263885	CotAD_14674	0.980439
XLOC_263885	CotAD_14677	0.980439
XLOC_263885	CotAD_40802	0.980439
XLOC_263885	CotAD_02844	0.980439
XLOC_263885	CotAD_33348	0.980439
XLOC_263885	CotAD_41890	0.980439
XLOC_263885	CotAD_09977	0.980439
XLOC_263885	CotAD_59867	0.980439
XLOC_263885	CotAD_02348	0.980439
XLOC_263885	CotAD_23585	0.980439
XLOC_263885	CotAD_67835	0.980439
XLOC_263885	CotAD_41925	0.980439
XLOC_263885	CotAD_56344	0.980439
XLOC_263885	CotAD_57691	0.980439
XLOC_263885	CotAD_50471	0.980439
XLOC_263885	CotAD_46100	0.980439
XLOC_263885	CotAD_09656	0.980439
XLOC_263885	CotAD_09651	0.980439
XLOC_263885	CotAD_01461	0.980439
XLOC_263885	CotAD_12239	0.980439
XLOC_263885	CotAD_12238	0.980439
XLOC_263885	CotAD_61295	0.980439
XLOC_263885	CotAD_14500	0.980439
XLOC_263885	CotAD_72093	0.980439
XLOC_263885	CotAD_63464	0.980439
XLOC_263885	CotAD_76345	0.980439
XLOC_263885	CotAD_22737	0.980439
XLOC_263885	CotAD_37980	0.980439
XLOC_263885	CotAD_61378	0.980439
XLOC_263885	CotAD_23557	0.980439
XLOC_263885	CotAD_16867	0.999993
XLOC_263885	CotAD_50705	0.980439
XLOC_263885	CotAD_68678	0.980439
XLOC_263885	CotAD_35105	0.980439
XLOC_263885	CotAD_20080	0.980439
XLOC_263885	CotAD_63085	0.958247
XLOC_263885	CotAD_01169	0.980439
XLOC_263885	CotAD_41141	0.980439
XLOC_263885	CotAD_47073	0.980439
XLOC_263885	CotAD_40003	0.980439
XLOC_263885	CotAD_37056	0.972806
XLOC_263885	CotAD_22412	0.980439
XLOC_263885	CotAD_22415	0.980439
XLOC_263885	CotAD_57744	0.980439
XLOC_263885	CotAD_58633	0.980439
XLOC_263885	CotAD_64420	0.980439
XLOC_263885	CotAD_13693	0.980439
XLOC_263885	CotAD_21601	0.980439
XLOC_263885	CotAD_09560	0.980439
XLOC_263885	CotAD_14278	0.980439
XLOC_263885	CotAD_68302	0.980439
XLOC_263885	CotAD_12882	0.980439
XLOC_263885	CotAD_34717	0.980439
XLOC_263885	CotAD_50690	0.980439
XLOC_263885	CotAD_14553	0.980439
XLOC_263885	CotAD_34033	0.980439
XLOC_263885	CotAD_25234	0.980439
XLOC_263885	CotAD_73181	0.983279
XLOC_263885	CotAD_06027	0.980439
XLOC_263885	CotAD_10412	0.980439
XLOC_263885	CotAD_01908	0.980439
XLOC_263885	CotAD_28867	0.980439
XLOC_263885	CotAD_22652	0.962268
XLOC_263885	CotAD_20405	0.980439
XLOC_263885	CotAD_11661	0.980439
XLOC_263885	CotAD_55035	0.980439
XLOC_263885	CotAD_27594	0.980439
XLOC_263885	CotAD_20611	0.980439
XLOC_263885	CotAD_09488	0.980439
XLOC_263885	CotAD_16381	0.980439
XLOC_263885	CotAD_03987	0.980439
XLOC_263885	CotAD_64845	0.980439
XLOC_263885	CotAD_41740	0.980439
XLOC_263885	CotAD_56365	0.980439
XLOC_263885	CotAD_18519	0.980439
XLOC_263885	CotAD_69944	0.95264
XLOC_263885	CotAD_41934	0.980439
XLOC_263885	CotAD_21901	0.980439
XLOC_263885	CotAD_26848	0.980439
XLOC_263885	CotAD_05997	0.980439
XLOC_263885	CotAD_49999	0.980439
XLOC_263885	CotAD_56052	0.980439
XLOC_263885	CotAD_61266	0.980439
XLOC_263885	CotAD_75778	0.980439
XLOC_263885	CotAD_28013	0.980439
XLOC_263885	CotAD_18595	0.980439
XLOC_263885	CotAD_23831	0.980439
XLOC_263885	CotAD_07045	0.980439
XLOC_263885	CotAD_21365	0.980439
XLOC_263885	CotAD_75447	0.980439
XLOC_263885	CotAD_13673	0.980439
XLOC_263885	CotAD_36508	0.980439
XLOC_263885	CotAD_63567	0.980439
XLOC_263885	CotAD_09963	0.980439
XLOC_263885	CotAD_09968	0.953605
XLOC_263885	CotAD_00828	0.980439
XLOC_263885	CotAD_28834	0.980439
XLOC_263885	CotAD_74466	0.980439
XLOC_263885	CotAD_56086	0.980439
XLOC_263885	CotAD_22432	0.980439
XLOC_263885	CotAD_42088	0.980439
XLOC_263885	CotAD_05695	0.980439
XLOC_263885	CotAD_74272	0.980439
XLOC_263885	CotAD_41231	0.980439
XLOC_263885	CotAD_24542	0.980439
XLOC_263885	CotAD_23471	0.980439
XLOC_263885	CotAD_12249	0.980439
XLOC_263885	CotAD_11234	0.980439
XLOC_263885	CotAD_27444	0.980439
XLOC_263885	CotAD_58040	0.980439
XLOC_263885	CotAD_36180	0.980439
XLOC_263885	CotAD_19612	0.980439
XLOC_263885	CotAD_65685	0.980439
XLOC_263885	CotAD_16401	0.980439
XLOC_263885	CotAD_17830	0.97163
XLOC_263885	CotAD_49397	0.980439
XLOC_263885	CotAD_73432	0.980439
XLOC_263885	CotAD_31748	0.980439
XLOC_263885	CotAD_63315	0.980439
XLOC_263885	CotAD_21740	0.980439
XLOC_263885	CotAD_52511	0.980439
XLOC_263885	CotAD_43538	0.980439
XLOC_263885	CotAD_48763	0.980439
XLOC_263885	CotAD_63018	0.980439
XLOC_263885	CotAD_32639	0.980439
XLOC_263885	CotAD_59966	0.980439
XLOC_263885	CotAD_35686	0.980439
XLOC_263885	CotAD_36710	0.980439
XLOC_263885	CotAD_37049	0.980439
XLOC_263885	CotAD_11526	0.980439
XLOC_263885	CotAD_16046	0.980439
XLOC_263885	CotAD_62632	0.980439
XLOC_263885	CotAD_47718	0.980439
XLOC_263885	CotAD_16281	0.950267
XLOC_263885	CotAD_26584	0.980439
XLOC_263885	CotAD_49483	0.980439
XLOC_263885	CotAD_75496	0.963672
XLOC_263885	CotAD_02389	0.980439
XLOC_263885	CotAD_10310	0.980439
XLOC_263885	CotAD_11997	0.980439
XLOC_263885	CotAD_28780	0.980439
XLOC_263885	CotAD_55902	0.980439
XLOC_263885	CotAD_12736	0.980439
XLOC_263885	CotAD_47179	0.980439
XLOC_263885	CotAD_75853	0.980439
XLOC_263885	CotAD_46073	0.980439
XLOC_263885	CotAD_28704	0.980439
XLOC_263885	CotAD_61372	0.980439
XLOC_263885	CotAD_27879	0.980439
XLOC_263885	CotAD_31280	0.980439
XLOC_263885	CotAD_28138	0.980439
XLOC_263885	CotAD_13756	0.980439
XLOC_263885	CotAD_30058	0.980439
XLOC_263885	CotAD_49700	0.959783
XLOC_263885	CotAD_34541	0.980439
XLOC_263885	CotAD_32490	0.980439
XLOC_263885	CotAD_60339	0.977651
XLOC_263885	CotAD_62489	0.980439
XLOC_263885	CotAD_04660	0.980439
XLOC_263885	CotAD_08808	0.980439
XLOC_263885	CotAD_34387	0.980439
XLOC_263885	CotAD_08612	0.980439
XLOC_263885	CotAD_23803	0.980439
XLOC_263885	CotAD_34755	0.980439
XLOC_263885	CotAD_29395	0.980439
XLOC_263885	CotAD_51657	0.980439
XLOC_263885	CotAD_27797	0.980439
XLOC_263885	CotAD_02072	0.980439
XLOC_263885	CotAD_19019	0.980439
XLOC_263885	CotAD_44135	0.980439
XLOC_263885	CotAD_03661	0.980439
XLOC_263885	CotAD_12841	0.980439
XLOC_263885	CotAD_11125	0.980439
XLOC_263885	CotAD_66120	0.980439
XLOC_263885	CotAD_18292	0.980439
XLOC_263885	CotAD_20445	0.980439
XLOC_263885	CotAD_33036	0.980439
XLOC_263885	CotAD_47067	0.969908
XLOC_263885	CotAD_56642	0.980439
XLOC_263885	CotAD_63175	0.980439
XLOC_263885	CotAD_02135	0.980439
XLOC_263885	CotAD_00792	0.980439
XLOC_263885	CotAD_38850	0.980439
XLOC_263885	CotAD_27246	0.980439
XLOC_263885	CotAD_62612	0.980439
XLOC_263885	CotAD_48636	0.980439
XLOC_263885	CotAD_68260	0.980439
XLOC_263885	CotAD_69377	0.980439
XLOC_263885	CotAD_19099	0.980439
XLOC_263885	CotAD_71147	0.980439
XLOC_263885	CotAD_47531	0.980439
XLOC_263885	CotAD_19196	0.980439
XLOC_263885	CotAD_51939	0.980439
XLOC_263885	CotAD_19438	0.980439
XLOC_263885	CotAD_32286	0.999965
XLOC_263885	CotAD_24819	0.980439
XLOC_263885	CotAD_53962	0.980439
XLOC_263885	CotAD_17684	0.980439
XLOC_263885	CotAD_09026	0.980439
XLOC_263885	CotAD_55474	0.980439
XLOC_263885	CotAD_68373	0.980439
XLOC_263885	CotAD_18124	0.980439
XLOC_263885	CotAD_35377	0.980439
XLOC_263885	CotAD_48489	0.980439
XLOC_263885	CotAD_71927	0.980439
XLOC_263885	CotAD_74107	0.980439
XLOC_263885	CotAD_10852	0.980439
XLOC_263885	CotAD_15535	0.980439
XLOC_267279	CotAD_70996	0.956501
XLOC_267279	CotAD_46295	0.979832
XLOC_267279	CotAD_32470	0.954711
XLOC_267279	CotAD_51768	0.985919
XLOC_267279	CotAD_59571	0.97093
XLOC_267279	CotAD_59572	0.955203
XLOC_267279	CotAD_58763	-0.964818
XLOC_267279	CotAD_16644	0.966002
XLOC_267279	CotAD_60340	0.96752
XLOC_267279	CotAD_06770	0.970291
XLOC_267279	CotAD_01747	0.96541
XLOC_267279	CotAD_62072	0.969991
XLOC_267279	CotAD_62078	0.95242
XLOC_267279	CotAD_25580	0.952899
XLOC_267279	CotAD_72924	0.950033
XLOC_267279	CotAD_13402	0.95209
XLOC_267279	CotAD_13408	0.970164
XLOC_267279	CotAD_04145	0.982146
XLOC_267279	CotAD_03496	0.959375
XLOC_267279	CotAD_63065	0.969797
XLOC_267279	CotAD_73670	0.980144
XLOC_267279	CotAD_02980	0.978228
XLOC_267279	CotAD_41162	0.962703
XLOC_267279	CotAD_41788	0.971108
XLOC_267279	CotAD_59725	0.961819
XLOC_267279	CotAD_54717	0.964726
XLOC_267279	CotAD_07611	-0.963309
XLOC_267279	CotAD_33529	0.958915
XLOC_267279	CotAD_45061	0.953783
XLOC_267279	CotAD_29472	0.961743
XLOC_267279	CotAD_18790	0.971161
XLOC_267279	CotAD_63745	0.967869
XLOC_267279	CotAD_09706	0.986636
XLOC_267279	CotAD_09702	0.9728
XLOC_267279	CotAD_27684	0.962935
XLOC_267279	CotAD_50243	-0.95872
XLOC_267279	CotAD_52409	0.954845
XLOC_267279	CotAD_67986	0.960584
XLOC_267279	CotAD_31196	-0.951133
XLOC_267279	CotAD_33751	0.961016
XLOC_267279	CotAD_30487	0.958098
XLOC_267279	CotAD_49898	0.986475
XLOC_267279	CotAD_20599	0.968766
XLOC_267279	CotAD_20629	0.955152
XLOC_267279	CotAD_41537	0.981854
XLOC_267279	CotAD_05654	-0.955161
XLOC_267279	CotAD_19644	0.9645
XLOC_267279	CotAD_58980	-0.962111
XLOC_267279	CotAD_42636	0.97853
XLOC_267279	CotAD_17592	0.973583
XLOC_267279	CotAD_00473	-0.958044
XLOC_267279	CotAD_56415	0.990278
XLOC_267279	CotAD_58263	0.980854
XLOC_267279	CotAD_16053	0.961308
XLOC_267279	CotAD_39862	0.965555
XLOC_267279	CotAD_20028	0.952088
XLOC_267279	CotAD_08255	0.983706
XLOC_267279	CotAD_27277	0.95379
XLOC_267279	CotAD_07885	0.960639
XLOC_267279	CotAD_56651	0.979501
XLOC_267279	CotAD_51151	0.975096
XLOC_267279	CotAD_47707	0.988963
XLOC_267279	CotAD_51660	0.979451
XLOC_267279	CotAD_01668	0.963192
XLOC_267279	CotAD_18710	0.971529
XLOC_267279	CotAD_18711	0.98017
XLOC_267279	CotAD_24442	0.962945
XLOC_267279	CotAD_33043	0.979554
XLOC_267279	CotAD_04770	0.970133
XLOC_267279	CotAD_49494	0.955587
XLOC_267279	CotAD_46602	0.975672
XLOC_267279	CotAD_38440	0.963321
XLOC_267279	CotAD_06547	0.969712
XLOC_267279	CotAD_09507	0.986941
XLOC_267279	CotAD_61211	-0.960673
XLOC_267279	CotAD_10886	0.981627
XLOC_267279	CotAD_07151	0.98526
XLOC_267279	CotAD_02500	0.95617
XLOC_267279	CotAD_59628	0.971886
XLOC_267279	CotAD_12592	-0.965683
XLOC_267279	CotAD_15614	0.980362
XLOC_267279	CotAD_15613	0.980147
XLOC_267279	CotAD_38315	0.950712
XLOC_267279	CotAD_50299	0.952944
XLOC_267279	CotAD_64918	0.950527
XLOC_267279	CotAD_09196	0.983389
XLOC_267279	CotAD_09197	0.981247
XLOC_267279	CotAD_09195	0.956642
XLOC_267279	CotAD_00749	0.953227
XLOC_267279	CotAD_56941	0.95245
XLOC_267279	CotAD_04914	0.978544
XLOC_267279	CotAD_66532	-0.963069
XLOC_267279	CotAD_18326	0.972116
XLOC_267279	CotAD_18323	0.977379
XLOC_267279	CotAD_52807	0.960109
XLOC_267279	CotAD_61235	0.979331
XLOC_267279	CotAD_37273	0.979212
XLOC_267279	CotAD_37249	0.972798
XLOC_267279	CotAD_63318	0.98197
XLOC_267279	CotAD_11277	0.951584
XLOC_267279	CotAD_22532	0.96194
XLOC_267279	CotAD_63069	0.974102
XLOC_267279	CotAD_69913	0.960492
XLOC_267279	CotAD_64999	0.988652
XLOC_267279	CotAD_03919	-0.954821
XLOC_267279	CotAD_63067	0.956753
XLOC_267279	CotAD_02394	0.957372
XLOC_267279	CotAD_21604	0.961325
XLOC_267279	CotAD_53998	0.968091
XLOC_267279	CotAD_16978	0.970674
XLOC_267279	CotAD_31193	0.982105
XLOC_267279	CotAD_09830	-0.951511
XLOC_267279	CotAD_52103	0.981235
XLOC_267279	CotAD_21893	0.951424
XLOC_267279	CotAD_33594	0.955895
XLOC_267279	CotAD_49881	0.971586
XLOC_267279	CotAD_76556	0.961515
XLOC_267279	CotAD_25183	0.971838
XLOC_267279	CotAD_25181	0.980072
XLOC_267279	CotAD_39534	0.971806
XLOC_267279	CotAD_20137	0.967264
XLOC_267279	CotAD_47666	-0.950761
XLOC_267279	CotAD_09587	0.957301
XLOC_267279	CotAD_55925	0.964837
XLOC_267279	CotAD_55928	0.950201
XLOC_267279	CotAD_62946	0.963129
XLOC_267279	CotAD_28795	0.956702
XLOC_267279	CotAD_28796	0.973042
XLOC_267279	CotAD_11567	0.979028
XLOC_267279	CotAD_06044	0.959007
XLOC_267279	CotAD_60267	0.95376
XLOC_267279	CotAD_41441	0.970846
XLOC_267279	CotAD_44449	-0.960284
XLOC_267279	CotAD_23110	0.981527
XLOC_267279	CotAD_09462	-0.987242
XLOC_267279	CotAD_53687	0.984464
XLOC_267279	CotAD_40867	0.950236
XLOC_267279	CotAD_65701	0.951904
XLOC_267279	CotAD_51968	-0.965236
XLOC_267279	CotAD_12493	-0.964013
XLOC_267279	CotAD_21786	0.955054
XLOC_267279	CotAD_72114	0.957024
XLOC_267279	CotAD_72116	0.951057
XLOC_267279	CotAD_72113	0.981367
XLOC_267279	CotAD_58825	0.969481
XLOC_267279	CotAD_34434	0.9588
XLOC_267279	CotAD_07523	0.985377
XLOC_267279	CotAD_10387	0.98667
XLOC_267279	CotAD_08320	-0.95783
XLOC_267279	CotAD_47202	0.955662
XLOC_267279	CotAD_56174	-0.951531
XLOC_267279	CotAD_53492	0.961657
XLOC_267279	CotAD_52789	0.969172
XLOC_267279	CotAD_37360	0.963733
XLOC_267279	CotAD_51729	-0.973643
XLOC_267279	CotAD_14675	-0.969633
XLOC_267279	CotAD_56714	0.96546
XLOC_267279	CotAD_31007	-0.959457
XLOC_267279	CotAD_75159	0.958837
XLOC_267279	CotAD_05414	-0.972253
XLOC_267279	CotAD_44097	0.979488
XLOC_267279	CotAD_56829	0.955255
XLOC_267279	CotAD_04459	0.952215
XLOC_267279	CotAD_46931	0.955094
XLOC_267279	CotAD_36477	0.967802
XLOC_267279	CotAD_43217	0.959201
XLOC_267279	CotAD_08900	0.968734
XLOC_267279	CotAD_03109	0.95364
XLOC_267279	CotAD_17754	0.971044
XLOC_267279	CotAD_05889	0.953769
XLOC_267279	CotAD_51881	-0.95017
XLOC_267279	CotAD_42631	0.952276
XLOC_267279	CotAD_76923	0.960096
XLOC_267279	CotAD_33700	0.950533
XLOC_267279	CotAD_23714	0.967666
XLOC_267279	CotAD_42015	0.967085
XLOC_267279	CotAD_71653	0.965482
XLOC_267279	CotAD_44114	0.975278
XLOC_267279	CotAD_50330	0.974082
XLOC_267279	CotAD_18945	0.969894
XLOC_267279	CotAD_49489	0.965608
XLOC_267279	CotAD_17549	0.970937
XLOC_267279	CotAD_12411	0.975394
XLOC_267279	CotAD_28109	-0.965153
XLOC_267279	CotAD_39166	-0.956859
XLOC_267279	CotAD_25084	0.952643
XLOC_267279	CotAD_21707	0.950126
XLOC_267279	CotAD_44527	0.970201
XLOC_267279	CotAD_75871	0.969863
XLOC_267279	CotAD_38718	0.960161
XLOC_267279	CotAD_35938	0.993196
XLOC_267279	CotAD_65187	0.96574
XLOC_267279	CotAD_31464	0.963775
XLOC_267279	CotAD_65184	-0.964685
XLOC_267279	CotAD_00283	0.984586
XLOC_267279	CotAD_06870	0.98565
XLOC_267279	CotAD_14826	0.976054
XLOC_267279	CotAD_46888	0.969746
XLOC_267279	CotAD_23669	0.955758
XLOC_267279	CotAD_13185	0.960041
XLOC_267279	CotAD_57229	0.986025
XLOC_267279	CotAD_54088	0.987357
XLOC_267279	CotAD_66827	0.950302
XLOC_267279	CotAD_23589	0.981981
XLOC_267279	CotAD_15185	0.953993
XLOC_267279	CotAD_72838	-0.977313
XLOC_267279	CotAD_13559	0.962631
XLOC_267279	CotAD_24490	0.98909
XLOC_267279	CotAD_19897	0.979747
XLOC_267279	CotAD_24386	0.964506
XLOC_267279	CotAD_04726	0.953658
XLOC_267279	CotAD_04725	0.977966
XLOC_267279	CotAD_57332	0.98975
XLOC_267279	CotAD_75055	0.969565
XLOC_267279	CotAD_40038	-0.953958
XLOC_267279	CotAD_64467	0.957995
XLOC_267279	CotAD_36064	0.956607
XLOC_267279	CotAD_19753	-0.957561
XLOC_267279	CotAD_11568	0.95238
XLOC_267279	CotAD_46761	0.97476
XLOC_267279	CotAD_29740	0.983573
XLOC_267279	CotAD_23891	0.967159
XLOC_267279	CotAD_03687	0.97537
XLOC_267279	CotAD_22854	0.966465
XLOC_267279	CotAD_58951	0.963641
XLOC_267279	CotAD_53860	0.964993
XLOC_267279	CotAD_56380	-0.963951
XLOC_267279	CotAD_13723	0.982472
XLOC_267279	CotAD_52292	0.965397
XLOC_267279	CotAD_28465	0.982299
XLOC_267279	CotAD_43561	0.974116
XLOC_267279	CotAD_72175	0.955329
XLOC_267279	CotAD_00978	0.955927
XLOC_267279	CotAD_52375	0.965752
XLOC_267279	CotAD_71510	0.95381
XLOC_267279	CotAD_46802	0.961461
XLOC_267279	CotAD_07313	0.975678
XLOC_267279	CotAD_16249	0.970197
XLOC_267279	CotAD_29797	0.978632
XLOC_267279	CotAD_55959	0.959802
XLOC_267279	CotAD_15456	0.954525
XLOC_267279	CotAD_15451	-0.958412
XLOC_267279	CotAD_63031	0.967511
XLOC_267279	CotAD_08391	0.976226
XLOC_267279	CotAD_36705	0.976808
XLOC_267279	CotAD_53392	0.966759
XLOC_267279	CotAD_45088	0.973234
XLOC_267279	CotAD_52334	0.96141
XLOC_267279	CotAD_46806	0.976339
XLOC_267279	CotAD_70297	0.97355
XLOC_267279	CotAD_74892	0.977153
XLOC_267279	CotAD_09238	-0.959961
XLOC_267279	CotAD_19201	-0.954265
XLOC_267279	CotAD_18644	0.953948
XLOC_267279	CotAD_18648	0.953288
XLOC_267279	CotAD_54531	0.962659
XLOC_267279	CotAD_19999	-0.968062
XLOC_267279	CotAD_19998	0.972174
XLOC_267279	CotAD_17842	0.964698
XLOC_267279	CotAD_58616	0.950145
XLOC_267279	CotAD_23108	0.961312
XLOC_267279	CotAD_08527	-0.962543
XLOC_267279	CotAD_00737	0.968805
XLOC_267279	CotAD_55245	0.979542
XLOC_267279	CotAD_67255	0.975964
XLOC_267279	CotAD_67250	0.955786
XLOC_267279	CotAD_56263	0.96627
XLOC_267279	CotAD_64505	0.961099
XLOC_267279	CotAD_69693	0.97472
XLOC_267279	CotAD_39714	0.953409
XLOC_267279	CotAD_61962	0.972078
XLOC_267279	CotAD_76883	0.951172
XLOC_267279	CotAD_27476	-0.967517
XLOC_267279	CotAD_29132	-0.972285
XLOC_267279	CotAD_30878	0.952214
XLOC_267279	CotAD_69529	0.969119
XLOC_267279	CotAD_10463	0.984276
XLOC_267279	CotAD_05931	0.952649
XLOC_267279	CotAD_61954	-0.969415
XLOC_267279	CotAD_52153	0.964968
XLOC_267279	CotAD_49442	0.95598
XLOC_267279	CotAD_30096	0.969395
XLOC_267279	CotAD_50028	0.952221
XLOC_267279	CotAD_64293	0.964989
XLOC_267279	CotAD_19621	0.963814
XLOC_267279	CotAD_41063	0.976344
XLOC_267279	CotAD_54293	-0.95488
XLOC_267279	CotAD_07218	0.961587
XLOC_267279	CotAD_74261	0.957583
XLOC_267279	CotAD_20362	0.955544
XLOC_267279	CotAD_45908	-0.957721
XLOC_267279	CotAD_27016	0.974639
XLOC_267279	CotAD_58745	0.972216
XLOC_267279	CotAD_76707	0.957429
XLOC_267279	CotAD_01767	0.968456
XLOC_267279	CotAD_09171	0.953701
XLOC_267279	CotAD_38248	0.965613
XLOC_267279	CotAD_13797	0.962611
XLOC_267279	CotAD_11868	0.975265
XLOC_267279	CotAD_66338	0.977339
XLOC_267279	CotAD_63205	0.951604
XLOC_267279	CotAD_42401	0.957673
XLOC_267279	CotAD_26701	0.955698
XLOC_267279	CotAD_74938	0.984052
XLOC_267279	CotAD_02433	0.968737
XLOC_267279	CotAD_02376	0.951062
XLOC_267279	CotAD_54778	0.982975
XLOC_267279	CotAD_50562	0.968521
XLOC_267279	CotAD_14337	-0.98565
XLOC_267279	CotAD_62807	0.954718
XLOC_267279	CotAD_03843	0.951439
XLOC_267279	CotAD_76576	0.980476
XLOC_267279	CotAD_47926	0.965848
XLOC_267279	CotAD_08452	-0.958067
XLOC_267279	CotAD_08699	0.978305
XLOC_267279	CotAD_15379	0.961111
XLOC_267279	CotAD_61853	0.963629
XLOC_267279	CotAD_64436	0.950346
XLOC_267279	CotAD_64438	0.97177
XLOC_267279	CotAD_38280	0.980533
XLOC_267279	CotAD_11080	0.965789
XLOC_267279	CotAD_73583	0.975336
XLOC_267279	CotAD_18549	0.975533
XLOC_267279	CotAD_18547	0.965516
XLOC_267279	CotAD_27091	0.964092
XLOC_267279	CotAD_59038	0.964036
XLOC_267279	CotAD_46171	0.98094
XLOC_267279	CotAD_46172	0.971699
XLOC_267279	CotAD_02103	0.981807
XLOC_267279	CotAD_09686	-0.966911
XLOC_267279	CotAD_41255	0.960317
XLOC_267279	CotAD_76698	0.973594
XLOC_267279	CotAD_38462	0.956193
XLOC_267279	CotAD_16075	0.968326
XLOC_267279	CotAD_54469	0.981959
XLOC_267279	CotAD_26126	-0.959841
XLOC_267279	CotAD_43635	0.962484
XLOC_267279	CotAD_46372	0.966799
XLOC_267279	CotAD_35220	0.975395
XLOC_267279	CotAD_21011	0.953307
XLOC_267279	CotAD_51779	0.981246
XLOC_267279	CotAD_39470	0.971414
XLOC_267279	CotAD_51177	-0.963701
XLOC_267279	CotAD_47188	0.970062
XLOC_267279	CotAD_17630	0.950171
XLOC_267279	CotAD_63403	0.968495
XLOC_267279	CotAD_18770	0.967583
XLOC_267279	CotAD_35075	0.972812
XLOC_267279	CotAD_41024	0.959291
XLOC_267279	CotAD_34500	0.950987
XLOC_267279	CotAD_63644	-0.980979
XLOC_267279	CotAD_00490	0.97413
XLOC_267279	CotAD_47477	-0.954191
XLOC_267279	CotAD_64578	0.975661
XLOC_267279	CotAD_39768	0.95563
XLOC_267279	CotAD_15771	0.967293
XLOC_267279	CotAD_72990	0.971262
XLOC_267279	CotAD_73028	0.973932
XLOC_267279	CotAD_06884	0.957213
XLOC_267279	CotAD_30827	0.955949
XLOC_267279	CotAD_08845	0.964419
XLOC_267279	CotAD_09033	0.967589
XLOC_267279	CotAD_31114	0.953414
XLOC_267279	CotAD_41190	-0.958018
XLOC_267279	CotAD_47392	0.969782
XLOC_267279	CotAD_31302	0.961293
XLOC_267279	CotAD_61991	0.983855
XLOC_267279	CotAD_50528	0.971248
XLOC_267279	CotAD_50527	0.964072
XLOC_267279	CotAD_74904	0.977421
XLOC_267279	CotAD_16958	0.977278
XLOC_267279	CotAD_55465	-0.97509
XLOC_267279	CotAD_11985	0.976739
XLOC_267279	CotAD_67652	0.976318
XLOC_267279	CotAD_70208	0.983889
XLOC_267279	CotAD_54258	0.958322
XLOC_267279	CotAD_73792	0.956606
XLOC_267279	CotAD_72786	0.980892
XLOC_267279	CotAD_61988	0.978314
XLOC_267279	CotAD_10138	0.950205
XLOC_267279	CotAD_53857	0.982889
XLOC_267279	CotAD_21440	0.977901
XLOC_267279	CotAD_24679	0.967925
XLOC_267279	CotAD_27324	-0.970304
XLOC_267279	CotAD_49907	-0.954935
XLOC_267279	CotAD_49901	0.965929
XLOC_267279	CotAD_55274	0.957321
XLOC_267279	CotAD_14921	0.966462
XLOC_267279	CotAD_44306	-0.957794
XLOC_267279	CotAD_16651	0.972568
XLOC_267279	CotAD_64052	0.971933
XLOC_267279	CotAD_05431	0.958754
XLOC_267279	CotAD_30658	0.961055
XLOC_267279	CotAD_22594	-0.966323
XLOC_267279	CotAD_13475	0.971626
XLOC_267279	CotAD_38895	0.957102
XLOC_267279	CotAD_66716	0.961257
XLOC_267279	CotAD_27422	0.951037
XLOC_267279	CotAD_02445	0.959766
XLOC_267279	CotAD_50617	0.973137
XLOC_267279	CotAD_47029	0.964766
XLOC_267279	CotAD_14886	-0.96724
XLOC_267279	CotAD_40794	0.965706
XLOC_267279	CotAD_13278	0.969421
XLOC_267279	CotAD_76532	-0.956451
XLOC_267279	CotAD_14690	0.957093
XLOC_267279	CotAD_21350	0.969785
XLOC_267279	CotAD_01692	0.954088
XLOC_267279	CotAD_51955	-0.954807
XLOC_267279	CotAD_64331	-0.9527
XLOC_267279	CotAD_68658	0.984311
XLOC_267279	CotAD_43233	0.972581
XLOC_267279	CotAD_44506	0.969378
XLOC_267279	CotAD_09770	0.959947
XLOC_267279	CotAD_17954	0.959217
XLOC_267279	CotAD_25691	0.954708
XLOC_267279	CotAD_12315	-0.956581
XLOC_267279	CotAD_12319	0.968455
XLOC_267279	CotAD_12995	0.984462
XLOC_267279	CotAD_30947	0.978825
XLOC_267279	CotAD_32892	0.967029
XLOC_267279	CotAD_50879	0.95766
XLOC_267279	CotAD_30233	0.955997
XLOC_267279	CotAD_27044	0.950305
XLOC_267279	CotAD_23010	0.964076
XLOC_267279	CotAD_09484	0.970781
XLOC_267279	CotAD_41320	0.950577
XLOC_267279	CotAD_06704	0.986766
XLOC_267279	CotAD_41326	0.971091
XLOC_267279	CotAD_10076	0.983541
XLOC_267279	CotAD_68782	0.968153
XLOC_267279	CotAD_28123	0.965725
XLOC_267279	CotAD_43594	0.955694
XLOC_267279	CotAD_31477	0.97127
XLOC_267279	CotAD_72788	0.969829
XLOC_267279	CotAD_33205	0.958603
XLOC_267279	CotAD_44814	0.953374
XLOC_267279	CotAD_06856	0.956831
XLOC_267279	CotAD_61437	0.974118
XLOC_267279	CotAD_52399	0.976109
XLOC_267279	CotAD_18701	0.952608
XLOC_267279	CotAD_55246	0.959616
XLOC_267279	CotAD_70836	-0.988358
XLOC_267279	CotAD_71529	0.977544
XLOC_267279	CotAD_34599	0.97412
XLOC_267279	CotAD_65385	0.96632
[truncated: 523,105+ more rows]
