# Supplementary material for: Genome-Wide Analysis of Long Noncoding RNAs and Their Responses to Drought Stress in Cotton (Gossypium hirsutum L.)
Source: PLoS One. 2016 Jun 13;11(6):e0156723. doi: 10.1371/journal.pone.0156723 (PMC4905672; doi:10.1371/journal.pone.0156723)
Supplement: S5 Table — (GTF) [file pone.0156723.s007.gtf]

At_chr1	Cufflinks	exon	67981	68170	.	+	.	gene_id "XLOC_000012"; transcript_id "TCONS_00000006"; exon_number "1"; gene_type "lincRNA"; old "TCONS_00000006";
At_chr1	Cufflinks	exon	68259	69203	.	+	.	gene_id "XLOC_000012"; transcript_id "TCONS_00000006"; exon_number "2"; gene_type "lincRNA"; old "TCONS_00000006";
At_chr1	Cufflinks	exon	67994	68170	.	+	.	gene_id "XLOC_000012"; transcript_id "TCONS_00000007"; exon_number "1"; gene_type "lincRNA"; old "TCONS_00000007";
At_chr1	Cufflinks	exon	68259	68395	.	+	.	gene_id "XLOC_000012"; transcript_id "TCONS_00000007"; exon_number "2"; gene_type "lincRNA"; old "TCONS_00000007";
At_chr1	Cufflinks	exon	70477	70687	.	+	.	gene_id "XLOC_000012"; transcript_id "TCONS_00000007"; exon_number "3"; gene_type "lincRNA"; old "TCONS_00000007";
At_chr1	Cufflinks	exon	456920	457168	.	+	.	gene_id "XLOC_000100"; transcript_id "TCONS_00026512"; exon_number "1"; gene_type "lincRNA"; old "TCONS_00026512";
At_chr1	Cufflinks	exon	457481	457819	.	+	.	gene_id "XLOC_000100"; transcript_id "TCONS_00026512"; exon_number "2"; gene_type "lincRNA"; old "TCONS_00026512";
At_chr1	Cufflinks	exon	528273	528612	.	+	.	gene_id "XLOC_000104"; transcript_id "TCONS_00011605"; exon_number "1"; gene_type "lincRNA"; old "TCONS_00011605";
At_chr1	Cufflinks	exon	528713	529637	.	+	.	gene_id "XLOC_000104"; transcript_id "TCONS_00011605"; exon_number "2"; gene_type "lincRNA"; old "TCONS_00011605";
At_chr1	Cufflinks	exon	529720	531624	.	+	.	gene_id "XLOC_000104"; transcript_id "TCONS_00011605"; exon_number "3"; gene_type "lincRNA"; old "TCONS_00011605";
At_chr1	Cufflinks	exon	528278	528612	.	+	.	gene_id "XLOC_000104"; transcript_id "TCONS_00006219"; exon_number "1"; gene_type "lincRNA"; old "TCONS_00006219";
At_chr1	Cufflinks	exon	528713	528841	.	+	.	gene_id "XLOC_000104"; transcript_id "TCONS_00006219"; exon_number "2"; gene_type "lincRNA"; old "TCONS_00006219";
At_chr1	Cufflinks	exon	529241	529637	.	+	.	gene_id "XLOC_000104"; transcript_id "TCONS_00006219"; exon_number "3"; gene_type "lincRNA"; old "TCONS_00006219";
At_chr1	Cufflinks	exon	529720	530899	.	+	.	gene_id "XLOC_000104"; transcript_id "TCONS_00006219"; exon_number "4"; gene_type "lincRNA"; old "TCONS_00006219";
At_chr1	Cufflinks	exon	534174	534405	.	+	.	gene_id "XLOC_000107"; transcript_id "TCONS_00018877"; exon_number "1"; gene_type "lincRNA"; old "TCONS_00018877";
At_chr1	Cufflinks	exon	685064	685488	.	+	.	gene_id "XLOC_000127"; transcript_id "TCONS_00000074"; exon_number "1"; gene_type "lincRNA"; old "TCONS_00000074";
At_chr1	Cufflinks	exon	685626	686701	.	+	.	gene_id "XLOC_000127"; transcript_id "TCONS_00000074"; exon_number "2"; gene_type "lincRNA"; old "TCONS_00000074";
At_chr1	Cufflinks	exon	717391	717617	.	+	.	gene_id "XLOC_000135"; transcript_id "TCONS_00030197"; exon_number "1"; gene_type "lincRNA"; old "TCONS_00030197";
At_chr1	Cufflinks	exon	1722565	1722733	.	+	.	gene_id "XLOC_000205"; transcript_id "TCONS_00000118"; exon_number "1"; gene_type "lincRNA"; old "TCONS_00000118";
At_chr1	Cufflinks	exon	1723007	1723523	.	+	.	gene_id "XLOC_000205"; transcript_id "TCONS_00000118"; exon_number "2"; gene_type "lincRNA"; old "TCONS_00000118";
At_chr1	Cufflinks	exon	2146121	2146334	.	+	.	gene_id "XLOC_000239"; transcript_id "TCONS_00000140"; exon_number "1"; gene_type "lincRNA"; old "TCONS_00000140";
At_chr1	Cufflinks	exon	2398473	2398745	.	+	.	gene_id "XLOC_000257"; transcript_id "TCONS_00026551"; exon_number "1"; gene_type "lincRNA"; old "TCONS_00026551";
At_chr1	Cufflinks	exon	2399060	2399513	.	+	.	gene_id "XLOC_000257"; transcript_id "TCONS_00026551"; exon_number "2"; gene_type "lincRNA"; old "TCONS_00026551";
At_chr1	Cufflinks	exon	2846835	2846952	.	+	.	gene_id "XLOC_000314"; transcript_id "TCONS_00018953"; exon_number "1"; gene_type "lincRNA"; old "TCONS_00018953";
At_chr1	Cufflinks	exon	2847294	2847843	.	+	.	gene_id "XLOC_000314"; transcript_id "TCONS_00018953"; exon_number "2"; gene_type "lincRNA"; old "TCONS_00018953";
At_chr1	Cufflinks	exon	3055852	3056075	.	+	.	gene_id "XLOC_000328"; transcript_id "TCONS_00006319"; exon_number "1"; gene_type "lincRNA"; old "TCONS_00006319";
At_chr1	Cufflinks	exon	3508048	3509232	.	+	.	gene_id "XLOC_000359"; transcript_id "TCONS_00000216"; exon_number "1"; gene_type "lincRNA"; old "TCONS_00000216";
At_chr1	Cufflinks	exon	3613782	3613956	.	+	.	gene_id "XLOC_000370"; transcript_id "TCONS_00006346"; exon_number "1"; gene_type "lincRNA"; old "TCONS_00006346";
At_chr1	Cufflinks	exon	3614377	3614891	.	+	.	gene_id "XLOC_000370"; transcript_id "TCONS_00006346"; exon_number "2"; gene_type "lincRNA"; old "TCONS_00006346";
At_chr1	Cufflinks	exon	3967053	3967158	.	+	.	gene_id "XLOC_000423"; transcript_id "TCONS_00000262"; exon_number "1"; gene_type "lincRNA"; old "TCONS_00000262";
At_chr1	Cufflinks	exon	3967450	3967834	.	+	.	gene_id "XLOC_000423"; transcript_id "TCONS_00000262"; exon_number "2"; gene_type "lincRNA"; old "TCONS_00000262";
At_chr1	Cufflinks	exon	5315441	5315532	.	+	.	gene_id "XLOC_000564"; transcript_id "TCONS_00006448"; exon_number "1"; gene_type "lincRNA"; old "TCONS_00006448";
At_chr1	Cufflinks	exon	5324181	5324628	.	+	.	gene_id "XLOC_000564"; transcript_id "TCONS_00006448"; exon_number "2"; gene_type "lincRNA"; old "TCONS_00006448";
At_chr1	Cufflinks	exon	5327480	5327887	.	+	.	gene_id "XLOC_000569"; transcript_id "TCONS_00011851"; exon_number "1"; gene_type "lincRNA"; old "TCONS_00011851";
At_chr1	Cufflinks	exon	5330025	5330077	.	+	.	gene_id "XLOC_000569"; transcript_id "TCONS_00011851"; exon_number "2"; gene_type "lincRNA"; old "TCONS_00011851";
At_chr1	Cufflinks	exon	5327480	5327652	.	+	.	gene_id "XLOC_000569"; transcript_id "TCONS_00011850"; exon_number "1"; gene_type "lincRNA"; old "TCONS_00011850";
At_chr1	Cufflinks	exon	5327737	5327887	.	+	.	gene_id "XLOC_000569"; transcript_id "TCONS_00011850"; exon_number "2"; gene_type "lincRNA"; old "TCONS_00011850";
At_chr1	Cufflinks	exon	5330025	5330077	.	+	.	gene_id "XLOC_000569"; transcript_id "TCONS_00011850"; exon_number "3"; gene_type "lincRNA"; old "TCONS_00011850";
At_chr1	Cufflinks	exon	5327517	5327652	.	+	.	gene_id "XLOC_000569"; transcript_id "TCONS_00000362"; exon_number "1"; gene_type "lincRNA"; old "TCONS_00000362";
At_chr1	Cufflinks	exon	5327737	5328226	.	+	.	gene_id "XLOC_000569"; transcript_id "TCONS_00000362"; exon_number "2"; gene_type "lincRNA"; old "TCONS_00000362";
At_chr1	Cufflinks	exon	5351555	5351733	.	+	.	gene_id "XLOC_000577"; transcript_id "TCONS_00011855"; exon_number "1"; gene_type "lincRNA"; old "TCONS_00011855";
At_chr1	Cufflinks	exon	5351819	5353753	.	+	.	gene_id "XLOC_000577"; transcript_id "TCONS_00011855"; exon_number "2"; gene_type "lincRNA"; old "TCONS_00011855";
At_chr1	Cufflinks	exon	5355974	5356502	.	+	.	gene_id "XLOC_000581"; transcript_id "TCONS_00000369"; exon_number "1"; gene_type "lincRNA"; old "TCONS_00000369";
At_chr1	Cufflinks	exon	5356586	5356757	.	+	.	gene_id "XLOC_000581"; transcript_id "TCONS_00000369"; exon_number "2"; gene_type "lincRNA"; old "TCONS_00000369";
At_chr1	Cufflinks	exon	5358482	5358553	.	+	.	gene_id "XLOC_000581"; transcript_id "TCONS_00000369"; exon_number "3"; gene_type "lincRNA"; old "TCONS_00000369";
At_chr1	Cufflinks	exon	5358681	5358749	.	+	.	gene_id "XLOC_000581"; transcript_id "TCONS_00000369"; exon_number "4"; gene_type "lincRNA"; old "TCONS_00000369";
At_chr1	Cufflinks	exon	5358863	5358934	.	+	.	gene_id "XLOC_000581"; transcript_id "TCONS_00000369"; exon_number "5"; gene_type "lincRNA"; old "TCONS_00000369";
At_chr1	Cufflinks	exon	5359059	5359343	.	+	.	gene_id "XLOC_000581"; transcript_id "TCONS_00000369"; exon_number "6"; gene_type "lincRNA"; old "TCONS_00000369";
At_chr1	Cufflinks	exon	5394311	5394591	.	+	.	gene_id "XLOC_000586"; transcript_id "TCONS_00000373"; exon_number "1"; gene_type "lincRNA"; old "TCONS_00000373";
At_chr1	Cufflinks	exon	5394680	5395197	.	+	.	gene_id "XLOC_000586"; transcript_id "TCONS_00000373"; exon_number "2"; gene_type "lincRNA"; old "TCONS_00000373";
At_chr1	Cufflinks	exon	5457825	5458157	.	+	.	gene_id "XLOC_000597"; transcript_id "TCONS_00000374"; exon_number "1"; gene_type "lincRNA"; old "TCONS_00000374";
At_chr1	Cufflinks	exon	5458243	5458581	.	+	.	gene_id "XLOC_000597"; transcript_id "TCONS_00000374"; exon_number "2"; gene_type "lincRNA"; old "TCONS_00000374";
At_chr1	Cufflinks	exon	5447544	5447810	.	+	.	gene_id "XLOC_000601"; transcript_id "TCONS_00006463"; exon_number "1"; gene_type "lincRNA"; old "TCONS_00006463";
At_chr1	Cufflinks	exon	6033325	6033620	.	+	.	gene_id "XLOC_000692"; transcript_id "TCONS_00006507"; exon_number "1"; gene_type "lincRNA"; old "TCONS_00006507";
At_chr1	Cufflinks	exon	6033863	6034418	.	+	.	gene_id "XLOC_000692"; transcript_id "TCONS_00006507"; exon_number "2"; gene_type "lincRNA"; old "TCONS_00006507";
At_chr1	Cufflinks	exon	6043095	6043262	.	+	.	gene_id "XLOC_000694"; transcript_id "TCONS_00000420"; exon_number "1"; gene_type "lincRNA"; old "TCONS_00000420";
At_chr1	Cufflinks	exon	6043573	6048376	.	+	.	gene_id "XLOC_000694"; transcript_id "TCONS_00000420"; exon_number "2"; gene_type "lincRNA"; old "TCONS_00000420";
At_chr1	Cufflinks	exon	6189132	6191068	.	+	.	gene_id "XLOC_000709"; transcript_id "TCONS_00000436"; exon_number "1"; gene_type "lincRNA"; old "TCONS_00000436";
At_chr1	Cufflinks	exon	6191166	6191500	.	+	.	gene_id "XLOC_000709"; transcript_id "TCONS_00000436"; exon_number "2"; gene_type "lincRNA"; old "TCONS_00000436";
At_chr1	Cufflinks	exon	6194556	6196454	.	+	.	gene_id "XLOC_000709"; transcript_id "TCONS_00019104"; exon_number "1"; gene_type "lincRNA"; old "TCONS_00019104";
At_chr1	Cufflinks	exon	6196551	6196871	.	+	.	gene_id "XLOC_000709"; transcript_id "TCONS_00019104"; exon_number "2"; gene_type "lincRNA"; old "TCONS_00019104";
At_chr1	Cufflinks	exon	6216618	6216853	.	+	.	gene_id "XLOC_000714"; transcript_id "TCONS_00000442"; exon_number "1"; gene_type "lincRNA"; old "TCONS_00000442";
At_chr1	Cufflinks	exon	6217006	6218559	.	+	.	gene_id "XLOC_000714"; transcript_id "TCONS_00000442"; exon_number "2"; gene_type "lincRNA"; old "TCONS_00000442";
At_chr1	Cufflinks	exon	6216622	6216853	.	+	.	gene_id "XLOC_000714"; transcript_id "TCONS_00006522"; exon_number "1"; gene_type "lincRNA"; old "TCONS_00006522";
At_chr1	Cufflinks	exon	6217006	6217068	.	+	.	gene_id "XLOC_000714"; transcript_id "TCONS_00006522"; exon_number "2"; gene_type "lincRNA"; old "TCONS_00006522";
At_chr1	Cufflinks	exon	6217151	6218559	.	+	.	gene_id "XLOC_000714"; transcript_id "TCONS_00006522"; exon_number "3"; gene_type "lincRNA"; old "TCONS_00006522";
At_chr1	Cufflinks	exon	6261315	6261420	.	+	.	gene_id "XLOC_000718"; transcript_id "TCONS_00006524"; exon_number "1"; gene_type "lincRNA"; old "TCONS_00006524";
At_chr1	Cufflinks	exon	6261674	6261883	.	+	.	gene_id "XLOC_000718"; transcript_id "TCONS_00006524"; exon_number "2"; gene_type "lincRNA"; old "TCONS_00006524";
At_chr1	Cufflinks	exon	6776142	6776437	.	+	.	gene_id "XLOC_000793"; transcript_id "TCONS_00000482"; exon_number "1"; gene_type "lincRNA"; old "TCONS_00000482";
At_chr1	Cufflinks	exon	7127377	7127541	.	+	.	gene_id "XLOC_000848"; transcript_id "TCONS_00006581"; exon_number "1"; gene_type "lincRNA"; old "TCONS_00006581";
At_chr1	Cufflinks	exon	7127632	7127971	.	+	.	gene_id "XLOC_000848"; transcript_id "TCONS_00006581"; exon_number "2"; gene_type "lincRNA"; old "TCONS_00006581";
At_chr1	Cufflinks	exon	8568997	8569245	.	+	.	gene_id "XLOC_000988"; transcript_id "TCONS_00006646"; exon_number "1"; gene_type "lincRNA"; old "TCONS_00006646";
At_chr1	Cufflinks	exon	9008279	9008330	.	+	.	gene_id "XLOC_001025"; transcript_id "TCONS_00006656"; exon_number "1"; gene_type "anti-sense_lncRNA"; old "TCONS_00006656";
At_chr1	Cufflinks	exon	9008700	9008796	.	+	.	gene_id "XLOC_001025"; transcript_id "TCONS_00006656"; exon_number "2"; gene_type "anti-sense_lncRNA"; old "TCONS_00006656";
At_chr1	Cufflinks	exon	9010078	9011507	.	+	.	gene_id "XLOC_001025"; transcript_id "TCONS_00006656"; exon_number "3"; gene_type "anti-sense_lncRNA"; old "TCONS_00006656";
At_chr1	Cufflinks	exon	9008279	9008330	.	+	.	gene_id "XLOC_001025"; transcript_id "TCONS_00000615"; exon_number "1"; gene_type "anti-sense_lncRNA"; old "TCONS_00000615";
At_chr1	Cufflinks	exon	9008700	9008796	.	+	.	gene_id "XLOC_001025"; transcript_id "TCONS_00000615"; exon_number "2"; gene_type "anti-sense_lncRNA"; old "TCONS_00000615";
At_chr1	Cufflinks	exon	9010078	9010160	.	+	.	gene_id "XLOC_001025"; transcript_id "TCONS_00000615"; exon_number "3"; gene_type "anti-sense_lncRNA"; old "TCONS_00000615";
At_chr1	Cufflinks	exon	9010804	9011507	.	+	.	gene_id "XLOC_001025"; transcript_id "TCONS_00000615"; exon_number "4"; gene_type "anti-sense_lncRNA"; old "TCONS_00000615";
At_chr1	Cufflinks	exon	9008299	9008330	.	+	.	gene_id "XLOC_001025"; transcript_id "TCONS_00006657"; exon_number "1"; gene_type "anti-sense_lncRNA"; old "TCONS_00006657";
At_chr1	Cufflinks	exon	9008700	9009557	.	+	.	gene_id "XLOC_001025"; transcript_id "TCONS_00006657"; exon_number "2"; gene_type "anti-sense_lncRNA"; old "TCONS_00006657";
At_chr1	Cufflinks	exon	9008475	9008796	.	+	.	gene_id "XLOC_001025"; transcript_id "TCONS_00019217"; exon_number "1"; gene_type "anti-sense_lncRNA"; old "TCONS_00019217";
At_chr1	Cufflinks	exon	9010078	9011497	.	+	.	gene_id "XLOC_001025"; transcript_id "TCONS_00019217"; exon_number "2"; gene_type "anti-sense_lncRNA"; old "TCONS_00019217";
At_chr1	Cufflinks	exon	9227112	9227312	.	+	.	gene_id "XLOC_001053"; transcript_id "TCONS_00012121"; exon_number "1"; gene_type "lincRNA"; old "TCONS_00012121";
At_chr1	Cufflinks	exon	11185503	11185772	.	+	.	gene_id "XLOC_001212"; transcript_id "TCONS_00000750"; exon_number "1"; gene_type "lincRNA"; old "TCONS_00000750";
At_chr1	Cufflinks	exon	11185908	11186020	.	+	.	gene_id "XLOC_001212"; transcript_id "TCONS_00000750"; exon_number "2"; gene_type "lincRNA"; old "TCONS_00000750";
At_chr1	Cufflinks	exon	11186416	11186769	.	+	.	gene_id "XLOC_001212"; transcript_id "TCONS_00000750"; exon_number "3"; gene_type "lincRNA"; old "TCONS_00000750";
At_chr1	Cufflinks	exon	11185506	11185772	.	+	.	gene_id "XLOC_001212"; transcript_id "TCONS_00000751"; exon_number "1"; gene_type "lincRNA"; old "TCONS_00000751";
At_chr1	Cufflinks	exon	11185908	11186020	.	+	.	gene_id "XLOC_001212"; transcript_id "TCONS_00000751"; exon_number "2"; gene_type "lincRNA"; old "TCONS_00000751";
At_chr1	Cufflinks	exon	11187899	11187937	.	+	.	gene_id "XLOC_001212"; transcript_id "TCONS_00000751"; exon_number "3"; gene_type "lincRNA"; old "TCONS_00000751";
At_chr1	Cufflinks	exon	11188769	11189339	.	+	.	gene_id "XLOC_001212"; transcript_id "TCONS_00000751"; exon_number "4"; gene_type "lincRNA"; old "TCONS_00000751";
At_chr1	Cufflinks	exon	11185520	11185772	.	+	.	gene_id "XLOC_001212"; transcript_id "TCONS_00030577"; exon_number "1"; gene_type "lincRNA"; old "TCONS_00030577";
At_chr1	Cufflinks	exon	11185908	11186020	.	+	.	gene_id "XLOC_001212"; transcript_id "TCONS_00030577"; exon_number "2"; gene_type "lincRNA"; old "TCONS_00030577";
At_chr1	Cufflinks	exon	11186416	11186543	.	+	.	gene_id "XLOC_001212"; transcript_id "TCONS_00030577"; exon_number "3"; gene_type "lincRNA"; old "TCONS_00030577";
At_chr1	Cufflinks	exon	11187899	11187937	.	+	.	gene_id "XLOC_001212"; transcript_id "TCONS_00030577"; exon_number "4"; gene_type "lincRNA"; old "TCONS_00030577";
At_chr1	Cufflinks	exon	11188769	11189272	.	+	.	gene_id "XLOC_001212"; transcript_id "TCONS_00030577"; exon_number "5"; gene_type "lincRNA"; old "TCONS_00030577";
At_chr1	Cufflinks	exon	11185537	11185772	.	+	.	gene_id "XLOC_001212"; transcript_id "TCONS_00000749"; exon_number "1"; gene_type "lincRNA"; old "TCONS_00000749";
At_chr1	Cufflinks	exon	11185908	11187289	.	+	.	gene_id "XLOC_001212"; transcript_id "TCONS_00000749"; exon_number "2"; gene_type "lincRNA"; old "TCONS_00000749";
At_chr1	Cufflinks	exon	11301035	11301172	.	+	.	gene_id "XLOC_001224"; transcript_id "TCONS_00012245"; exon_number "1"; gene_type "lincRNA"; old "TCONS_00012245";
At_chr1	Cufflinks	exon	11302191	11302271	.	+	.	gene_id "XLOC_001224"; transcript_id "TCONS_00012245"; exon_number "2"; gene_type "lincRNA"; old "TCONS_00012245";
At_chr1	Cufflinks	exon	11772993	11773265	.	+	.	gene_id "XLOC_001241"; transcript_id "TCONS_00006761"; exon_number "1"; gene_type "lincRNA"; old "TCONS_00006761";
At_chr1	Cufflinks	exon	11773353	11773411	.	+	.	gene_id "XLOC_001241"; transcript_id "TCONS_00006761"; exon_number "2"; gene_type "lincRNA"; old "TCONS_00006761";
At_chr1	Cufflinks	exon	11774347	11774391	.	+	.	gene_id "XLOC_001241"; transcript_id "TCONS_00006761"; exon_number "3"; gene_type "lincRNA"; old "TCONS_00006761";
At_chr1	Cufflinks	exon	11774544	11774592	.	+	.	gene_id "XLOC_001241"; transcript_id "TCONS_00006761"; exon_number "4"; gene_type "lincRNA"; old "TCONS_00006761";
At_chr1	Cufflinks	exon	11775763	11776406	.	+	.	gene_id "XLOC_001241"; transcript_id "TCONS_00006761"; exon_number "5"; gene_type "lincRNA"; old "TCONS_00006761";
At_chr1	Cufflinks	exon	11772993	11773265	.	+	.	gene_id "XLOC_001241"; transcript_id "TCONS_00000777"; exon_number "1"; gene_type "lincRNA"; old "TCONS_00000777";
At_chr1	Cufflinks	exon	11773356	11773411	.	+	.	gene_id "XLOC_001241"; transcript_id "TCONS_00000777"; exon_number "2"; gene_type "lincRNA"; old "TCONS_00000777";
At_chr1	Cufflinks	exon	11774347	11774391	.	+	.	gene_id "XLOC_001241"; transcript_id "TCONS_00000777"; exon_number "3"; gene_type "lincRNA"; old "TCONS_00000777";
At_chr1	Cufflinks	exon	11774544	11774592	.	+	.	gene_id "XLOC_001241"; transcript_id "TCONS_00000777"; exon_number "4"; gene_type "lincRNA"; old "TCONS_00000777";
At_chr1	Cufflinks	exon	11775763	11776406	.	+	.	gene_id "XLOC_001241"; transcript_id "TCONS_00000777"; exon_number "5"; gene_type "lincRNA"; old "TCONS_00000777";
At_chr1	Cufflinks	exon	11783437	11783667	.	+	.	gene_id "XLOC_001243"; transcript_id "TCONS_00012265"; exon_number "1"; gene_type "lincRNA"; old "TCONS_00012265";
At_chr1	Cufflinks	exon	12831890	12832109	.	+	.	gene_id "XLOC_001336"; transcript_id "TCONS_00006822"; exon_number "1"; gene_type "lincRNA"; old "TCONS_00006822";
At_chr1	Cufflinks	exon	13009034	13009324	.	+	.	gene_id "XLOC_001368"; transcript_id "TCONS_00006843"; exon_number "1"; gene_type "lincRNA"; old "TCONS_00006843";
At_chr1	Cufflinks	exon	13009420	13009510	.	+	.	gene_id "XLOC_001368"; transcript_id "TCONS_00006843"; exon_number "2"; gene_type "lincRNA"; old "TCONS_00006843";
At_chr1	Cufflinks	exon	13010140	13011005	.	+	.	gene_id "XLOC_001368"; transcript_id "TCONS_00006843"; exon_number "3"; gene_type "lincRNA"; old "TCONS_00006843";
At_chr1	Cufflinks	exon	13009038	13009324	.	+	.	gene_id "XLOC_001368"; transcript_id "TCONS_00000839"; exon_number "1"; gene_type "lincRNA"; old "TCONS_00000839";
At_chr1	Cufflinks	exon	13009404	13009510	.	+	.	gene_id "XLOC_001368"; transcript_id "TCONS_00000839"; exon_number "2"; gene_type "lincRNA"; old "TCONS_00000839";
At_chr1	Cufflinks	exon	13010140	13010806	.	+	.	gene_id "XLOC_001368"; transcript_id "TCONS_00000839"; exon_number "3"; gene_type "lincRNA"; old "TCONS_00000839";
At_chr1	Cufflinks	exon	13009044	13009510	.	+	.	gene_id "XLOC_001368"; transcript_id "TCONS_00012341"; exon_number "1"; gene_type "lincRNA"; old "TCONS_00012341";
At_chr1	Cufflinks	exon	13010140	13010890	.	+	.	gene_id "XLOC_001368"; transcript_id "TCONS_00012341"; exon_number "2"; gene_type "lincRNA"; old "TCONS_00012341";
At_chr1	Cufflinks	exon	13777592	13777813	.	+	.	gene_id "XLOC_001422"; transcript_id "TCONS_00006875"; exon_number "1"; gene_type "lincRNA"; old "TCONS_00006875";
At_chr1	Cufflinks	exon	13778000	13778230	.	+	.	gene_id "XLOC_001422"; transcript_id "TCONS_00006875"; exon_number "2"; gene_type "lincRNA"; old "TCONS_00006875";
At_chr1	Cufflinks	exon	13778383	13778441	.	+	.	gene_id "XLOC_001422"; transcript_id "TCONS_00006875"; exon_number "3"; gene_type "lincRNA"; old "TCONS_00006875";
At_chr1	Cufflinks	exon	13778524	13783505	.	+	.	gene_id "XLOC_001422"; transcript_id "TCONS_00006875"; exon_number "4"; gene_type "lincRNA"; old "TCONS_00006875";
At_chr1	Cufflinks	exon	13777664	13778230	.	+	.	gene_id "XLOC_001422"; transcript_id "TCONS_00023377"; exon_number "1"; gene_type "lincRNA"; old "TCONS_00023377";
At_chr1	Cufflinks	exon	13778383	13778441	.	+	.	gene_id "XLOC_001422"; transcript_id "TCONS_00023377"; exon_number "2"; gene_type "lincRNA"; old "TCONS_00023377";
At_chr1	Cufflinks	exon	13778524	13778885	.	+	.	gene_id "XLOC_001422"; transcript_id "TCONS_00023377"; exon_number "3"; gene_type "lincRNA"; old "TCONS_00023377";
At_chr1	Cufflinks	exon	13778995	13781591	.	+	.	gene_id "XLOC_001422"; transcript_id "TCONS_00023377"; exon_number "4"; gene_type "lincRNA"; old "TCONS_00023377";
At_chr1	Cufflinks	exon	14716834	14717014	.	+	.	gene_id "XLOC_001472"; transcript_id "TCONS_00000893"; exon_number "1"; gene_type "lincRNA"; old "TCONS_00000893";
At_chr1	Cufflinks	exon	14717985	14719677	.	+	.	gene_id "XLOC_001472"; transcript_id "TCONS_00000893"; exon_number "2"; gene_type "lincRNA"; old "TCONS_00000893";
At_chr1	Cufflinks	exon	15231289	15231426	.	+	.	gene_id "XLOC_001552"; transcript_id "TCONS_00000934"; exon_number "1"; gene_type "lincRNA"; old "TCONS_00000934";
At_chr1	Cufflinks	exon	15231791	15232533	.	+	.	gene_id "XLOC_001552"; transcript_id "TCONS_00000934"; exon_number "2"; gene_type "lincRNA"; old "TCONS_00000934";
At_chr1	Cufflinks	exon	19195486	19195727	.	+	.	gene_id "XLOC_001658"; transcript_id "TCONS_00000955"; exon_number "1"; gene_type "lincRNA"; old "TCONS_00000955";
At_chr1	Cufflinks	exon	22158777	22158977	.	+	.	gene_id "XLOC_001740"; transcript_id "TCONS_00000972"; exon_number "1"; gene_type "lincRNA"; old "TCONS_00000972";
At_chr1	Cufflinks	exon	24784227	24784283	.	+	.	gene_id "XLOC_001817"; transcript_id "TCONS_00000996"; exon_number "1"; gene_type "lincRNA"; old "TCONS_00000996";
At_chr1	Cufflinks	exon	24785188	24785523	.	+	.	gene_id "XLOC_001817"; transcript_id "TCONS_00000996"; exon_number "2"; gene_type "lincRNA"; old "TCONS_00000996";
At_chr1	Cufflinks	exon	24789405	24789413	.	+	.	gene_id "XLOC_001820"; transcript_id "TCONS_00000998"; exon_number "1"; gene_type "lincRNA"; old "TCONS_00000998";
At_chr1	Cufflinks	exon	24789519	24789833	.	+	.	gene_id "XLOC_001820"; transcript_id "TCONS_00000998"; exon_number "2"; gene_type "lincRNA"; old "TCONS_00000998";
At_chr1	Cufflinks	exon	24790993	24791596	.	+	.	gene_id "XLOC_001820"; transcript_id "TCONS_00000998"; exon_number "3"; gene_type "lincRNA"; old "TCONS_00000998";
At_chr1	Cufflinks	exon	27240077	27241329	.	+	.	gene_id "XLOC_001900"; transcript_id "TCONS_00001061"; exon_number "1"; gene_type "lincRNA"; old "TCONS_00001061";
At_chr1	Cufflinks	exon	27241488	27243280	.	+	.	gene_id "XLOC_001900"; transcript_id "TCONS_00001061"; exon_number "2"; gene_type "lincRNA"; old "TCONS_00001061";
At_chr1	Cufflinks	exon	27338764	27338970	.	+	.	gene_id "XLOC_001906"; transcript_id "TCONS_00012695"; exon_number "1"; gene_type "intronic_lncRNA"; old "TCONS_00012695";
At_chr1	Cufflinks	exon	30031033	30031298	.	+	.	gene_id "XLOC_001979"; transcript_id "TCONS_00019544"; exon_number "1"; gene_type "lincRNA"; old "TCONS_00019544";
At_chr1	Cufflinks	exon	30370987	30371165	.	+	.	gene_id "XLOC_001986"; transcript_id "TCONS_00001087"; exon_number "1"; gene_type "lincRNA"; old "TCONS_00001087";
At_chr1	Cufflinks	exon	30371449	30372064	.	+	.	gene_id "XLOC_001986"; transcript_id "TCONS_00001087"; exon_number "2"; gene_type "lincRNA"; old "TCONS_00001087";
At_chr1	Cufflinks	exon	33059324	33059372	.	+	.	gene_id "XLOC_002070"; transcript_id "TCONS_00012794"; exon_number "1"; gene_type "lincRNA"; old "TCONS_00012794";
At_chr1	Cufflinks	exon	33059719	33059970	.	+	.	gene_id "XLOC_002070"; transcript_id "TCONS_00012794"; exon_number "2"; gene_type "lincRNA"; old "TCONS_00012794";
At_chr1	Cufflinks	exon	36325775	36326228	.	+	.	gene_id "XLOC_002221"; transcript_id "TCONS_00007155"; exon_number "1"; gene_type "lincRNA"; old "TCONS_00007155";
At_chr1	Cufflinks	exon	36326620	36327044	.	+	.	gene_id "XLOC_002221"; transcript_id "TCONS_00007155"; exon_number "2"; gene_type "lincRNA"; old "TCONS_00007155";
At_chr1	Cufflinks	exon	40201318	40201571	.	+	.	gene_id "XLOC_002406"; transcript_id "TCONS_00007212"; exon_number "1"; gene_type "lincRNA"; old "TCONS_00007212";
At_chr1	Cufflinks	exon	40201778	40202439	.	+	.	gene_id "XLOC_002406"; transcript_id "TCONS_00007212"; exon_number "2"; gene_type "lincRNA"; old "TCONS_00007212";
At_chr1	Cufflinks	exon	40203267	40203769	.	+	.	gene_id "XLOC_002406"; transcript_id "TCONS_00019656"; exon_number "1"; gene_type "lincRNA"; old "TCONS_00019656";
At_chr1	Cufflinks	exon	40203875	40204109	.	+	.	gene_id "XLOC_002406"; transcript_id "TCONS_00019656"; exon_number "2"; gene_type "lincRNA"; old "TCONS_00019656";
At_chr1	Cufflinks	exon	40287646	40287914	.	+	.	gene_id "XLOC_002414"; transcript_id "TCONS_00012986"; exon_number "1"; gene_type "lincRNA"; old "TCONS_00012986";
At_chr1	Cufflinks	exon	40288228	40290414	.	+	.	gene_id "XLOC_002414"; transcript_id "TCONS_00012986"; exon_number "2"; gene_type "lincRNA"; old "TCONS_00012986";
At_chr1	Cufflinks	exon	41459255	41459514	.	+	.	gene_id "XLOC_002478"; transcript_id "TCONS_00013031"; exon_number "1"; gene_type "lincRNA"; old "TCONS_00013031";
At_chr1	Cufflinks	exon	46712897	46713099	.	+	.	gene_id "XLOC_002625"; transcript_id "TCONS_00007289"; exon_number "1"; gene_type "lincRNA"; old "TCONS_00007289";
At_chr1	Cufflinks	exon	47836097	47836259	.	+	.	gene_id "XLOC_002656"; transcript_id "TCONS_00007306"; exon_number "1"; gene_type "lincRNA"; old "TCONS_00007306";
At_chr1	Cufflinks	exon	47836552	47836678	.	+	.	gene_id "XLOC_002656"; transcript_id "TCONS_00007306"; exon_number "2"; gene_type "lincRNA"; old "TCONS_00007306";
At_chr1	Cufflinks	exon	48069663	48069821	.	+	.	gene_id "XLOC_002692"; transcript_id "TCONS_00001342"; exon_number "1"; gene_type "lincRNA"; old "TCONS_00001342";
At_chr1	Cufflinks	exon	48070525	48071135	.	+	.	gene_id "XLOC_002692"; transcript_id "TCONS_00001342"; exon_number "2"; gene_type "lincRNA"; old "TCONS_00001342";
At_chr1	Cufflinks	exon	48071349	48072320	.	+	.	gene_id "XLOC_002692"; transcript_id "TCONS_00001342"; exon_number "3"; gene_type "lincRNA"; old "TCONS_00001342";
At_chr1	Cufflinks	exon	48069686	48069821	.	+	.	gene_id "XLOC_002692"; transcript_id "TCONS_00001343"; exon_number "1"; gene_type "lincRNA"; old "TCONS_00001343";
At_chr1	Cufflinks	exon	48070525	48072315	.	+	.	gene_id "XLOC_002692"; transcript_id "TCONS_00001343"; exon_number "2"; gene_type "lincRNA"; old "TCONS_00001343";
At_chr1	Cufflinks	exon	48087012	48087212	.	+	.	gene_id "XLOC_002695"; transcript_id "TCONS_00001348"; exon_number "1"; gene_type "anti-sense_lncRNA"; old "TCONS_00001348";
At_chr1	Cufflinks	exon	48855292	48855521	.	+	.	gene_id "XLOC_002714"; transcript_id "TCONS_00001355"; exon_number "1"; gene_type "lincRNA"; old "TCONS_00001355";
At_chr1	Cufflinks	exon	48855610	48856762	.	+	.	gene_id "XLOC_002714"; transcript_id "TCONS_00001355"; exon_number "2"; gene_type "lincRNA"; old "TCONS_00001355";
At_chr1	Cufflinks	exon	49565686	49566449	.	+	.	gene_id "XLOC_002748"; transcript_id "TCONS_00001371"; exon_number "1"; gene_type "lincRNA"; old "TCONS_00001371";
At_chr1	Cufflinks	exon	49566552	49566620	.	+	.	gene_id "XLOC_002748"; transcript_id "TCONS_00001371"; exon_number "2"; gene_type "lincRNA"; old "TCONS_00001371";
At_chr1	Cufflinks	exon	49566879	49567228	.	+	.	gene_id "XLOC_002748"; transcript_id "TCONS_00001371"; exon_number "3"; gene_type "lincRNA"; old "TCONS_00001371";
At_chr1	Cufflinks	exon	49567311	49570822	.	+	.	gene_id "XLOC_002748"; transcript_id "TCONS_00001371"; exon_number "4"; gene_type "lincRNA"; old "TCONS_00001371";
At_chr1	Cufflinks	exon	49565686	49566449	.	+	.	gene_id "XLOC_002748"; transcript_id "TCONS_00001372"; exon_number "1"; gene_type "lincRNA"; old "TCONS_00001372";
At_chr1	Cufflinks	exon	49566552	49566620	.	+	.	gene_id "XLOC_002748"; transcript_id "TCONS_00001372"; exon_number "2"; gene_type "lincRNA"; old "TCONS_00001372";
At_chr1	Cufflinks	exon	49566879	49567228	.	+	.	gene_id "XLOC_002748"; transcript_id "TCONS_00001372"; exon_number "3"; gene_type "lincRNA"; old "TCONS_00001372";
At_chr1	Cufflinks	exon	49567311	49567454	.	+	.	gene_id "XLOC_002748"; transcript_id "TCONS_00001372"; exon_number "4"; gene_type "lincRNA"; old "TCONS_00001372";
At_chr1	Cufflinks	exon	49570849	49571530	.	+	.	gene_id "XLOC_002748"; transcript_id "TCONS_00001372"; exon_number "5"; gene_type "lincRNA"; old "TCONS_00001372";
At_chr1	Cufflinks	exon	51695314	51695469	.	+	.	gene_id "XLOC_002915"; transcript_id "TCONS_00007409"; exon_number "1"; gene_type "lincRNA"; old "TCONS_00007409";
At_chr1	Cufflinks	exon	51695671	51696210	.	+	.	gene_id "XLOC_002915"; transcript_id "TCONS_00007409"; exon_number "2"; gene_type "lincRNA"; old "TCONS_00007409";
At_chr1	Cufflinks	exon	51695315	51695469	.	+	.	gene_id "XLOC_002915"; transcript_id "TCONS_00001446"; exon_number "1"; gene_type "lincRNA"; old "TCONS_00001446";
At_chr1	Cufflinks	exon	51695794	51696416	.	+	.	gene_id "XLOC_002915"; transcript_id "TCONS_00001446"; exon_number "2"; gene_type "lincRNA"; old "TCONS_00001446";
At_chr1	Cufflinks	exon	51813145	51813446	.	+	.	gene_id "XLOC_002936"; transcript_id "TCONS_00007418"; exon_number "1"; gene_type "lincRNA"; old "TCONS_00007418";
At_chr1	Cufflinks	exon	51813736	51814273	.	+	.	gene_id "XLOC_002936"; transcript_id "TCONS_00007418"; exon_number "2"; gene_type "lincRNA"; old "TCONS_00007418";
At_chr1	Cufflinks	exon	52027503	52027704	.	+	.	gene_id "XLOC_002967"; transcript_id "TCONS_00001473"; exon_number "1"; gene_type "lincRNA"; old "TCONS_00001473";
At_chr1	Cufflinks	exon	52027987	52028307	.	+	.	gene_id "XLOC_002967"; transcript_id "TCONS_00001473"; exon_number "2"; gene_type "lincRNA"; old "TCONS_00001473";
At_chr1	Cufflinks	exon	53053702	53053917	.	+	.	gene_id "XLOC_003117"; transcript_id "TCONS_00001581"; exon_number "1"; gene_type "lincRNA"; old "TCONS_00001581";
At_chr1	Cufflinks	exon	53086384	53086562	.	+	.	gene_id "XLOC_003123"; transcript_id "TCONS_00001585"; exon_number "1"; gene_type "lincRNA"; old "TCONS_00001585";
At_chr1	Cufflinks	exon	53086831	53088093	.	+	.	gene_id "XLOC_003123"; transcript_id "TCONS_00001585"; exon_number "2"; gene_type "lincRNA"; old "TCONS_00001585";
At_chr1	Cufflinks	exon	53086394	53086562	.	+	.	gene_id "XLOC_003123"; transcript_id "TCONS_00031118"; exon_number "1"; gene_type "anti-sense_lncRNA"; old "TCONS_00031118";
At_chr1	Cufflinks	exon	53086831	53086857	.	+	.	gene_id "XLOC_003123"; transcript_id "TCONS_00031118"; exon_number "2"; gene_type "anti-sense_lncRNA"; old "TCONS_00031118";
At_chr1	Cufflinks	exon	53110554	53110608	.	+	.	gene_id "XLOC_003123"; transcript_id "TCONS_00031118"; exon_number "3"; gene_type "anti-sense_lncRNA"; old "TCONS_00031118";
At_chr1	Cufflinks	exon	53086397	53086562	.	+	.	gene_id "XLOC_003123"; transcript_id "TCONS_00019889"; exon_number "1"; gene_type "anti-sense_lncRNA"; old "TCONS_00019889";
At_chr1	Cufflinks	exon	53110527	53110607	.	+	.	gene_id "XLOC_003123"; transcript_id "TCONS_00019889"; exon_number "2"; gene_type "anti-sense_lncRNA"; old "TCONS_00019889";
At_chr1	Cufflinks	exon	53265583	53266232	.	+	.	gene_id "XLOC_003142"; transcript_id "TCONS_00007533"; exon_number "1"; gene_type "lincRNA"; old "TCONS_00007533";
At_chr1	Cufflinks	exon	53266324	53266441	.	+	.	gene_id "XLOC_003142"; transcript_id "TCONS_00007533"; exon_number "2"; gene_type "lincRNA"; old "TCONS_00007533";
At_chr1	Cufflinks	exon	53266529	53268214	.	+	.	gene_id "XLOC_003142"; transcript_id "TCONS_00007533"; exon_number "3"; gene_type "lincRNA"; old "TCONS_00007533";
At_chr1	Cufflinks	exon	53265583	53265827	.	+	.	gene_id "XLOC_003142"; transcript_id "TCONS_00007535"; exon_number "1"; gene_type "lincRNA"; old "TCONS_00007535";
At_chr1	Cufflinks	exon	53266106	53266232	.	+	.	gene_id "XLOC_003142"; transcript_id "TCONS_00007535"; exon_number "2"; gene_type "lincRNA"; old "TCONS_00007535";
At_chr1	Cufflinks	exon	53266324	53266441	.	+	.	gene_id "XLOC_003142"; transcript_id "TCONS_00007535"; exon_number "3"; gene_type "lincRNA"; old "TCONS_00007535";
At_chr1	Cufflinks	exon	53266524	53268214	.	+	.	gene_id "XLOC_003142"; transcript_id "TCONS_00007535"; exon_number "4"; gene_type "lincRNA"; old "TCONS_00007535";
At_chr1	Cufflinks	exon	53265583	53266232	.	+	.	gene_id "XLOC_003142"; transcript_id "TCONS_00001592"; exon_number "1"; gene_type "lincRNA"; old "TCONS_00001592";
At_chr1	Cufflinks	exon	53266324	53266441	.	+	.	gene_id "XLOC_003142"; transcript_id "TCONS_00001592"; exon_number "2"; gene_type "lincRNA"; old "TCONS_00001592";
At_chr1	Cufflinks	exon	53266524	53268214	.	+	.	gene_id "XLOC_003142"; transcript_id "TCONS_00001592"; exon_number "3"; gene_type "lincRNA"; old "TCONS_00001592";
At_chr1	Cufflinks	exon	53895001	53895079	.	+	.	gene_id "XLOC_003213"; transcript_id "TCONS_00001643"; exon_number "1"; gene_type "anti-sense_lncRNA"; old "TCONS_00001643";
At_chr1	Cufflinks	exon	53895308	53896156	.	+	.	gene_id "XLOC_003213"; transcript_id "TCONS_00001643"; exon_number "2"; gene_type "anti-sense_lncRNA"; old "TCONS_00001643";
At_chr1	Cufflinks	exon	54067127	54068068	.	+	.	gene_id "XLOC_003221"; transcript_id "TCONS_00001646"; exon_number "1"; gene_type "anti-sense_lncRNA"; old "TCONS_00001646";
At_chr1	Cufflinks	exon	54428137	54428562	.	+	.	gene_id "XLOC_003258"; transcript_id "TCONS_00007608"; exon_number "1"; gene_type "lincRNA"; old "TCONS_00007608";
At_chr1	Cufflinks	exon	54429104	54429852	.	+	.	gene_id "XLOC_003258"; transcript_id "TCONS_00007608"; exon_number "2"; gene_type "lincRNA"; old "TCONS_00007608";
At_chr1	Cufflinks	exon	54428137	54428562	.	+	.	gene_id "XLOC_003258"; transcript_id "TCONS_00001676"; exon_number "1"; gene_type "lincRNA"; old "TCONS_00001676";
At_chr1	Cufflinks	exon	54429099	54429852	.	+	.	gene_id "XLOC_003258"; transcript_id "TCONS_00001676"; exon_number "2"; gene_type "lincRNA"; old "TCONS_00001676";
At_chr1	Cufflinks	exon	54866982	54867174	.	+	.	gene_id "XLOC_003328"; transcript_id "TCONS_00001700"; exon_number "1"; gene_type "lincRNA"; old "TCONS_00001700";
At_chr1	Cufflinks	exon	54867271	54868397	.	+	.	gene_id "XLOC_003328"; transcript_id "TCONS_00001700"; exon_number "2"; gene_type "lincRNA"; old "TCONS_00001700";
At_chr1	Cufflinks	exon	55062977	55063207	.	+	.	gene_id "XLOC_003345"; transcript_id "TCONS_00031209"; exon_number "1"; gene_type "lincRNA"; old "TCONS_00031209";
At_chr1	Cufflinks	exon	56501288	56501655	.	+	.	gene_id "XLOC_003431"; transcript_id "TCONS_00007688"; exon_number "1"; gene_type "anti-sense_lncRNA"; old "TCONS_00007688";
At_chr1	Cufflinks	exon	56501750	56502643	.	+	.	gene_id "XLOC_003431"; transcript_id "TCONS_00007688"; exon_number "2"; gene_type "anti-sense_lncRNA"; old "TCONS_00007688";
At_chr1	Cufflinks	exon	56502737	56502855	.	+	.	gene_id "XLOC_003431"; transcript_id "TCONS_00007688"; exon_number "3"; gene_type "anti-sense_lncRNA"; old "TCONS_00007688";
At_chr1	Cufflinks	exon	56504983	56505198	.	+	.	gene_id "XLOC_003431"; transcript_id "TCONS_00007688"; exon_number "4"; gene_type "anti-sense_lncRNA"; old "TCONS_00007688";
At_chr1	Cufflinks	exon	56501288	56501655	.	+	.	gene_id "XLOC_003431"; transcript_id "TCONS_00001745"; exon_number "1"; gene_type "anti-sense_lncRNA"; old "TCONS_00001745";
At_chr1	Cufflinks	exon	56501750	56502643	.	+	.	gene_id "XLOC_003431"; transcript_id "TCONS_00001745"; exon_number "2"; gene_type "anti-sense_lncRNA"; old "TCONS_00001745";
At_chr1	Cufflinks	exon	56502737	56505198	.	+	.	gene_id "XLOC_003431"; transcript_id "TCONS_00001745"; exon_number "3"; gene_type "anti-sense_lncRNA"; old "TCONS_00001745";
At_chr1	Cufflinks	exon	56501289	56501655	.	+	.	gene_id "XLOC_003431"; transcript_id "TCONS_00007687"; exon_number "1"; gene_type "anti-sense_lncRNA"; old "TCONS_00007687";
At_chr1	Cufflinks	exon	56501750	56501864	.	+	.	gene_id "XLOC_003431"; transcript_id "TCONS_00007687"; exon_number "2"; gene_type "anti-sense_lncRNA"; old "TCONS_00007687";
At_chr1	Cufflinks	exon	56502579	56502643	.	+	.	gene_id "XLOC_003431"; transcript_id "TCONS_00007687"; exon_number "3"; gene_type "anti-sense_lncRNA"; old "TCONS_00007687";
At_chr1	Cufflinks	exon	56502737	56505196	.	+	.	gene_id "XLOC_003431"; transcript_id "TCONS_00007687"; exon_number "4"; gene_type "anti-sense_lncRNA"; old "TCONS_00007687";
At_chr1	Cufflinks	exon	56510403	56510604	.	+	.	gene_id "XLOC_003432"; transcript_id "TCONS_00027526"; exon_number "1"; gene_type "lincRNA"; old "TCONS_00027526";
At_chr1	Cufflinks	exon	61434974	61435331	.	+	.	gene_id "XLOC_003644"; transcript_id "TCONS_00001818"; exon_number "1"; gene_type "lincRNA"; old "TCONS_00001818";
At_chr1	Cufflinks	exon	61435448	61435510	.	+	.	gene_id "XLOC_003644"; transcript_id "TCONS_00001818"; exon_number "2"; gene_type "lincRNA"; old "TCONS_00001818";
At_chr1	Cufflinks	exon	61435592	61436315	.	+	.	gene_id "XLOC_003644"; transcript_id "TCONS_00001818"; exon_number "3"; gene_type "lincRNA"; old "TCONS_00001818";
At_chr1	Cufflinks	exon	61735258	61736027	.	+	.	gene_id "XLOC_003662"; transcript_id "TCONS_00007764"; exon_number "1"; gene_type "lincRNA"; old "TCONS_00007764";
At_chr1	Cufflinks	exon	61736180	61736248	.	+	.	gene_id "XLOC_003662"; transcript_id "TCONS_00007764"; exon_number "2"; gene_type "lincRNA"; old "TCONS_00007764";
At_chr1	Cufflinks	exon	61736331	61736689	.	+	.	gene_id "XLOC_003662"; transcript_id "TCONS_00007764"; exon_number "3"; gene_type "lincRNA"; old "TCONS_00007764";
At_chr1	Cufflinks	exon	61736824	61740602	.	+	.	gene_id "XLOC_003662"; transcript_id "TCONS_00007764"; exon_number "4"; gene_type "lincRNA"; old "TCONS_00007764";
At_chr1	Cufflinks	exon	61735338	61736689	.	+	.	gene_id "XLOC_003662"; transcript_id "TCONS_00001823"; exon_number "1"; gene_type "lincRNA"; old "TCONS_00001823";
At_chr1	Cufflinks	exon	61736824	61747459	.	+	.	gene_id "XLOC_003662"; transcript_id "TCONS_00001823"; exon_number "2"; gene_type "lincRNA"; old "TCONS_00001823";
At_chr1	Cufflinks	exon	61735355	61736027	.	+	.	gene_id "XLOC_003662"; transcript_id "TCONS_00020045"; exon_number "1"; gene_type "lincRNA"; old "TCONS_00020045";
At_chr1	Cufflinks	exon	61736180	61736689	.	+	.	gene_id "XLOC_003662"; transcript_id "TCONS_00020045"; exon_number "2"; gene_type "lincRNA"; old "TCONS_00020045";
At_chr1	Cufflinks	exon	61736824	61740608	.	+	.	gene_id "XLOC_003662"; transcript_id "TCONS_00020045"; exon_number "3"; gene_type "lincRNA"; old "TCONS_00020045";
At_chr1	Cufflinks	exon	61735550	61736248	.	+	.	gene_id "XLOC_003662"; transcript_id "TCONS_00013696"; exon_number "1"; gene_type "lincRNA"; old "TCONS_00013696";
At_chr1	Cufflinks	exon	61736331	61736689	.	+	.	gene_id "XLOC_003662"; transcript_id "TCONS_00013696"; exon_number "2"; gene_type "lincRNA"; old "TCONS_00013696";
At_chr1	Cufflinks	exon	61736824	61746477	.	+	.	gene_id "XLOC_003662"; transcript_id "TCONS_00013696"; exon_number "3"; gene_type "lincRNA"; old "TCONS_00013696";
At_chr1	Cufflinks	exon	64086974	64087050	.	+	.	gene_id "XLOC_003713"; transcript_id "TCONS_00001836"; exon_number "1"; gene_type "lincRNA"; old "TCONS_00001836";
At_chr1	Cufflinks	exon	64087324	64088878	.	+	.	gene_id "XLOC_003713"; transcript_id "TCONS_00001836"; exon_number "2"; gene_type "lincRNA"; old "TCONS_00001836";
At_chr1	Cufflinks	exon	65344326	65344557	.	+	.	gene_id "XLOC_003763"; transcript_id "TCONS_00020073"; exon_number "1"; gene_type "lincRNA"; old "TCONS_00020073";
At_chr1	Cufflinks	exon	65344655	65346514	.	+	.	gene_id "XLOC_003763"; transcript_id "TCONS_00020073"; exon_number "2"; gene_type "lincRNA"; old "TCONS_00020073";
At_chr1	Cufflinks	exon	65789676	65790364	.	+	.	gene_id "XLOC_003775"; transcript_id "TCONS_00001864"; exon_number "1"; gene_type "lincRNA"; old "TCONS_00001864";
At_chr1	Cufflinks	exon	65790485	65790585	.	+	.	gene_id "XLOC_003775"; transcript_id "TCONS_00001864"; exon_number "2"; gene_type "lincRNA"; old "TCONS_00001864";
At_chr1	Cufflinks	exon	65790668	65791028	.	+	.	gene_id "XLOC_003775"; transcript_id "TCONS_00001864"; exon_number "3"; gene_type "lincRNA"; old "TCONS_00001864";
At_chr1	Cufflinks	exon	65791164	65794214	.	+	.	gene_id "XLOC_003775"; transcript_id "TCONS_00001864"; exon_number "4"; gene_type "lincRNA"; old "TCONS_00001864";
At_chr1	Cufflinks	exon	65928737	65928920	.	+	.	gene_id "XLOC_003792"; transcript_id "TCONS_00007819"; exon_number "1"; gene_type "anti-sense_lncRNA"; old "TCONS_00007819";
At_chr1	Cufflinks	exon	65929024	65929540	.	+	.	gene_id "XLOC_003792"; transcript_id "TCONS_00007819"; exon_number "2"; gene_type "anti-sense_lncRNA"; old "TCONS_00007819";
At_chr1	Cufflinks	exon	69634886	69635087	.	+	.	gene_id "XLOC_003920"; transcript_id "TCONS_00001924"; exon_number "1"; gene_type "lincRNA"; old "TCONS_00001924";
At_chr1	Cufflinks	exon	70435218	70435709	.	+	.	gene_id "XLOC_003933"; transcript_id "TCONS_00001934"; exon_number "1"; gene_type "lincRNA"; old "TCONS_00001934";
At_chr1	Cufflinks	exon	70436005	70436055	.	+	.	gene_id "XLOC_003933"; transcript_id "TCONS_00001934"; exon_number "2"; gene_type "lincRNA"; old "TCONS_00001934";
At_chr1	Cufflinks	exon	70436138	70440905	.	+	.	gene_id "XLOC_003933"; transcript_id "TCONS_00001934"; exon_number "3"; gene_type "lincRNA"; old "TCONS_00001934";
At_chr1	Cufflinks	exon	70435226	70436055	.	+	.	gene_id "XLOC_003933"; transcript_id "TCONS_00007874"; exon_number "1"; gene_type "lincRNA"; old "TCONS_00007874";
At_chr1	Cufflinks	exon	70436138	70439370	.	+	.	gene_id "XLOC_003933"; transcript_id "TCONS_00007874"; exon_number "2"; gene_type "lincRNA"; old "TCONS_00007874";
At_chr1	Cufflinks	exon	70435226	70435429	.	+	.	gene_id "XLOC_003933"; transcript_id "TCONS_00007873"; exon_number "1"; gene_type "lincRNA"; old "TCONS_00007873";
At_chr1	Cufflinks	exon	70435616	70436055	.	+	.	gene_id "XLOC_003933"; transcript_id "TCONS_00007873"; exon_number "2"; gene_type "lincRNA"; old "TCONS_00007873";
At_chr1	Cufflinks	exon	70436138	70439370	.	+	.	gene_id "XLOC_003933"; transcript_id "TCONS_00007873"; exon_number "3"; gene_type "lincRNA"; old "TCONS_00007873";
At_chr1	Cufflinks	exon	70695476	70695711	.	+	.	gene_id "XLOC_003940"; transcript_id "TCONS_00001938"; exon_number "1"; gene_type "lincRNA"; old "TCONS_00001938";
At_chr1	Cufflinks	exon	72036618	72036770	.	+	.	gene_id "XLOC_003987"; transcript_id "TCONS_00001955"; exon_number "1"; gene_type "lincRNA"; old "TCONS_00001955";
At_chr1	Cufflinks	exon	72036882	72039497	.	+	.	gene_id "XLOC_003987"; transcript_id "TCONS_00001955"; exon_number "2"; gene_type "lincRNA"; old "TCONS_00001955";
At_chr1	Cufflinks	exon	72304788	72304965	.	+	.	gene_id "XLOC_004023"; transcript_id "TCONS_00020151"; exon_number "1"; gene_type "lincRNA"; old "TCONS_00020151";
At_chr1	Cufflinks	exon	72305272	72306547	.	+	.	gene_id "XLOC_004023"; transcript_id "TCONS_00020151"; exon_number "2"; gene_type "lincRNA"; old "TCONS_00020151";
At_chr1	Cufflinks	exon	74952220	74952496	.	+	.	gene_id "XLOC_004131"; transcript_id "TCONS_00007948"; exon_number "1"; gene_type "lincRNA"; old "TCONS_00007948";
At_chr1	Cufflinks	exon	74952627	74952775	.	+	.	gene_id "XLOC_004131"; transcript_id "TCONS_00007948"; exon_number "2"; gene_type "lincRNA"; old "TCONS_00007948";
At_chr1	Cufflinks	exon	76588385	76588539	.	+	.	gene_id "XLOC_004207"; transcript_id "TCONS_00020204"; exon_number "1"; gene_type "lincRNA"; old "TCONS_00020204";
At_chr1	Cufflinks	exon	76589263	76589419	.	+	.	gene_id "XLOC_004207"; transcript_id "TCONS_00020204"; exon_number "2"; gene_type "lincRNA"; old "TCONS_00020204";
At_chr1	Cufflinks	exon	77078786	77079059	.	+	.	gene_id "XLOC_004229"; transcript_id "TCONS_00002051"; exon_number "1"; gene_type "lincRNA"; old "TCONS_00002051";
At_chr1	Cufflinks	exon	77079360	77079637	.	+	.	gene_id "XLOC_004229"; transcript_id "TCONS_00002051"; exon_number "2"; gene_type "lincRNA"; old "TCONS_00002051";
At_chr1	Cufflinks	exon	77965955	77966179	.	+	.	gene_id "XLOC_004264"; transcript_id "TCONS_00002058"; exon_number "1"; gene_type "lincRNA"; old "TCONS_00002058";
At_chr1	Cufflinks	exon	78971507	78971712	.	+	.	gene_id "XLOC_004286"; transcript_id "TCONS_00014100"; exon_number "1"; gene_type "lincRNA"; old "TCONS_00014100";
At_chr1	Cufflinks	exon	82295593	82295837	.	+	.	gene_id "XLOC_004390"; transcript_id "TCONS_00008033"; exon_number "1"; gene_type "lincRNA"; old "TCONS_00008033";
At_chr1	Cufflinks	exon	83331792	83332033	.	+	.	gene_id "XLOC_004461"; transcript_id "TCONS_00002125"; exon_number "1"; gene_type "lincRNA"; old "TCONS_00002125";
At_chr1	Cufflinks	exon	83332127	83332484	.	+	.	gene_id "XLOC_004461"; transcript_id "TCONS_00002125"; exon_number "2"; gene_type "lincRNA"; old "TCONS_00002125";
At_chr1	Cufflinks	exon	83863975	83864206	.	+	.	gene_id "XLOC_004504"; transcript_id "TCONS_00034981"; exon_number "1"; gene_type "lincRNA"; old "TCONS_00034981";
At_chr1	Cufflinks	exon	83873227	83873424	.	+	.	gene_id "XLOC_004505"; transcript_id "TCONS_00008099"; exon_number "1"; gene_type "lincRNA"; old "TCONS_00008099";
At_chr1	Cufflinks	exon	83873644	83873743	.	+	.	gene_id "XLOC_004505"; transcript_id "TCONS_00008099"; exon_number "2"; gene_type "lincRNA"; old "TCONS_00008099";
At_chr1	Cufflinks	exon	85221428	85221659	.	+	.	gene_id "XLOC_004549"; transcript_id "TCONS_00024172"; exon_number "1"; gene_type "lincRNA"; old "TCONS_00024172";
At_chr1	Cufflinks	exon	86267074	86267133	.	+	.	gene_id "XLOC_004659"; transcript_id "TCONS_00014350"; exon_number "1"; gene_type "lincRNA"; old "TCONS_00014350";
At_chr1	Cufflinks	exon	86267320	86267546	.	+	.	gene_id "XLOC_004659"; transcript_id "TCONS_00014350"; exon_number "2"; gene_type "lincRNA"; old "TCONS_00014350";
At_chr1	Cufflinks	exon	86267699	86267761	.	+	.	gene_id "XLOC_004659"; transcript_id "TCONS_00014350"; exon_number "3"; gene_type "lincRNA"; old "TCONS_00014350";
At_chr1	Cufflinks	exon	86267844	86273234	.	+	.	gene_id "XLOC_004659"; transcript_id "TCONS_00014350"; exon_number "4"; gene_type "lincRNA"; old "TCONS_00014350";
At_chr1	Cufflinks	exon	86267079	86267133	.	+	.	gene_id "XLOC_004659"; transcript_id "TCONS_00020334"; exon_number "1"; gene_type "lincRNA"; old "TCONS_00020334";
At_chr1	Cufflinks	exon	86267320	86267546	.	+	.	gene_id "XLOC_004659"; transcript_id "TCONS_00020334"; exon_number "2"; gene_type "lincRNA"; old "TCONS_00020334";
At_chr1	Cufflinks	exon	86267699	86268204	.	+	.	gene_id "XLOC_004659"; transcript_id "TCONS_00020334"; exon_number "3"; gene_type "lincRNA"; old "TCONS_00020334";
At_chr1	Cufflinks	exon	86271485	86272248	.	+	.	gene_id "XLOC_004659"; transcript_id "TCONS_00020334"; exon_number "4"; gene_type "lincRNA"; old "TCONS_00020334";
At_chr1	Cufflinks	exon	86279301	86279603	.	+	.	gene_id "XLOC_004660"; transcript_id "TCONS_00002280"; exon_number "1"; gene_type "lincRNA"; old "TCONS_00002280";
At_chr1	Cufflinks	exon	86279882	86280199	.	+	.	gene_id "XLOC_004660"; transcript_id "TCONS_00002280"; exon_number "2"; gene_type "lincRNA"; old "TCONS_00002280";
At_chr1	Cufflinks	exon	86280282	86281297	.	+	.	gene_id "XLOC_004660"; transcript_id "TCONS_00002280"; exon_number "3"; gene_type "lincRNA"; old "TCONS_00002280";
At_chr1	Cufflinks	exon	86279304	86279603	.	+	.	gene_id "XLOC_004660"; transcript_id "TCONS_00008184"; exon_number "1"; gene_type "lincRNA"; old "TCONS_00008184";
At_chr1	Cufflinks	exon	86279882	86280199	.	+	.	gene_id "XLOC_004660"; transcript_id "TCONS_00008184"; exon_number "2"; gene_type "lincRNA"; old "TCONS_00008184";
At_chr1	Cufflinks	exon	86280282	86280640	.	+	.	gene_id "XLOC_004660"; transcript_id "TCONS_00008184"; exon_number "3"; gene_type "lincRNA"; old "TCONS_00008184";
At_chr1	Cufflinks	exon	86280766	86281333	.	+	.	gene_id "XLOC_004660"; transcript_id "TCONS_00008184"; exon_number "4"; gene_type "lincRNA"; old "TCONS_00008184";
At_chr1	Cufflinks	exon	86360435	86360671	.	+	.	gene_id "XLOC_004676"; transcript_id "TCONS_00008195"; exon_number "1"; gene_type "lincRNA"; old "TCONS_00008195";
At_chr1	Cufflinks	exon	86685868	86686140	.	+	.	gene_id "XLOC_004700"; transcript_id "TCONS_00008204"; exon_number "1"; gene_type "lincRNA"; old "TCONS_00008204";
At_chr1	Cufflinks	exon	86686429	86689627	.	+	.	gene_id "XLOC_004700"; transcript_id "TCONS_00008204"; exon_number "2"; gene_type "lincRNA"; old "TCONS_00008204";
At_chr1	Cufflinks	exon	86685868	86686499	.	+	.	gene_id "XLOC_004700"; transcript_id "TCONS_00002298"; exon_number "1"; gene_type "lincRNA"; old "TCONS_00002298";
At_chr1	Cufflinks	exon	86688481	86689627	.	+	.	gene_id "XLOC_004700"; transcript_id "TCONS_00002298"; exon_number "2"; gene_type "lincRNA"; old "TCONS_00002298";
At_chr1	Cufflinks	exon	86693389	86693418	.	+	.	gene_id "XLOC_004703"; transcript_id "TCONS_00020353"; exon_number "1"; gene_type "lincRNA"; old "TCONS_00020353";
At_chr1	Cufflinks	exon	86693768	86694010	.	+	.	gene_id "XLOC_004703"; transcript_id "TCONS_00020353"; exon_number "2"; gene_type "lincRNA"; old "TCONS_00020353";
At_chr1	Cufflinks	exon	86876693	86877275	.	+	.	gene_id "XLOC_004713"; transcript_id "TCONS_00002310"; exon_number "1"; gene_type "lincRNA"; old "TCONS_00002310";
At_chr1	Cufflinks	exon	86877384	86878807	.	+	.	gene_id "XLOC_004713"; transcript_id "TCONS_00002310"; exon_number "2"; gene_type "lincRNA"; old "TCONS_00002310";
At_chr1	Cufflinks	exon	87153341	87153477	.	+	.	gene_id "XLOC_004733"; transcript_id "TCONS_00002323"; exon_number "1"; gene_type "lincRNA"; old "TCONS_00002323";
At_chr1	Cufflinks	exon	87154774	87155522	.	+	.	gene_id "XLOC_004733"; transcript_id "TCONS_00002323"; exon_number "2"; gene_type "lincRNA"; old "TCONS_00002323";
At_chr1	Cufflinks	exon	91672742	91672973	.	+	.	gene_id "XLOC_004937"; transcript_id "TCONS_00008306"; exon_number "1"; gene_type "lincRNA"; old "TCONS_00008306";
At_chr1	Cufflinks	exon	92418202	92418317	.	+	.	gene_id "XLOC_004981"; transcript_id "TCONS_00027950"; exon_number "1"; gene_type "lincRNA"; old "TCONS_00027950";
At_chr1	Cufflinks	exon	92418452	92418614	.	+	.	gene_id "XLOC_004981"; transcript_id "TCONS_00027950"; exon_number "2"; gene_type "lincRNA"; old "TCONS_00027950";
At_chr1	Cufflinks	exon	92419606	92420378	.	+	.	gene_id "XLOC_004981"; transcript_id "TCONS_00027950"; exon_number "3"; gene_type "lincRNA"; old "TCONS_00027950";
At_chr1	Cufflinks	exon	93580061	93580289	.	+	.	gene_id "XLOC_005046"; transcript_id "TCONS_00002451"; exon_number "1"; gene_type "lincRNA"; old "TCONS_00002451";
At_chr1	Cufflinks	exon	93650280	93650424	.	+	.	gene_id "XLOC_005049"; transcript_id "TCONS_00002452"; exon_number "1"; gene_type "lincRNA"; old "TCONS_00002452";
At_chr1	Cufflinks	exon	93650562	93650676	.	+	.	gene_id "XLOC_005049"; transcript_id "TCONS_00002452"; exon_number "2"; gene_type "lincRNA"; old "TCONS_00002452";
At_chr1	Cufflinks	exon	93651002	93652892	.	+	.	gene_id "XLOC_005049"; transcript_id "TCONS_00002452"; exon_number "3"; gene_type "lincRNA"; old "TCONS_00002452";
At_chr1	Cufflinks	exon	96311379	96311585	.	+	.	gene_id "XLOC_005146"; transcript_id "TCONS_00020521"; exon_number "1"; gene_type "lincRNA"; old "TCONS_00020521";
At_chr1	Cufflinks	exon	99305139	99305275	.	+	.	gene_id "XLOC_005264"; transcript_id "TCONS_00008434"; exon_number "1"; gene_type "lincRNA"; old "TCONS_00008434";
At_chr1	Cufflinks	exon	99305581	99306023	.	+	.	gene_id "XLOC_005264"; transcript_id "TCONS_00008434"; exon_number "2"; gene_type "lincRNA"; old "TCONS_00008434";
At_chr1	Cufflinks	exon	102032555	102033506	.	+	.	gene_id "XLOC_005356"; transcript_id "TCONS_00002576"; exon_number "1"; gene_type "anti-sense_lncRNA"; old "TCONS_00002576";
At_chr1	Cufflinks	exon	104238443	104238694	.	+	.	gene_id "XLOC_005437"; transcript_id "TCONS_00014828"; exon_number "1"; gene_type "anti-sense_lncRNA"; old "TCONS_00014828";
At_chr1	Cufflinks	exon	104239035	104239712	.	+	.	gene_id "XLOC_005437"; transcript_id "TCONS_00014828"; exon_number "2"; gene_type "anti-sense_lncRNA"; old "TCONS_00014828";
At_chr1	Cufflinks	exon	104505011	104505333	.	+	.	gene_id "XLOC_005463"; transcript_id "TCONS_00002609"; exon_number "1"; gene_type "lincRNA"; old "TCONS_00002609";
At_chr1	Cufflinks	exon	104505517	104505831	.	+	.	gene_id "XLOC_005463"; transcript_id "TCONS_00002609"; exon_number "2"; gene_type "lincRNA"; old "TCONS_00002609";
At_chr1	Cufflinks	exon	104505013	104505333	.	+	.	gene_id "XLOC_005463"; transcript_id "TCONS_00014840"; exon_number "1"; gene_type "lincRNA"; old "TCONS_00014840";
At_chr1	Cufflinks	exon	104510740	104510778	.	+	.	gene_id "XLOC_005463"; transcript_id "TCONS_00014840"; exon_number "2"; gene_type "lincRNA"; old "TCONS_00014840";
At_chr1	Cufflinks	exon	105927081	105927308	.	+	.	gene_id "XLOC_005550"; transcript_id "TCONS_00002661"; exon_number "1"; gene_type "lincRNA"; old "TCONS_00002661";
At_chr1	Cufflinks	exon	105927660	105927719	.	+	.	gene_id "XLOC_005550"; transcript_id "TCONS_00002661"; exon_number "2"; gene_type "lincRNA"; old "TCONS_00002661";
At_chr1	Cufflinks	exon	105927900	105927973	.	+	.	gene_id "XLOC_005550"; transcript_id "TCONS_00002661"; exon_number "3"; gene_type "lincRNA"; old "TCONS_00002661";
At_chr1	Cufflinks	exon	105927091	105927308	.	+	.	gene_id "XLOC_005550"; transcript_id "TCONS_00020626"; exon_number "1"; gene_type "lincRNA"; old "TCONS_00020626";
At_chr1	Cufflinks	exon	105927411	105927446	.	+	.	gene_id "XLOC_005550"; transcript_id "TCONS_00020626"; exon_number "2"; gene_type "lincRNA"; old "TCONS_00020626";
At_chr1	Cufflinks	exon	105927660	105927719	.	+	.	gene_id "XLOC_005550"; transcript_id "TCONS_00020626"; exon_number "3"; gene_type "lincRNA"; old "TCONS_00020626";
At_chr1	Cufflinks	exon	105927900	105927911	.	+	.	gene_id "XLOC_005550"; transcript_id "TCONS_00020626"; exon_number "4"; gene_type "lincRNA"; old "TCONS_00020626";
At_chr1	Cufflinks	exon	106141221	106141381	.	+	.	gene_id "XLOC_005570"; transcript_id "TCONS_00008563"; exon_number "1"; gene_type "lincRNA"; old "TCONS_00008563";
At_chr1	Cufflinks	exon	106141928	106142136	.	+	.	gene_id "XLOC_005570"; transcript_id "TCONS_00008563"; exon_number "2"; gene_type "lincRNA"; old "TCONS_00008563";
At_chr1	Cufflinks	exon	106141239	106141381	.	+	.	gene_id "XLOC_005570"; transcript_id "TCONS_00008564"; exon_number "1"; gene_type "lincRNA"; old "TCONS_00008564";
At_chr1	Cufflinks	exon	106141937	106142178	.	+	.	gene_id "XLOC_005570"; transcript_id "TCONS_00008564"; exon_number "2"; gene_type "lincRNA"; old "TCONS_00008564";
At_chr1	Cufflinks	exon	106932129	106932264	.	+	.	gene_id "XLOC_005729"; transcript_id "TCONS_00002780"; exon_number "1"; gene_type "anti-sense_lncRNA"; old "TCONS_00002780";
At_chr1	Cufflinks	exon	106932378	106932950	.	+	.	gene_id "XLOC_005729"; transcript_id "TCONS_00002780"; exon_number "2"; gene_type "anti-sense_lncRNA"; old "TCONS_00002780";
At_chr1	Cufflinks	exon	106966141	106966486	.	+	.	gene_id "XLOC_005742"; transcript_id "TCONS_00002789"; exon_number "1"; gene_type "lincRNA"; old "TCONS_00002789";
At_chr1	Cufflinks	exon	106968225	106968282	.	+	.	gene_id "XLOC_005742"; transcript_id "TCONS_00002789"; exon_number "2"; gene_type "lincRNA"; old "TCONS_00002789";
At_chr1	Cufflinks	exon	106969552	106969605	.	+	.	gene_id "XLOC_005742"; transcript_id "TCONS_00002789"; exon_number "3"; gene_type "lincRNA"; old "TCONS_00002789";
At_chr1	Cufflinks	exon	106969762	106969862	.	+	.	gene_id "XLOC_005742"; transcript_id "TCONS_00002789"; exon_number "4"; gene_type "lincRNA"; old "TCONS_00002789";
At_chr1	Cufflinks	exon	106969952	106970402	.	+	.	gene_id "XLOC_005742"; transcript_id "TCONS_00002789"; exon_number "5"; gene_type "lincRNA"; old "TCONS_00002789";
At_chr1	Cufflinks	exon	106984729	106985176	.	+	.	gene_id "XLOC_005748"; transcript_id "TCONS_00002805"; exon_number "1"; gene_type "lincRNA"; old "TCONS_00002805";
At_chr1	Cufflinks	exon	106985346	106985629	.	+	.	gene_id "XLOC_005748"; transcript_id "TCONS_00002805"; exon_number "2"; gene_type "lincRNA"; old "TCONS_00002805";
At_chr1	Cufflinks	exon	50962	51729	.	-	.	gene_id "XLOC_005750"; transcript_id "TCONS_00008676"; exon_number "1"; gene_type "lincRNA"; old "TCONS_00008676";
At_chr1	Cufflinks	exon	52008	52077	.	-	.	gene_id "XLOC_005750"; transcript_id "TCONS_00008676"; exon_number "2"; gene_type "lincRNA"; old "TCONS_00008676";
At_chr1	Cufflinks	exon	808875	808902	.	-	.	gene_id "XLOC_005853"; transcript_id "TCONS_00020772"; exon_number "1"; gene_type "lincRNA"; old "TCONS_00020772";
At_chr1	Cufflinks	exon	838871	839349	.	-	.	gene_id "XLOC_005853"; transcript_id "TCONS_00020772"; exon_number "2"; gene_type "lincRNA"; old "TCONS_00020772";
At_chr1	Cufflinks	exon	1047506	1047520	.	-	.	gene_id "XLOC_005880"; transcript_id "TCONS_00008762"; exon_number "1"; gene_type "lincRNA"; old "TCONS_00008762";
At_chr1	Cufflinks	exon	1047803	1048040	.	-	.	gene_id "XLOC_005880"; transcript_id "TCONS_00008762"; exon_number "2"; gene_type "lincRNA"; old "TCONS_00008762";
At_chr1	Cufflinks	exon	1344376	1344633	.	-	.	gene_id "XLOC_005930"; transcript_id "TCONS_00008798"; exon_number "1"; gene_type "lincRNA"; old "TCONS_00008798";
At_chr1	Cufflinks	exon	1541816	1543216	.	-	.	gene_id "XLOC_005961"; transcript_id "TCONS_00015160"; exon_number "1"; gene_type "lincRNA"; old "TCONS_00015160";
At_chr1	Cufflinks	exon	1543280	1543461	.	-	.	gene_id "XLOC_005961"; transcript_id "TCONS_00015160"; exon_number "2"; gene_type "lincRNA"; old "TCONS_00015160";
At_chr1	Cufflinks	exon	1544864	1544964	.	-	.	gene_id "XLOC_005961"; transcript_id "TCONS_00015160"; exon_number "3"; gene_type "lincRNA"; old "TCONS_00015160";
At_chr1	Cufflinks	exon	1545054	1545131	.	-	.	gene_id "XLOC_005961"; transcript_id "TCONS_00015160"; exon_number "4"; gene_type "lincRNA"; old "TCONS_00015160";
At_chr1	Cufflinks	exon	1545254	1545441	.	-	.	gene_id "XLOC_005961"; transcript_id "TCONS_00015160"; exon_number "5"; gene_type "lincRNA"; old "TCONS_00015160";
At_chr1	Cufflinks	exon	1543158	1543461	.	-	.	gene_id "XLOC_005961"; transcript_id "TCONS_00008819"; exon_number "1"; gene_type "lincRNA"; old "TCONS_00008819";
At_chr1	Cufflinks	exon	1544868	1544964	.	-	.	gene_id "XLOC_005961"; transcript_id "TCONS_00008819"; exon_number "2"; gene_type "lincRNA"; old "TCONS_00008819";
At_chr1	Cufflinks	exon	1545054	1545131	.	-	.	gene_id "XLOC_005961"; transcript_id "TCONS_00008819"; exon_number "3"; gene_type "lincRNA"; old "TCONS_00008819";
At_chr1	Cufflinks	exon	1545254	1545453	.	-	.	gene_id "XLOC_005961"; transcript_id "TCONS_00008819"; exon_number "4"; gene_type "lincRNA"; old "TCONS_00008819";
At_chr1	Cufflinks	exon	1543158	1543216	.	-	.	gene_id "XLOC_005961"; transcript_id "TCONS_00002966"; exon_number "1"; gene_type "lincRNA"; old "TCONS_00002966";
At_chr1	Cufflinks	exon	1543280	1543461	.	-	.	gene_id "XLOC_005961"; transcript_id "TCONS_00002966"; exon_number "2"; gene_type "lincRNA"; old "TCONS_00002966";
At_chr1	Cufflinks	exon	1544868	1544964	.	-	.	gene_id "XLOC_005961"; transcript_id "TCONS_00002966"; exon_number "3"; gene_type "lincRNA"; old "TCONS_00002966";
At_chr1	Cufflinks	exon	1545054	1545453	.	-	.	gene_id "XLOC_005961"; transcript_id "TCONS_00002966"; exon_number "4"; gene_type "lincRNA"; old "TCONS_00002966";
At_chr1	Cufflinks	exon	1543194	1543216	.	-	.	gene_id "XLOC_005961"; transcript_id "TCONS_00002965"; exon_number "1"; gene_type "lincRNA"; old "TCONS_00002965";
At_chr1	Cufflinks	exon	1543280	1543461	.	-	.	gene_id "XLOC_005961"; transcript_id "TCONS_00002965"; exon_number "2"; gene_type "lincRNA"; old "TCONS_00002965";
At_chr1	Cufflinks	exon	1544868	1544964	.	-	.	gene_id "XLOC_005961"; transcript_id "TCONS_00002965"; exon_number "3"; gene_type "lincRNA"; old "TCONS_00002965";
At_chr1	Cufflinks	exon	1545054	1545131	.	-	.	gene_id "XLOC_005961"; transcript_id "TCONS_00002965"; exon_number "4"; gene_type "lincRNA"; old "TCONS_00002965";
At_chr1	Cufflinks	exon	1545254	1545481	.	-	.	gene_id "XLOC_005961"; transcript_id "TCONS_00002965"; exon_number "5"; gene_type "lincRNA"; old "TCONS_00002965";
At_chr1	Cufflinks	exon	1601306	1601552	.	-	.	gene_id "XLOC_005969"; transcript_id "TCONS_00008822"; exon_number "1"; gene_type "lincRNA"; old "TCONS_00008822";
At_chr1	Cufflinks	exon	1601664	1601932	.	-	.	gene_id "XLOC_005969"; transcript_id "TCONS_00008822"; exon_number "2"; gene_type "lincRNA"; old "TCONS_00008822";
At_chr1	Cufflinks	exon	2254219	2254967	.	-	.	gene_id "XLOC_006045"; transcript_id "TCONS_00003016"; exon_number "1"; gene_type "lincRNA"; old "TCONS_00003016";
At_chr1	Cufflinks	exon	2255294	2255557	.	-	.	gene_id "XLOC_006045"; transcript_id "TCONS_00003016"; exon_number "2"; gene_type "lincRNA"; old "TCONS_00003016";
At_chr1	Cufflinks	exon	2660756	2661628	.	-	.	gene_id "XLOC_006074"; transcript_id "TCONS_00003032"; exon_number "1"; gene_type "lincRNA"; old "TCONS_00003032";
At_chr1	Cufflinks	exon	2806838	2807697	.	-	.	gene_id "XLOC_006106"; transcript_id "TCONS_00003056"; exon_number "1"; gene_type "lincRNA"; old "TCONS_00003056";
At_chr1	Cufflinks	exon	2808053	2808185	.	-	.	gene_id "XLOC_006106"; transcript_id "TCONS_00003056"; exon_number "2"; gene_type "lincRNA"; old "TCONS_00003056";
At_chr1	Cufflinks	exon	3545372	3546170	.	-	.	gene_id "XLOC_006195"; transcript_id "TCONS_00003110"; exon_number "1"; gene_type "lincRNA"; old "TCONS_00003110";
At_chr1	Cufflinks	exon	3761423	3761819	.	-	.	gene_id "XLOC_006243"; transcript_id "TCONS_00008986"; exon_number "1"; gene_type "lincRNA"; old "TCONS_00008986";
At_chr1	Cufflinks	exon	3761935	3762647	.	-	.	gene_id "XLOC_006243"; transcript_id "TCONS_00008986"; exon_number "2"; gene_type "lincRNA"; old "TCONS_00008986";
At_chr1	Cufflinks	exon	3849869	3850074	.	-	.	gene_id "XLOC_006266"; transcript_id "TCONS_00020961"; exon_number "1"; gene_type "lincRNA"; old "TCONS_00020961";
At_chr1	Cufflinks	exon	4079466	4080237	.	-	.	gene_id "XLOC_006282"; transcript_id "TCONS_00008998"; exon_number "1"; gene_type "anti-sense_lncRNA"; old "TCONS_00008998";
At_chr1	Cufflinks	exon	4080429	4080686	.	-	.	gene_id "XLOC_006282"; transcript_id "TCONS_00008998"; exon_number "2"; gene_type "anti-sense_lncRNA"; old "TCONS_00008998";
At_chr1	Cufflinks	exon	4080842	4080986	.	-	.	gene_id "XLOC_006282"; transcript_id "TCONS_00008998"; exon_number "3"; gene_type "anti-sense_lncRNA"; old "TCONS_00008998";
At_chr1	Cufflinks	exon	4081294	4081476	.	-	.	gene_id "XLOC_006282"; transcript_id "TCONS_00008998"; exon_number "4"; gene_type "anti-sense_lncRNA"; old "TCONS_00008998";
At_chr1	Cufflinks	exon	4175428	4176067	.	-	.	gene_id "XLOC_006285"; transcript_id "TCONS_00003187"; exon_number "1"; gene_type "lincRNA"; old "TCONS_00003187";
At_chr1	Cufflinks	exon	4176314	4176571	.	-	.	gene_id "XLOC_006285"; transcript_id "TCONS_00003187"; exon_number "2"; gene_type "lincRNA"; old "TCONS_00003187";
At_chr1	Cufflinks	exon	4726928	4727187	.	-	.	gene_id "XLOC_006331"; transcript_id "TCONS_00003215"; exon_number "1"; gene_type "lincRNA"; old "TCONS_00003215";
At_chr1	Cufflinks	exon	4827306	4827508	.	-	.	gene_id "XLOC_006343"; transcript_id "TCONS_00024741"; exon_number "1"; gene_type "lincRNA"; old "TCONS_00024741";
At_chr1	Cufflinks	exon	5131014	5131082	.	-	.	gene_id "XLOC_006376"; transcript_id "TCONS_00015381"; exon_number "1"; gene_type "lincRNA"; old "TCONS_00015381";
At_chr1	Cufflinks	exon	5137929	5138010	.	-	.	gene_id "XLOC_006376"; transcript_id "TCONS_00015381"; exon_number "2"; gene_type "lincRNA"; old "TCONS_00015381";
At_chr1	Cufflinks	exon	5138133	5138310	.	-	.	gene_id "XLOC_006376"; transcript_id "TCONS_00015381"; exon_number "3"; gene_type "lincRNA"; old "TCONS_00015381";
At_chr1	Cufflinks	exon	5541652	5541862	.	-	.	gene_id "XLOC_006403"; transcript_id "TCONS_00009032"; exon_number "1"; gene_type "lincRNA"; old "TCONS_00009032";
At_chr1	Cufflinks	exon	5846212	5846568	.	-	.	gene_id "XLOC_006430"; transcript_id "TCONS_00024773"; exon_number "1"; gene_type "lincRNA"; old "TCONS_00024773";
At_chr1	Cufflinks	exon	5847263	5847451	.	-	.	gene_id "XLOC_006430"; transcript_id "TCONS_00024773"; exon_number "2"; gene_type "lincRNA"; old "TCONS_00024773";
At_chr1	Cufflinks	exon	5724892	5725249	.	-	.	gene_id "XLOC_006433"; transcript_id "TCONS_00003261"; exon_number "1"; gene_type "lincRNA"; old "TCONS_00003261";
At_chr1	Cufflinks	exon	5737336	5737684	.	-	.	gene_id "XLOC_006434"; transcript_id "TCONS_00003262"; exon_number "1"; gene_type "lincRNA"; old "TCONS_00003262";
At_chr1	Cufflinks	exon	5836376	5836597	.	-	.	gene_id "XLOC_006440"; transcript_id "TCONS_00021019"; exon_number "1"; gene_type "lincRNA"; old "TCONS_00021019";
At_chr1	Cufflinks	exon	6072510	6072721	.	-	.	gene_id "XLOC_006483"; transcript_id "TCONS_00003307"; exon_number "1"; gene_type "lincRNA"; old "TCONS_00003307";
At_chr1	Cufflinks	exon	6073043	6073199	.	-	.	gene_id "XLOC_006483"; transcript_id "TCONS_00003307"; exon_number "2"; gene_type "lincRNA"; old "TCONS_00003307";
At_chr1	Cufflinks	exon	6461510	6461726	.	-	.	gene_id "XLOC_006521"; transcript_id "TCONS_00009095"; exon_number "1"; gene_type "lincRNA"; old "TCONS_00009095";
At_chr1	Cufflinks	exon	6490760	6491467	.	-	.	gene_id "XLOC_006523"; transcript_id "TCONS_00015475"; exon_number "1"; gene_type "lincRNA"; old "TCONS_00015475";
At_chr1	Cufflinks	exon	6492374	6493457	.	-	.	gene_id "XLOC_006523"; transcript_id "TCONS_00015475"; exon_number "2"; gene_type "lincRNA"; old "TCONS_00015475";
At_chr1	Cufflinks	exon	6977430	6978585	.	-	.	gene_id "XLOC_006591"; transcript_id "TCONS_00009130"; exon_number "1"; gene_type "lincRNA"; old "TCONS_00009130";
At_chr1	Cufflinks	exon	6978911	6979170	.	-	.	gene_id "XLOC_006591"; transcript_id "TCONS_00009130"; exon_number "2"; gene_type "lincRNA"; old "TCONS_00009130";
At_chr1	Cufflinks	exon	7204464	7207450	.	-	.	gene_id "XLOC_006615"; transcript_id "TCONS_00003410"; exon_number "1"; gene_type "lincRNA"; old "TCONS_00003410";
At_chr1	Cufflinks	exon	7207533	7207595	.	-	.	gene_id "XLOC_006615"; transcript_id "TCONS_00003410"; exon_number "2"; gene_type "lincRNA"; old "TCONS_00003410";
At_chr1	Cufflinks	exon	7207854	7208366	.	-	.	gene_id "XLOC_006615"; transcript_id "TCONS_00003410"; exon_number "3"; gene_type "lincRNA"; old "TCONS_00003410";
At_chr1	Cufflinks	exon	7204464	7207450	.	-	.	gene_id "XLOC_006615"; transcript_id "TCONS_00003409"; exon_number "1"; gene_type "lincRNA"; old "TCONS_00003409";
At_chr1	Cufflinks	exon	7207533	7207595	.	-	.	gene_id "XLOC_006615"; transcript_id "TCONS_00003409"; exon_number "2"; gene_type "lincRNA"; old "TCONS_00003409";
At_chr1	Cufflinks	exon	7207675	7208366	.	-	.	gene_id "XLOC_006615"; transcript_id "TCONS_00003409"; exon_number "3"; gene_type "lincRNA"; old "TCONS_00003409";
At_chr1	Cufflinks	exon	7204464	7207450	.	-	.	gene_id "XLOC_006615"; transcript_id "TCONS_00003408"; exon_number "1"; gene_type "lincRNA"; old "TCONS_00003408";
At_chr1	Cufflinks	exon	7207533	7207595	.	-	.	gene_id "XLOC_006615"; transcript_id "TCONS_00003408"; exon_number "2"; gene_type "lincRNA"; old "TCONS_00003408";
At_chr1	Cufflinks	exon	7207675	7207781	.	-	.	gene_id "XLOC_006615"; transcript_id "TCONS_00003408"; exon_number "3"; gene_type "lincRNA"; old "TCONS_00003408";
At_chr1	Cufflinks	exon	7207854	7208366	.	-	.	gene_id "XLOC_006615"; transcript_id "TCONS_00003408"; exon_number "4"; gene_type "lincRNA"; old "TCONS_00003408";
At_chr1	Cufflinks	exon	7204464	7207450	.	-	.	gene_id "XLOC_006615"; transcript_id "TCONS_00003407"; exon_number "1"; gene_type "lincRNA"; old "TCONS_00003407";
At_chr1	Cufflinks	exon	7207533	7208366	.	-	.	gene_id "XLOC_006615"; transcript_id "TCONS_00003407"; exon_number "2"; gene_type "lincRNA"; old "TCONS_00003407";
At_chr1	Cufflinks	exon	7517995	7518249	.	-	.	gene_id "XLOC_006655"; transcript_id "TCONS_00003443"; exon_number "1"; gene_type "lincRNA"; old "TCONS_00003443";
At_chr1	Cufflinks	exon	7518329	7518600	.	-	.	gene_id "XLOC_006655"; transcript_id "TCONS_00003443"; exon_number "2"; gene_type "lincRNA"; old "TCONS_00003443";
At_chr1	Cufflinks	exon	7657426	7657576	.	-	.	gene_id "XLOC_006673"; transcript_id "TCONS_00021136"; exon_number "1"; gene_type "lincRNA"; old "TCONS_00021136";
At_chr1	Cufflinks	exon	7661382	7661484	.	-	.	gene_id "XLOC_006673"; transcript_id "TCONS_00021136"; exon_number "2"; gene_type "lincRNA"; old "TCONS_00021136";
At_chr1	Cufflinks	exon	7661608	7662127	.	-	.	gene_id "XLOC_006673"; transcript_id "TCONS_00021136"; exon_number "3"; gene_type "lincRNA"; old "TCONS_00021136";
At_chr1	Cufflinks	exon	7662226	7662635	.	-	.	gene_id "XLOC_006673"; transcript_id "TCONS_00021136"; exon_number "4"; gene_type "lincRNA"; old "TCONS_00021136";
At_chr1	Cufflinks	exon	7659524	7661484	.	-	.	gene_id "XLOC_006673"; transcript_id "TCONS_00003456"; exon_number "1"; gene_type "lincRNA"; old "TCONS_00003456";
At_chr1	Cufflinks	exon	7661608	7662127	.	-	.	gene_id "XLOC_006673"; transcript_id "TCONS_00003456"; exon_number "2"; gene_type "lincRNA"; old "TCONS_00003456";
At_chr1	Cufflinks	exon	7662226	7662635	.	-	.	gene_id "XLOC_006673"; transcript_id "TCONS_00003456"; exon_number "3"; gene_type "lincRNA"; old "TCONS_00003456";
At_chr1	Cufflinks	exon	7661499	7662127	.	-	.	gene_id "XLOC_006673"; transcript_id "TCONS_00021140"; exon_number "1"; gene_type "lincRNA"; old "TCONS_00021140";
At_chr1	Cufflinks	exon	7662226	7662634	.	-	.	gene_id "XLOC_006673"; transcript_id "TCONS_00021140"; exon_number "2"; gene_type "lincRNA"; old "TCONS_00021140";
At_chr1	Cufflinks	exon	8332085	8334282	.	-	.	gene_id "XLOC_006771"; transcript_id "TCONS_00024909"; exon_number "1"; gene_type "lincRNA"; old "TCONS_00024909";
At_chr1	Cufflinks	exon	8338976	8339598	.	-	.	gene_id "XLOC_006771"; transcript_id "TCONS_00024909"; exon_number "2"; gene_type "lincRNA"; old "TCONS_00024909";
At_chr1	Cufflinks	exon	8338261	8339657	.	-	.	gene_id "XLOC_006771"; transcript_id "TCONS_00015645"; exon_number "1"; gene_type "lincRNA"; old "TCONS_00015645";
At_chr1	Cufflinks	exon	8340167	8340341	.	-	.	gene_id "XLOC_006771"; transcript_id "TCONS_00015645"; exon_number "2"; gene_type "lincRNA"; old "TCONS_00015645";
At_chr1	Cufflinks	exon	8338281	8339086	.	-	.	gene_id "XLOC_006771"; transcript_id "TCONS_00003510"; exon_number "1"; gene_type "lincRNA"; old "TCONS_00003510";
At_chr1	Cufflinks	exon	8339233	8339674	.	-	.	gene_id "XLOC_006771"; transcript_id "TCONS_00003510"; exon_number "2"; gene_type "lincRNA"; old "TCONS_00003510";
At_chr1	Cufflinks	exon	8861130	8862009	.	-	.	gene_id "XLOC_006815"; transcript_id "TCONS_00003550"; exon_number "1"; gene_type "lincRNA"; old "TCONS_00003550";
At_chr1	Cufflinks	exon	8862304	8862504	.	-	.	gene_id "XLOC_006815"; transcript_id "TCONS_00003550"; exon_number "2"; gene_type "lincRNA"; old "TCONS_00003550";
At_chr1	Cufflinks	exon	9509913	9510362	.	-	.	gene_id "XLOC_006886"; transcript_id "TCONS_00021256"; exon_number "1"; gene_type "lincRNA"; old "TCONS_00021256";
At_chr1	Cufflinks	exon	9510608	9511684	.	-	.	gene_id "XLOC_006886"; transcript_id "TCONS_00021256"; exon_number "2"; gene_type "lincRNA"; old "TCONS_00021256";
At_chr1	Cufflinks	exon	10199546	10199750	.	-	.	gene_id "XLOC_006951"; transcript_id "TCONS_00009328"; exon_number "1"; gene_type "intronic_lncRNA"; old "TCONS_00009328";
At_chr1	Cufflinks	exon	10600740	10600955	.	-	.	gene_id "XLOC_006974"; transcript_id "TCONS_00015760"; exon_number "1"; gene_type "lincRNA"; old "TCONS_00015760";
At_chr1	Cufflinks	exon	10921150	10921350	.	-	.	gene_id "XLOC_007004"; transcript_id "TCONS_00003684"; exon_number "1"; gene_type "lincRNA"; old "TCONS_00003684";
At_chr1	Cufflinks	exon	10930782	10931714	.	-	.	gene_id "XLOC_007008"; transcript_id "TCONS_00015791"; exon_number "1"; gene_type "lincRNA"; old "TCONS_00015791";
At_chr1	Cufflinks	exon	10937597	10937697	.	-	.	gene_id "XLOC_007008"; transcript_id "TCONS_00015791"; exon_number "2"; gene_type "lincRNA"; old "TCONS_00015791";
At_chr1	Cufflinks	exon	10937786	10938709	.	-	.	gene_id "XLOC_007008"; transcript_id "TCONS_00015791"; exon_number "3"; gene_type "lincRNA"; old "TCONS_00015791";
At_chr1	Cufflinks	exon	10938819	10939126	.	-	.	gene_id "XLOC_007008"; transcript_id "TCONS_00015791"; exon_number "4"; gene_type "lincRNA"; old "TCONS_00015791";
At_chr1	Cufflinks	exon	10930782	10931714	.	-	.	gene_id "XLOC_007008"; transcript_id "TCONS_00021321"; exon_number "1"; gene_type "lincRNA"; old "TCONS_00021321";
At_chr1	Cufflinks	exon	10937586	10937697	.	-	.	gene_id "XLOC_007008"; transcript_id "TCONS_00021321"; exon_number "2"; gene_type "lincRNA"; old "TCONS_00021321";
At_chr1	Cufflinks	exon	10937786	10938709	.	-	.	gene_id "XLOC_007008"; transcript_id "TCONS_00021321"; exon_number "3"; gene_type "lincRNA"; old "TCONS_00021321";
At_chr1	Cufflinks	exon	10938819	10939140	.	-	.	gene_id "XLOC_007008"; transcript_id "TCONS_00021321"; exon_number "4"; gene_type "lincRNA"; old "TCONS_00021321";
At_chr1	Cufflinks	exon	10933378	10937697	.	-	.	gene_id "XLOC_007008"; transcript_id "TCONS_00021326"; exon_number "1"; gene_type "lincRNA"; old "TCONS_00021326";
At_chr1	Cufflinks	exon	10937786	10938709	.	-	.	gene_id "XLOC_007008"; transcript_id "TCONS_00021326"; exon_number "2"; gene_type "lincRNA"; old "TCONS_00021326";
At_chr1	Cufflinks	exon	10938819	10939115	.	-	.	gene_id "XLOC_007008"; transcript_id "TCONS_00021326"; exon_number "3"; gene_type "lincRNA"; old "TCONS_00021326";
At_chr1	Cufflinks	exon	11261152	11261989	.	-	.	gene_id "XLOC_007039"; transcript_id "TCONS_00003715"; exon_number "1"; gene_type "lincRNA"; old "TCONS_00003715";
At_chr1	Cufflinks	exon	11262399	11262526	.	-	.	gene_id "XLOC_007039"; transcript_id "TCONS_00003715"; exon_number "2"; gene_type "lincRNA"; old "TCONS_00003715";
At_chr1	Cufflinks	exon	11261626	11262122	.	-	.	gene_id "XLOC_007039"; transcript_id "TCONS_00009373"; exon_number "1"; gene_type "lincRNA"; old "TCONS_00009373";
At_chr1	Cufflinks	exon	11262399	11262515	.	-	.	gene_id "XLOC_007039"; transcript_id "TCONS_00009373"; exon_number "2"; gene_type "lincRNA"; old "TCONS_00009373";
At_chr1	Cufflinks	exon	11409910	11410247	.	-	.	gene_id "XLOC_007063"; transcript_id "TCONS_00009385"; exon_number "1"; gene_type "lincRNA"; old "TCONS_00009385";
At_chr1	Cufflinks	exon	11410531	11410735	.	-	.	gene_id "XLOC_007063"; transcript_id "TCONS_00009385"; exon_number "2"; gene_type "lincRNA"; old "TCONS_00009385";
At_chr1	Cufflinks	exon	12331685	12333557	.	-	.	gene_id "XLOC_007135"; transcript_id "TCONS_00003791"; exon_number "1"; gene_type "lincRNA"; old "TCONS_00003791";
At_chr1	Cufflinks	exon	12333640	12333702	.	-	.	gene_id "XLOC_007135"; transcript_id "TCONS_00003791"; exon_number "2"; gene_type "lincRNA"; old "TCONS_00003791";
At_chr1	Cufflinks	exon	12334261	12334571	.	-	.	gene_id "XLOC_007135"; transcript_id "TCONS_00003791"; exon_number "3"; gene_type "lincRNA"; old "TCONS_00003791";
At_chr1	Cufflinks	exon	12331685	12333541	.	-	.	gene_id "XLOC_007135"; transcript_id "TCONS_00003792"; exon_number "1"; gene_type "lincRNA"; old "TCONS_00003792";
At_chr1	Cufflinks	exon	12333640	12333702	.	-	.	gene_id "XLOC_007135"; transcript_id "TCONS_00003792"; exon_number "2"; gene_type "lincRNA"; old "TCONS_00003792";
At_chr1	Cufflinks	exon	12334261	12334571	.	-	.	gene_id "XLOC_007135"; transcript_id "TCONS_00003792"; exon_number "3"; gene_type "lincRNA"; old "TCONS_00003792";
At_chr1	Cufflinks	exon	12331837	12333702	.	-	.	gene_id "XLOC_007135"; transcript_id "TCONS_00015864"; exon_number "1"; gene_type "lincRNA"; old "TCONS_00015864";
At_chr1	Cufflinks	exon	12334261	12334591	.	-	.	gene_id "XLOC_007135"; transcript_id "TCONS_00015864"; exon_number "2"; gene_type "lincRNA"; old "TCONS_00015864";
At_chr1	Cufflinks	exon	12331881	12332211	.	-	.	gene_id "XLOC_007135"; transcript_id "TCONS_00025083"; exon_number "1"; gene_type "lincRNA"; old "TCONS_00025083";
At_chr1	Cufflinks	exon	12333194	12333541	.	-	.	gene_id "XLOC_007135"; transcript_id "TCONS_00025083"; exon_number "2"; gene_type "lincRNA"; old "TCONS_00025083";
At_chr1	Cufflinks	exon	12333640	12333702	.	-	.	gene_id "XLOC_007135"; transcript_id "TCONS_00025083"; exon_number "3"; gene_type "lincRNA"; old "TCONS_00025083";
At_chr1	Cufflinks	exon	12333848	12334589	.	-	.	gene_id "XLOC_007135"; transcript_id "TCONS_00025083"; exon_number "4"; gene_type "lincRNA"; old "TCONS_00025083";
At_chr1	Cufflinks	exon	12728197	12729451	.	-	.	gene_id "XLOC_007184"; transcript_id "TCONS_00028753"; exon_number "1"; gene_type "lincRNA"; old "TCONS_00028753";
At_chr1	Cufflinks	exon	12729689	12729913	.	-	.	gene_id "XLOC_007184"; transcript_id "TCONS_00028753"; exon_number "2"; gene_type "lincRNA"; old "TCONS_00028753";
At_chr1	Cufflinks	exon	13249264	13250821	.	-	.	gene_id "XLOC_007235"; transcript_id "TCONS_00003839"; exon_number "1"; gene_type "lincRNA"; old "TCONS_00003839";
At_chr1	Cufflinks	exon	13785937	13786151	.	-	.	gene_id "XLOC_007266"; transcript_id "TCONS_00025124"; exon_number "1"; gene_type "lincRNA"; old "TCONS_00025124";
At_chr1	Cufflinks	exon	25757229	25757647	.	-	.	gene_id "XLOC_007742"; transcript_id "TCONS_00021564"; exon_number "1"; gene_type "lincRNA"; old "TCONS_00021564";
At_chr1	Cufflinks	exon	25757730	25757798	.	-	.	gene_id "XLOC_007742"; transcript_id "TCONS_00021564"; exon_number "2"; gene_type "lincRNA"; old "TCONS_00021564";
At_chr1	Cufflinks	exon	25757910	25758084	.	-	.	gene_id "XLOC_007742"; transcript_id "TCONS_00021564"; exon_number "3"; gene_type "lincRNA"; old "TCONS_00021564";
At_chr1	Cufflinks	exon	25758355	25758565	.	-	.	gene_id "XLOC_007742"; transcript_id "TCONS_00021564"; exon_number "4"; gene_type "lincRNA"; old "TCONS_00021564";
At_chr1	Cufflinks	exon	27619548	27619819	.	-	.	gene_id "XLOC_007807"; transcript_id "TCONS_00004070"; exon_number "1"; gene_type "lincRNA"; old "TCONS_00004070";
At_chr1	Cufflinks	exon	29473321	29473445	.	-	.	gene_id "XLOC_007861"; transcript_id "TCONS_00004093"; exon_number "1"; gene_type "anti-sense_lncRNA"; old "TCONS_00004093";
At_chr1	Cufflinks	exon	29475315	29475755	.	-	.	gene_id "XLOC_007861"; transcript_id "TCONS_00004093"; exon_number "2"; gene_type "anti-sense_lncRNA"; old "TCONS_00004093";
At_chr1	Cufflinks	exon	31194556	31194764	.	-	.	gene_id "XLOC_007953"; transcript_id "TCONS_00025299"; exon_number "1"; gene_type "lincRNA"; old "TCONS_00025299";
At_chr1	Cufflinks	exon	31321810	31323187	.	-	.	gene_id "XLOC_007960"; transcript_id "TCONS_00004127"; exon_number "1"; gene_type "lincRNA"; old "TCONS_00004127";
At_chr1	Cufflinks	exon	31323278	31323589	.	-	.	gene_id "XLOC_007960"; transcript_id "TCONS_00004127"; exon_number "2"; gene_type "lincRNA"; old "TCONS_00004127";
At_chr1	Cufflinks	exon	32205821	32206061	.	-	.	gene_id "XLOC_007984"; transcript_id "TCONS_00021630"; exon_number "1"; gene_type "lincRNA"; old "TCONS_00021630";
At_chr1	Cufflinks	exon	33703391	33703593	.	-	.	gene_id "XLOC_008066"; transcript_id "TCONS_00021646"; exon_number "1"; gene_type "lincRNA"; old "TCONS_00021646";
At_chr1	Cufflinks	exon	33704179	33704379	.	-	.	gene_id "XLOC_008067"; transcript_id "TCONS_00004161"; exon_number "1"; gene_type "lincRNA"; old "TCONS_00004161";
At_chr1	Cufflinks	exon	35027850	35029174	.	-	.	gene_id "XLOC_008123"; transcript_id "TCONS_00016504"; exon_number "1"; gene_type "lincRNA"; old "TCONS_00016504";
At_chr1	Cufflinks	exon	35029283	35029614	.	-	.	gene_id "XLOC_008123"; transcript_id "TCONS_00016504"; exon_number "2"; gene_type "lincRNA"; old "TCONS_00016504";
At_chr1	Cufflinks	exon	35027926	35029158	.	-	.	gene_id "XLOC_008123"; transcript_id "TCONS_00004186"; exon_number "1"; gene_type "lincRNA"; old "TCONS_00004186";
At_chr1	Cufflinks	exon	35029283	35029665	.	-	.	gene_id "XLOC_008123"; transcript_id "TCONS_00004186"; exon_number "2"; gene_type "lincRNA"; old "TCONS_00004186";
At_chr1	Cufflinks	exon	35028303	35028674	.	-	.	gene_id "XLOC_008123"; transcript_id "TCONS_00004188"; exon_number "1"; gene_type "lincRNA"; old "TCONS_00004188";
At_chr1	Cufflinks	exon	35029065	35029174	.	-	.	gene_id "XLOC_008123"; transcript_id "TCONS_00004188"; exon_number "2"; gene_type "lincRNA"; old "TCONS_00004188";
At_chr1	Cufflinks	exon	35029283	35029715	.	-	.	gene_id "XLOC_008123"; transcript_id "TCONS_00004188"; exon_number "3"; gene_type "lincRNA"; old "TCONS_00004188";
At_chr1	Cufflinks	exon	36887313	36887531	.	-	.	gene_id "XLOC_008177"; transcript_id "TCONS_00009879"; exon_number "1"; gene_type "lincRNA"; old "TCONS_00009879";
At_chr1	Cufflinks	exon	37771091	37771163	.	-	.	gene_id "XLOC_008201"; transcript_id "TCONS_00025360"; exon_number "1"; gene_type "lincRNA"; old "TCONS_00025360";
At_chr1	Cufflinks	exon	37772759	37772824	.	-	.	gene_id "XLOC_008201"; transcript_id "TCONS_00025360"; exon_number "2"; gene_type "lincRNA"; old "TCONS_00025360";
At_chr1	Cufflinks	exon	37773367	37773805	.	-	.	gene_id "XLOC_008201"; transcript_id "TCONS_00025360"; exon_number "3"; gene_type "lincRNA"; old "TCONS_00025360";
At_chr1	Cufflinks	exon	38654616	38655080	.	-	.	gene_id "XLOC_008235"; transcript_id "TCONS_00021691"; exon_number "1"; gene_type "lincRNA"; old "TCONS_00021691";
At_chr1	Cufflinks	exon	38655371	38655646	.	-	.	gene_id "XLOC_008235"; transcript_id "TCONS_00021691"; exon_number "2"; gene_type "lincRNA"; old "TCONS_00021691";
At_chr1	Cufflinks	exon	38654618	38655080	.	-	.	gene_id "XLOC_008235"; transcript_id "TCONS_00009889"; exon_number "1"; gene_type "lincRNA"; old "TCONS_00009889";
At_chr1	Cufflinks	exon	38655362	38655654	.	-	.	gene_id "XLOC_008235"; transcript_id "TCONS_00009889"; exon_number "2"; gene_type "lincRNA"; old "TCONS_00009889";
At_chr1	Cufflinks	exon	39800622	39802016	.	-	.	gene_id "XLOC_008309"; transcript_id "TCONS_00004278"; exon_number "1"; gene_type "lincRNA"; old "TCONS_00004278";
At_chr1	Cufflinks	exon	39802647	39802925	.	-	.	gene_id "XLOC_008309"; transcript_id "TCONS_00004278"; exon_number "2"; gene_type "lincRNA"; old "TCONS_00004278";
At_chr1	Cufflinks	exon	40566144	40567346	.	-	.	gene_id "XLOC_008354"; transcript_id "TCONS_00004305"; exon_number "1"; gene_type "lincRNA"; old "TCONS_00004305";
At_chr1	Cufflinks	exon	40567501	40567820	.	-	.	gene_id "XLOC_008354"; transcript_id "TCONS_00004305"; exon_number "2"; gene_type "lincRNA"; old "TCONS_00004305";
At_chr1	Cufflinks	exon	40782606	40782862	.	-	.	gene_id "XLOC_008364"; transcript_id "TCONS_00009956"; exon_number "1"; gene_type "lincRNA"; old "TCONS_00009956";
At_chr1	Cufflinks	exon	41076872	41077417	.	-	.	gene_id "XLOC_008375"; transcript_id "TCONS_00004320"; exon_number "1"; gene_type "anti-sense_lncRNA"; old "TCONS_00004320";
At_chr1	Cufflinks	exon	41077731	41077874	.	-	.	gene_id "XLOC_008375"; transcript_id "TCONS_00004320"; exon_number "2"; gene_type "anti-sense_lncRNA"; old "TCONS_00004320";
At_chr1	Cufflinks	exon	41126031	41126969	.	-	.	gene_id "XLOC_008378"; transcript_id "TCONS_00004323"; exon_number "1"; gene_type "lincRNA"; old "TCONS_00004323";
At_chr1	Cufflinks	exon	41127248	41127413	.	-	.	gene_id "XLOC_008378"; transcript_id "TCONS_00004323"; exon_number "2"; gene_type "lincRNA"; old "TCONS_00004323";
At_chr1	Cufflinks	exon	41654210	41654479	.	-	.	gene_id "XLOC_008395"; transcript_id "TCONS_00009970"; exon_number "1"; gene_type "lincRNA"; old "TCONS_00009970";
At_chr1	Cufflinks	exon	44851154	44852947	.	-	.	gene_id "XLOC_008472"; transcript_id "TCONS_00009991"; exon_number "1"; gene_type "lincRNA"; old "TCONS_00009991";
At_chr1	Cufflinks	exon	44853046	44853435	.	-	.	gene_id "XLOC_008472"; transcript_id "TCONS_00009991"; exon_number "2"; gene_type "lincRNA"; old "TCONS_00009991";
At_chr1	Cufflinks	exon	44853548	44854078	.	-	.	gene_id "XLOC_008472"; transcript_id "TCONS_00009991"; exon_number "3"; gene_type "lincRNA"; old "TCONS_00009991";
At_chr1	Cufflinks	exon	44851154	44852947	.	-	.	gene_id "XLOC_008472"; transcript_id "TCONS_00004351"; exon_number "1"; gene_type "lincRNA"; old "TCONS_00004351";
At_chr1	Cufflinks	exon	44853046	44854078	.	-	.	gene_id "XLOC_008472"; transcript_id "TCONS_00004351"; exon_number "2"; gene_type "lincRNA"; old "TCONS_00004351";
At_chr1	Cufflinks	exon	44851154	44852947	.	-	.	gene_id "XLOC_008472"; transcript_id "TCONS_00004350"; exon_number "1"; gene_type "lincRNA"; old "TCONS_00004350";
At_chr1	Cufflinks	exon	44853046	44853435	.	-	.	gene_id "XLOC_008472"; transcript_id "TCONS_00004350"; exon_number "2"; gene_type "lincRNA"; old "TCONS_00004350";
At_chr1	Cufflinks	exon	44853552	44854078	.	-	.	gene_id "XLOC_008472"; transcript_id "TCONS_00004350"; exon_number "3"; gene_type "lincRNA"; old "TCONS_00004350";
At_chr1	Cufflinks	exon	47901899	47902133	.	-	.	gene_id "XLOC_008591"; transcript_id "TCONS_00010030"; exon_number "1"; gene_type "lincRNA"; old "TCONS_00010030";
At_chr1	Cufflinks	exon	47907325	47907654	.	-	.	gene_id "XLOC_008591"; transcript_id "TCONS_00010030"; exon_number "2"; gene_type "lincRNA"; old "TCONS_00010030";
At_chr1	Cufflinks	exon	47902007	47902133	.	-	.	gene_id "XLOC_008591"; transcript_id "TCONS_00021795"; exon_number "1"; gene_type "lincRNA"; old "TCONS_00021795";
At_chr1	Cufflinks	exon	47906155	47906827	.	-	.	gene_id "XLOC_008591"; transcript_id "TCONS_00021795"; exon_number "2"; gene_type "lincRNA"; old "TCONS_00021795";
At_chr1	Cufflinks	exon	47907325	47907655	.	-	.	gene_id "XLOC_008591"; transcript_id "TCONS_00021795"; exon_number "3"; gene_type "lincRNA"; old "TCONS_00021795";
At_chr1	Cufflinks	exon	48892907	48892960	.	-	.	gene_id "XLOC_008671"; transcript_id "TCONS_00004457"; exon_number "1"; gene_type "lincRNA"; old "TCONS_00004457";
At_chr1	Cufflinks	exon	48893043	48893286	.	-	.	gene_id "XLOC_008671"; transcript_id "TCONS_00004457"; exon_number "2"; gene_type "lincRNA"; old "TCONS_00004457";
At_chr1	Cufflinks	exon	48893670	48893947	.	-	.	gene_id "XLOC_008671"; transcript_id "TCONS_00004457"; exon_number "3"; gene_type "lincRNA"; old "TCONS_00004457";
At_chr1	Cufflinks	exon	48892940	48893286	.	-	.	gene_id "XLOC_008671"; transcript_id "TCONS_00025476"; exon_number "1"; gene_type "lincRNA"; old "TCONS_00025476";
At_chr1	Cufflinks	exon	48893670	48893878	.	-	.	gene_id "XLOC_008671"; transcript_id "TCONS_00025476"; exon_number "2"; gene_type "lincRNA"; old "TCONS_00025476";
At_chr1	Cufflinks	exon	49456732	49456822	.	-	.	gene_id "XLOC_008698"; transcript_id "TCONS_00010082"; exon_number "1"; gene_type "lincRNA"; old "TCONS_00010082";
At_chr1	Cufflinks	exon	49456905	49457123	.	-	.	gene_id "XLOC_008698"; transcript_id "TCONS_00010082"; exon_number "2"; gene_type "lincRNA"; old "TCONS_00010082";
At_chr1	Cufflinks	exon	50007020	50009954	.	-	.	gene_id "XLOC_008722"; transcript_id "TCONS_00021845"; exon_number "1"; gene_type "anti-sense_lncRNA"; old "TCONS_00021845";
At_chr1	Cufflinks	exon	50010164	50010322	.	-	.	gene_id "XLOC_008722"; transcript_id "TCONS_00021845"; exon_number "2"; gene_type "anti-sense_lncRNA"; old "TCONS_00021845";
At_chr1	Cufflinks	exon	50007205	50009452	.	-	.	gene_id "XLOC_008722"; transcript_id "TCONS_00004482"; exon_number "1"; gene_type "anti-sense_lncRNA"; old "TCONS_00004482";
At_chr1	Cufflinks	exon	50009535	50009641	.	-	.	gene_id "XLOC_008722"; transcript_id "TCONS_00004482"; exon_number "2"; gene_type "anti-sense_lncRNA"; old "TCONS_00004482";
At_chr1	Cufflinks	exon	50009715	50010085	.	-	.	gene_id "XLOC_008722"; transcript_id "TCONS_00004482"; exon_number "3"; gene_type "anti-sense_lncRNA"; old "TCONS_00004482";
At_chr1	Cufflinks	exon	50007205	50009909	.	-	.	gene_id "XLOC_008722"; transcript_id "TCONS_00010094"; exon_number "1"; gene_type "anti-sense_lncRNA"; old "TCONS_00010094";
At_chr1	Cufflinks	exon	50010164	50010397	.	-	.	gene_id "XLOC_008722"; transcript_id "TCONS_00010094"; exon_number "2"; gene_type "anti-sense_lncRNA"; old "TCONS_00010094";
At_chr1	Cufflinks	exon	51894251	51895065	.	-	.	gene_id "XLOC_008860"; transcript_id "TCONS_00004549"; exon_number "1"; gene_type "lincRNA"; old "TCONS_00004549";
At_chr1	Cufflinks	exon	52622421	52623017	.	-	.	gene_id "XLOC_008956"; transcript_id "TCONS_00004622"; exon_number "1"; gene_type "lincRNA"; old "TCONS_00004622";
At_chr1	Cufflinks	exon	52623183	52623436	.	-	.	gene_id "XLOC_008956"; transcript_id "TCONS_00004622"; exon_number "2"; gene_type "lincRNA"; old "TCONS_00004622";
At_chr1	Cufflinks	exon	53097248	53097730	.	-	.	gene_id "XLOC_009027"; transcript_id "TCONS_00004686"; exon_number "1"; gene_type "lincRNA"; old "TCONS_00004686";
At_chr1	Cufflinks	exon	53097808	53097841	.	-	.	gene_id "XLOC_009027"; transcript_id "TCONS_00004686"; exon_number "2"; gene_type "lincRNA"; old "TCONS_00004686";
At_chr1	Cufflinks	exon	53097995	53098234	.	-	.	gene_id "XLOC_009027"; transcript_id "TCONS_00004686"; exon_number "3"; gene_type "lincRNA"; old "TCONS_00004686";
At_chr1	Cufflinks	exon	53684830	53685204	.	-	.	gene_id "XLOC_009097"; transcript_id "TCONS_00004749"; exon_number "1"; gene_type "lincRNA"; old "TCONS_00004749";
At_chr1	Cufflinks	exon	53685291	53685527	.	-	.	gene_id "XLOC_009097"; transcript_id "TCONS_00004749"; exon_number "2"; gene_type "lincRNA"; old "TCONS_00004749";
At_chr1	Cufflinks	exon	53684887	53685206	.	-	.	gene_id "XLOC_009097"; transcript_id "TCONS_00022010"; exon_number "1"; gene_type "lincRNA"; old "TCONS_00022010";
At_chr1	Cufflinks	exon	53685291	53685419	.	-	.	gene_id "XLOC_009097"; transcript_id "TCONS_00022010"; exon_number "2"; gene_type "lincRNA"; old "TCONS_00022010";
At_chr1	Cufflinks	exon	53794514	53794631	.	-	.	gene_id "XLOC_009110"; transcript_id "TCONS_00010317"; exon_number "1"; gene_type "lincRNA"; old "TCONS_00010317";
At_chr1	Cufflinks	exon	53794945	53795061	.	-	.	gene_id "XLOC_009110"; transcript_id "TCONS_00010317"; exon_number "2"; gene_type "lincRNA"; old "TCONS_00010317";
At_chr1	Cufflinks	exon	54122487	54122525	.	-	.	gene_id "XLOC_009134"; transcript_id "TCONS_00010323"; exon_number "1"; gene_type "lincRNA"; old "TCONS_00010323";
At_chr1	Cufflinks	exon	54137760	54137926	.	-	.	gene_id "XLOC_009134"; transcript_id "TCONS_00010323"; exon_number "2"; gene_type "lincRNA"; old "TCONS_00010323";
At_chr1	Cufflinks	exon	54258129	54258588	.	-	.	gene_id "XLOC_009143"; transcript_id "TCONS_00004780"; exon_number "1"; gene_type "lincRNA"; old "TCONS_00004780";
At_chr1	Cufflinks	exon	54258845	54259012	.	-	.	gene_id "XLOC_009143"; transcript_id "TCONS_00004780"; exon_number "2"; gene_type "lincRNA"; old "TCONS_00004780";
At_chr1	Cufflinks	exon	54258167	54258588	.	-	.	gene_id "XLOC_009143"; transcript_id "TCONS_00022030"; exon_number "1"; gene_type "lincRNA"; old "TCONS_00022030";
At_chr1	Cufflinks	exon	54282533	54282554	.	-	.	gene_id "XLOC_009143"; transcript_id "TCONS_00022030"; exon_number "2"; gene_type "lincRNA"; old "TCONS_00022030";
At_chr1	Cufflinks	exon	54441502	54444074	.	-	.	gene_id "XLOC_009162"; transcript_id "TCONS_00022037"; exon_number "1"; gene_type "lincRNA"; old "TCONS_00022037";
At_chr1	Cufflinks	exon	54446109	54446341	.	-	.	gene_id "XLOC_009162"; transcript_id "TCONS_00022037"; exon_number "2"; gene_type "lincRNA"; old "TCONS_00022037";
At_chr1	Cufflinks	exon	54882622	54882887	.	-	.	gene_id "XLOC_009200"; transcript_id "TCONS_00004819"; exon_number "1"; gene_type "lincRNA"; old "TCONS_00004819";
At_chr1	Cufflinks	exon	54883209	54883437	.	-	.	gene_id "XLOC_009200"; transcript_id "TCONS_00004819"; exon_number "2"; gene_type "lincRNA"; old "TCONS_00004819";
At_chr1	Cufflinks	exon	55015841	55017546	.	-	.	gene_id "XLOC_009204"; transcript_id "TCONS_00022056"; exon_number "1"; gene_type "lincRNA"; old "TCONS_00022056";
At_chr1	Cufflinks	exon	55017631	55017705	.	-	.	gene_id "XLOC_009204"; transcript_id "TCONS_00022056"; exon_number "2"; gene_type "lincRNA"; old "TCONS_00022056";
At_chr1	Cufflinks	exon	55300153	55300736	.	-	.	gene_id "XLOC_009237"; transcript_id "TCONS_00033038"; exon_number "1"; gene_type "lincRNA"; old "TCONS_00033038";
At_chr1	Cufflinks	exon	55300887	55301453	.	-	.	gene_id "XLOC_009237"; transcript_id "TCONS_00033038"; exon_number "2"; gene_type "lincRNA"; old "TCONS_00033038";
At_chr1	Cufflinks	exon	55300153	55300736	.	-	.	gene_id "XLOC_009237"; transcript_id "TCONS_00004842"; exon_number "1"; gene_type "lincRNA"; old "TCONS_00004842";
At_chr1	Cufflinks	exon	55300839	55301453	.	-	.	gene_id "XLOC_009237"; transcript_id "TCONS_00004842"; exon_number "2"; gene_type "lincRNA"; old "TCONS_00004842";
At_chr1	Cufflinks	exon	55816804	55817962	.	-	.	gene_id "XLOC_009284"; transcript_id "TCONS_00004879"; exon_number "1"; gene_type "lincRNA"; old "TCONS_00004879";
At_chr1	Cufflinks	exon	55818072	55818475	.	-	.	gene_id "XLOC_009284"; transcript_id "TCONS_00004879"; exon_number "2"; gene_type "lincRNA"; old "TCONS_00004879";
At_chr1	Cufflinks	exon	56424739	56425275	.	-	.	gene_id "XLOC_009323"; transcript_id "TCONS_00004915"; exon_number "1"; gene_type "lincRNA"; old "TCONS_00004915";
At_chr1	Cufflinks	exon	56425549	56425753	.	-	.	gene_id "XLOC_009323"; transcript_id "TCONS_00004915"; exon_number "2"; gene_type "lincRNA"; old "TCONS_00004915";
At_chr1	Cufflinks	exon	57283597	57283857	.	-	.	gene_id "XLOC_009405"; transcript_id "TCONS_00029472"; exon_number "1"; gene_type "lincRNA"; old "TCONS_00029472";
At_chr1	Cufflinks	exon	57283936	57284440	.	-	.	gene_id "XLOC_009405"; transcript_id "TCONS_00029472"; exon_number "2"; gene_type "lincRNA"; old "TCONS_00029472";
At_chr1	Cufflinks	exon	57284747	57284939	.	-	.	gene_id "XLOC_009405"; transcript_id "TCONS_00029472"; exon_number "3"; gene_type "lincRNA"; old "TCONS_00029472";
At_chr1	Cufflinks	exon	57283597	57284159	.	-	.	gene_id "XLOC_009405"; transcript_id "TCONS_00029471"; exon_number "1"; gene_type "lincRNA"; old "TCONS_00029471";
At_chr1	Cufflinks	exon	57284316	57284440	.	-	.	gene_id "XLOC_009405"; transcript_id "TCONS_00029471"; exon_number "2"; gene_type "lincRNA"; old "TCONS_00029471";
At_chr1	Cufflinks	exon	57284747	57284939	.	-	.	gene_id "XLOC_009405"; transcript_id "TCONS_00029471"; exon_number "3"; gene_type "lincRNA"; old "TCONS_00029471";
At_chr1	Cufflinks	exon	57283617	57283857	.	-	.	gene_id "XLOC_009405"; transcript_id "TCONS_00005001"; exon_number "1"; gene_type "lincRNA"; old "TCONS_00005001";
At_chr1	Cufflinks	exon	57283944	57284159	.	-	.	gene_id "XLOC_009405"; transcript_id "TCONS_00005001"; exon_number "2"; gene_type "lincRNA"; old "TCONS_00005001";
At_chr1	Cufflinks	exon	57284316	57284440	.	-	.	gene_id "XLOC_009405"; transcript_id "TCONS_00005001"; exon_number "3"; gene_type "lincRNA"; old "TCONS_00005001";
At_chr1	Cufflinks	exon	57284747	57284943	.	-	.	gene_id "XLOC_009405"; transcript_id "TCONS_00005001"; exon_number "4"; gene_type "lincRNA"; old "TCONS_00005001";
At_chr1	Cufflinks	exon	57615942	57618048	.	-	.	gene_id "XLOC_009439"; transcript_id "TCONS_00005021"; exon_number "1"; gene_type "lincRNA"; old "TCONS_00005021";
At_chr1	Cufflinks	exon	57618136	57618487	.	-	.	gene_id "XLOC_009439"; transcript_id "TCONS_00005021"; exon_number "2"; gene_type "lincRNA"; old "TCONS_00005021";
At_chr1	Cufflinks	exon	59163342	59163610	.	-	.	gene_id "XLOC_009517"; transcript_id "TCONS_00005068"; exon_number "1"; gene_type "lincRNA"; old "TCONS_00005068";
At_chr1	Cufflinks	exon	59319661	59320695	.	-	.	gene_id "XLOC_009524"; transcript_id "TCONS_00005071"; exon_number "1"; gene_type "lincRNA"; old "TCONS_00005071";
At_chr1	Cufflinks	exon	59321001	59321173	.	-	.	gene_id "XLOC_009524"; transcript_id "TCONS_00005071"; exon_number "2"; gene_type "lincRNA"; old "TCONS_00005071";
At_chr1	Cufflinks	exon	60619643	60620315	.	-	.	gene_id "XLOC_009560"; transcript_id "TCONS_00005089"; exon_number "1"; gene_type "lincRNA"; old "TCONS_00005089";
At_chr1	Cufflinks	exon	60620866	60621013	.	-	.	gene_id "XLOC_009560"; transcript_id "TCONS_00005089"; exon_number "2"; gene_type "lincRNA"; old "TCONS_00005089";
At_chr1	Cufflinks	exon	60772296	60772792	.	-	.	gene_id "XLOC_009566"; transcript_id "TCONS_00005093"; exon_number "1"; gene_type "lincRNA"; old "TCONS_00005093";
At_chr1	Cufflinks	exon	60773205	60773350	.	-	.	gene_id "XLOC_009566"; transcript_id "TCONS_00005093"; exon_number "2"; gene_type "lincRNA"; old "TCONS_00005093";
At_chr1	Cufflinks	exon	64331232	64331444	.	-	.	gene_id "XLOC_009706"; transcript_id "TCONS_00005171"; exon_number "1"; gene_type "lincRNA"; old "TCONS_00005171";
At_chr1	Cufflinks	exon	65209628	65210533	.	-	.	gene_id "XLOC_009743"; transcript_id "TCONS_00022285"; exon_number "1"; gene_type "lincRNA"; old "TCONS_00022285";
At_chr1	Cufflinks	exon	65215828	65216322	.	-	.	gene_id "XLOC_009743"; transcript_id "TCONS_00022285"; exon_number "2"; gene_type "lincRNA"; old "TCONS_00022285";
At_chr1	Cufflinks	exon	66155292	66156266	.	-	.	gene_id "XLOC_009798"; transcript_id "TCONS_00005231"; exon_number "1"; gene_type "lincRNA"; old "TCONS_00005231";
At_chr1	Cufflinks	exon	66156449	66156719	.	-	.	gene_id "XLOC_009798"; transcript_id "TCONS_00005231"; exon_number "2"; gene_type "lincRNA"; old "TCONS_00005231";
At_chr1	Cufflinks	exon	66261669	66262120	.	-	.	gene_id "XLOC_009814"; transcript_id "TCONS_00005242"; exon_number "1"; gene_type "lincRNA"; old "TCONS_00005242";
At_chr1	Cufflinks	exon	66262519	66262628	.	-	.	gene_id "XLOC_009814"; transcript_id "TCONS_00005242"; exon_number "2"; gene_type "lincRNA"; old "TCONS_00005242";
At_chr1	Cufflinks	exon	66262747	66263129	.	-	.	gene_id "XLOC_009814"; transcript_id "TCONS_00005242"; exon_number "3"; gene_type "lincRNA"; old "TCONS_00005242";
At_chr1	Cufflinks	exon	66430781	66431373	.	-	.	gene_id "XLOC_009821"; transcript_id "TCONS_00005249"; exon_number "1"; gene_type "lincRNA"; old "TCONS_00005249";
At_chr1	Cufflinks	exon	66431665	66431893	.	-	.	gene_id "XLOC_009821"; transcript_id "TCONS_00005249"; exon_number "2"; gene_type "lincRNA"; old "TCONS_00005249";
At_chr1	Cufflinks	exon	70683806	70684020	.	-	.	gene_id "XLOC_009922"; transcript_id "TCONS_00005283"; exon_number "1"; gene_type "lincRNA"; old "TCONS_00005283";
At_chr1	Cufflinks	exon	75069344	75069571	.	-	.	gene_id "XLOC_010062"; transcript_id "TCONS_00010811"; exon_number "1"; gene_type "lincRNA"; old "TCONS_00010811";
At_chr1	Cufflinks	exon	77511351	77511658	.	-	.	gene_id "XLOC_010161"; transcript_id "TCONS_00026000"; exon_number "1"; gene_type "lincRNA"; old "TCONS_00026000";
At_chr1	Cufflinks	exon	77511985	77512106	.	-	.	gene_id "XLOC_010161"; transcript_id "TCONS_00026000"; exon_number "2"; gene_type "lincRNA"; old "TCONS_00026000";
At_chr1	Cufflinks	exon	78358182	78358437	.	-	.	gene_id "XLOC_010194"; transcript_id "TCONS_00026005"; exon_number "1"; gene_type "lincRNA"; old "TCONS_00026005";
At_chr1	Cufflinks	exon	80733643	80734964	.	-	.	gene_id "XLOC_010267"; transcript_id "TCONS_00022413"; exon_number "1"; gene_type "lincRNA"; old "TCONS_00022413";
At_chr1	Cufflinks	exon	80735524	80735557	.	-	.	gene_id "XLOC_010267"; transcript_id "TCONS_00022413"; exon_number "2"; gene_type "lincRNA"; old "TCONS_00022413";
At_chr1	Cufflinks	exon	83321306	83321539	.	-	.	gene_id "XLOC_010371"; transcript_id "TCONS_00022436"; exon_number "1"; gene_type "lincRNA"; old "TCONS_00022436";
At_chr1	Cufflinks	exon	83422749	83423464	.	-	.	gene_id "XLOC_010379"; transcript_id "TCONS_00010923"; exon_number "1"; gene_type "lincRNA"; old "TCONS_00010923";
At_chr1	Cufflinks	exon	83423576	83423653	.	-	.	gene_id "XLOC_010379"; transcript_id "TCONS_00010923"; exon_number "2"; gene_type "lincRNA"; old "TCONS_00010923";
At_chr1	Cufflinks	exon	83423738	83423819	.	-	.	gene_id "XLOC_010379"; transcript_id "TCONS_00010923"; exon_number "3"; gene_type "lincRNA"; old "TCONS_00010923";
At_chr1	Cufflinks	exon	83423892	83424506	.	-	.	gene_id "XLOC_010379"; transcript_id "TCONS_00010923"; exon_number "4"; gene_type "lincRNA"; old "TCONS_00010923";
At_chr1	Cufflinks	exon	83422749	83423464	.	-	.	gene_id "XLOC_010379"; transcript_id "TCONS_00005453"; exon_number "1"; gene_type "lincRNA"; old "TCONS_00005453";
At_chr1	Cufflinks	exon	83423576	83423631	.	-	.	gene_id "XLOC_010379"; transcript_id "TCONS_00005453"; exon_number "2"; gene_type "lincRNA"; old "TCONS_00005453";
At_chr1	Cufflinks	exon	83423738	83423819	.	-	.	gene_id "XLOC_010379"; transcript_id "TCONS_00005453"; exon_number "3"; gene_type "lincRNA"; old "TCONS_00005453";
At_chr1	Cufflinks	exon	83423892	83424506	.	-	.	gene_id "XLOC_010379"; transcript_id "TCONS_00005453"; exon_number "4"; gene_type "lincRNA"; old "TCONS_00005453";
At_chr1	Cufflinks	exon	83422860	83423018	.	-	.	gene_id "XLOC_010379"; transcript_id "TCONS_00005454"; exon_number "1"; gene_type "lincRNA"; old "TCONS_00005454";
At_chr1	Cufflinks	exon	83423104	83423464	.	-	.	gene_id "XLOC_010379"; transcript_id "TCONS_00005454"; exon_number "2"; gene_type "lincRNA"; old "TCONS_00005454";
At_chr1	Cufflinks	exon	83423576	83423653	.	-	.	gene_id "XLOC_010379"; transcript_id "TCONS_00005454"; exon_number "3"; gene_type "lincRNA"; old "TCONS_00005454";
At_chr1	Cufflinks	exon	83423738	83423819	.	-	.	gene_id "XLOC_010379"; transcript_id "TCONS_00005454"; exon_number "4"; gene_type "lincRNA"; old "TCONS_00005454";
At_chr1	Cufflinks	exon	83423892	83424502	.	-	.	gene_id "XLOC_010379"; transcript_id "TCONS_00005454"; exon_number "5"; gene_type "lincRNA"; old "TCONS_00005454";
At_chr1	Cufflinks	exon	83947241	83947962	.	-	.	gene_id "XLOC_010407"; transcript_id "TCONS_00005477"; exon_number "1"; gene_type "anti-sense_lncRNA"; old "TCONS_00005477";
At_chr1	Cufflinks	exon	83948206	83948699	.	-	.	gene_id "XLOC_010407"; transcript_id "TCONS_00005477"; exon_number "2"; gene_type "anti-sense_lncRNA"; old "TCONS_00005477";
At_chr1	Cufflinks	exon	85565363	85565586	.	-	.	gene_id "XLOC_010534"; transcript_id "TCONS_00022510"; exon_number "1"; gene_type "lincRNA"; old "TCONS_00022510";
At_chr1	Cufflinks	exon	85631846	85632049	.	-	.	gene_id "XLOC_010545"; transcript_id "TCONS_00005565"; exon_number "1"; gene_type "lincRNA"; old "TCONS_00005565";
At_chr1	Cufflinks	exon	85825824	85826659	.	-	.	gene_id "XLOC_010558"; transcript_id "TCONS_00022520"; exon_number "1"; gene_type "lincRNA"; old "TCONS_00022520";
At_chr1	Cufflinks	exon	85827286	85827395	.	-	.	gene_id "XLOC_010558"; transcript_id "TCONS_00022520"; exon_number "2"; gene_type "lincRNA"; old "TCONS_00022520";
At_chr1	Cufflinks	exon	85827533	85827701	.	-	.	gene_id "XLOC_010558"; transcript_id "TCONS_00022520"; exon_number "3"; gene_type "lincRNA"; old "TCONS_00022520";
At_chr1	Cufflinks	exon	86258883	86259185	.	-	.	gene_id "XLOC_010580"; transcript_id "TCONS_00005590"; exon_number "1"; gene_type "lincRNA"; old "TCONS_00005590";
At_chr1	Cufflinks	exon	86259290	86259660	.	-	.	gene_id "XLOC_010580"; transcript_id "TCONS_00005590"; exon_number "2"; gene_type "lincRNA"; old "TCONS_00005590";
At_chr1	Cufflinks	exon	86259749	86259813	.	-	.	gene_id "XLOC_010580"; transcript_id "TCONS_00005590"; exon_number "3"; gene_type "lincRNA"; old "TCONS_00005590";
At_chr1	Cufflinks	exon	86263107	86263234	.	-	.	gene_id "XLOC_010580"; transcript_id "TCONS_00005590"; exon_number "4"; gene_type "lincRNA"; old "TCONS_00005590";
At_chr1	Cufflinks	exon	86263333	86263871	.	-	.	gene_id "XLOC_010580"; transcript_id "TCONS_00005590"; exon_number "5"; gene_type "lincRNA"; old "TCONS_00005590";
At_chr1	Cufflinks	exon	86263945	86264012	.	-	.	gene_id "XLOC_010580"; transcript_id "TCONS_00005590"; exon_number "6"; gene_type "lincRNA"; old "TCONS_00005590";
At_chr1	Cufflinks	exon	86264104	86264722	.	-	.	gene_id "XLOC_010580"; transcript_id "TCONS_00005590"; exon_number "7"; gene_type "lincRNA"; old "TCONS_00005590";
At_chr1	Cufflinks	exon	86262100	86263234	.	-	.	gene_id "XLOC_010580"; transcript_id "TCONS_00033458"; exon_number "1"; gene_type "lincRNA"; old "TCONS_00033458";
At_chr1	Cufflinks	exon	86263333	86263871	.	-	.	gene_id "XLOC_010580"; transcript_id "TCONS_00033458"; exon_number "2"; gene_type "lincRNA"; old "TCONS_00033458";
At_chr1	Cufflinks	exon	86263945	86264714	.	-	.	gene_id "XLOC_010580"; transcript_id "TCONS_00033458"; exon_number "3"; gene_type "lincRNA"; old "TCONS_00033458";
At_chr1	Cufflinks	exon	86582843	86583358	.	-	.	gene_id "XLOC_010607"; transcript_id "TCONS_00011048"; exon_number "1"; gene_type "lincRNA"; old "TCONS_00011048";
At_chr1	Cufflinks	exon	86583496	86583568	.	-	.	gene_id "XLOC_010607"; transcript_id "TCONS_00011048"; exon_number "2"; gene_type "lincRNA"; old "TCONS_00011048";
At_chr1	Cufflinks	exon	86582843	86583256	.	-	.	gene_id "XLOC_010607"; transcript_id "TCONS_00005617"; exon_number "1"; gene_type "lincRNA"; old "TCONS_00005617";
At_chr1	Cufflinks	exon	86583496	86583636	.	-	.	gene_id "XLOC_010607"; transcript_id "TCONS_00005617"; exon_number "2"; gene_type "lincRNA"; old "TCONS_00005617";
At_chr1	Cufflinks	exon	86719777	86720086	.	-	.	gene_id "XLOC_010613"; transcript_id "TCONS_00005620"; exon_number "1"; gene_type "lincRNA"; old "TCONS_00005620";
At_chr1	Cufflinks	exon	86720398	86720639	.	-	.	gene_id "XLOC_010613"; transcript_id "TCONS_00005620"; exon_number "2"; gene_type "lincRNA"; old "TCONS_00005620";
At_chr1	Cufflinks	exon	92234293	92235258	.	-	.	gene_id "XLOC_010866"; transcript_id "TCONS_00022632"; exon_number "1"; gene_type "lincRNA"; old "TCONS_00022632";
At_chr1	Cufflinks	exon	92252113	92252199	.	-	.	gene_id "XLOC_010866"; transcript_id "TCONS_00022632"; exon_number "2"; gene_type "lincRNA"; old "TCONS_00022632";
At_chr1	Cufflinks	exon	92234344	92234799	.	-	.	gene_id "XLOC_010866"; transcript_id "TCONS_00005725"; exon_number "1"; gene_type "lincRNA"; old "TCONS_00005725";
At_chr1	Cufflinks	exon	92235107	92235306	.	-	.	gene_id "XLOC_010866"; transcript_id "TCONS_00005725"; exon_number "2"; gene_type "lincRNA"; old "TCONS_00005725";
At_chr1	Cufflinks	exon	95353163	95354035	.	-	.	gene_id "XLOC_010975"; transcript_id "TCONS_00005763"; exon_number "1"; gene_type "lincRNA"; old "TCONS_00005763";
At_chr1	Cufflinks	exon	95354153	95354716	.	-	.	gene_id "XLOC_010975"; transcript_id "TCONS_00005763"; exon_number "2"; gene_type "lincRNA"; old "TCONS_00005763";
At_chr1	Cufflinks	exon	95353545	95354035	.	-	.	gene_id "XLOC_010975"; transcript_id "TCONS_00005762"; exon_number "1"; gene_type "lincRNA"; old "TCONS_00005762";
At_chr1	Cufflinks	exon	95354158	95354735	.	-	.	gene_id "XLOC_010975"; transcript_id "TCONS_00005762"; exon_number "2"; gene_type "lincRNA"; old "TCONS_00005762";
At_chr1	Cufflinks	exon	96016373	96016599	.	-	.	gene_id "XLOC_010999"; transcript_id "TCONS_00022664"; exon_number "1"; gene_type "lincRNA"; old "TCONS_00022664";
At_chr1	Cufflinks	exon	97303554	97303769	.	-	.	gene_id "XLOC_011029"; transcript_id "TCONS_00005785"; exon_number "1"; gene_type "lincRNA"; old "TCONS_00005785";
At_chr1	Cufflinks	exon	98287247	98288254	.	-	.	gene_id "XLOC_011059"; transcript_id "TCONS_00018415"; exon_number "1"; gene_type "lincRNA"; old "TCONS_00018415";
At_chr1	Cufflinks	exon	98291788	98292142	.	-	.	gene_id "XLOC_011059"; transcript_id "TCONS_00018415"; exon_number "2"; gene_type "lincRNA"; old "TCONS_00018415";
At_chr1	Cufflinks	exon	98292225	98292287	.	-	.	gene_id "XLOC_011059"; transcript_id "TCONS_00018415"; exon_number "3"; gene_type "lincRNA"; old "TCONS_00018415";
At_chr1	Cufflinks	exon	98292440	98293068	.	-	.	gene_id "XLOC_011059"; transcript_id "TCONS_00018415"; exon_number "4"; gene_type "lincRNA"; old "TCONS_00018415";
At_chr1	Cufflinks	exon	98287247	98288254	.	-	.	gene_id "XLOC_011059"; transcript_id "TCONS_00005793"; exon_number "1"; gene_type "lincRNA"; old "TCONS_00005793";
At_chr1	Cufflinks	exon	98291788	98292142	.	-	.	gene_id "XLOC_011059"; transcript_id "TCONS_00005793"; exon_number "2"; gene_type "lincRNA"; old "TCONS_00005793";
At_chr1	Cufflinks	exon	98292225	98292287	.	-	.	gene_id "XLOC_011059"; transcript_id "TCONS_00005793"; exon_number "3"; gene_type "lincRNA"; old "TCONS_00005793";
At_chr1	Cufflinks	exon	98292440	98292598	.	-	.	gene_id "XLOC_011059"; transcript_id "TCONS_00005793"; exon_number "4"; gene_type "lincRNA"; old "TCONS_00005793";
At_chr1	Cufflinks	exon	98292853	98293078	.	-	.	gene_id "XLOC_011059"; transcript_id "TCONS_00005793"; exon_number "5"; gene_type "lincRNA"; old "TCONS_00005793";
At_chr1	Cufflinks	exon	98289740	98292142	.	-	.	gene_id "XLOC_011059"; transcript_id "TCONS_00005794"; exon_number "1"; gene_type "lincRNA"; old "TCONS_00005794";
At_chr1	Cufflinks	exon	98292225	98292287	.	-	.	gene_id "XLOC_011059"; transcript_id "TCONS_00005794"; exon_number "2"; gene_type "lincRNA"; old "TCONS_00005794";
At_chr1	Cufflinks	exon	98292440	98292598	.	-	.	gene_id "XLOC_011059"; transcript_id "TCONS_00005794"; exon_number "3"; gene_type "lincRNA"; old "TCONS_00005794";
At_chr1	Cufflinks	exon	98292853	98293078	.	-	.	gene_id "XLOC_011059"; transcript_id "TCONS_00005794"; exon_number "4"; gene_type "lincRNA"; old "TCONS_00005794";
At_chr1	Cufflinks	exon	100292173	100292468	.	-	.	gene_id "XLOC_011149"; transcript_id "TCONS_00026274"; exon_number "1"; gene_type "lincRNA"; old "TCONS_00026274";
At_chr1	Cufflinks	exon	100640670	100641788	.	-	.	gene_id "XLOC_011169"; transcript_id "TCONS_00005840"; exon_number "1"; gene_type "lincRNA"; old "TCONS_00005840";
At_chr1	Cufflinks	exon	100641871	100642650	.	-	.	gene_id "XLOC_011169"; transcript_id "TCONS_00005840"; exon_number "2"; gene_type "lincRNA"; old "TCONS_00005840";
At_chr1	Cufflinks	exon	103376883	103377191	.	-	.	gene_id "XLOC_011249"; transcript_id "TCONS_00005875"; exon_number "1"; gene_type "lincRNA"; old "TCONS_00005875";
At_chr1	Cufflinks	exon	103377793	103377965	.	-	.	gene_id "XLOC_011249"; transcript_id "TCONS_00005875"; exon_number "2"; gene_type "lincRNA"; old "TCONS_00005875";
At_chr1	Cufflinks	exon	106506412	106506671	.	-	.	gene_id "XLOC_011524"; transcript_id "TCONS_00018711"; exon_number "1"; gene_type "lincRNA"; old "TCONS_00018711";
At_chr1	Cufflinks	exon	106590708	106590918	.	-	.	gene_id "XLOC_011536"; transcript_id "TCONS_00006069"; exon_number "1"; gene_type "lincRNA"; old "TCONS_00006069";
At_chr1	Cufflinks	exon	106936357	106937339	.	-	.	gene_id "XLOC_011619"; transcript_id "TCONS_00011513"; exon_number "1"; gene_type "lincRNA"; old "TCONS_00011513";
At_chr1	Cufflinks	exon	106937457	106937607	.	-	.	gene_id "XLOC_011619"; transcript_id "TCONS_00011513"; exon_number "2"; gene_type "lincRNA"; old "TCONS_00011513";
At_chr1	Cufflinks	exon	106937905	106938088	.	-	.	gene_id "XLOC_011619"; transcript_id "TCONS_00011513"; exon_number "3"; gene_type "lincRNA"; old "TCONS_00011513";
At_chr10	Cufflinks	exon	1585591	1586002	.	+	.	gene_id "XLOC_011853"; transcript_id "TCONS_00040119"; exon_number "1"; gene_type "lincRNA"; old "TCONS_00040119";
At_chr10	Cufflinks	exon	1586212	1586872	.	+	.	gene_id "XLOC_011853"; transcript_id "TCONS_00040119"; exon_number "2"; gene_type "lincRNA"; old "TCONS_00040119";
At_chr10	Cufflinks	exon	3604638	3604844	.	+	.	gene_id "XLOC_011966"; transcript_id "TCONS_00040184"; exon_number "1"; gene_type "lincRNA"; old "TCONS_00040184";
At_chr10	Cufflinks	exon	5376205	5376553	.	+	.	gene_id "XLOC_012064"; transcript_id "TCONS_00040237"; exon_number "1"; gene_type "lincRNA"; old "TCONS_00040237";
At_chr10	Cufflinks	exon	5376636	5379107	.	+	.	gene_id "XLOC_012064"; transcript_id "TCONS_00040237"; exon_number "2"; gene_type "lincRNA"; old "TCONS_00040237";
At_chr10	Cufflinks	exon	5408017	5408415	.	+	.	gene_id "XLOC_012068"; transcript_id "TCONS_00054947"; exon_number "1"; gene_type "lincRNA"; old "TCONS_00054947";
At_chr10	Cufflinks	exon	5408496	5410983	.	+	.	gene_id "XLOC_012068"; transcript_id "TCONS_00054947"; exon_number "2"; gene_type "lincRNA"; old "TCONS_00054947";
At_chr10	Cufflinks	exon	6856611	6856811	.	+	.	gene_id "XLOC_012123"; transcript_id "TCONS_00054972"; exon_number "1"; gene_type "lincRNA"; old "TCONS_00054972";
At_chr10	Cufflinks	exon	7270241	7270460	.	+	.	gene_id "XLOC_012140"; transcript_id "TCONS_00040278"; exon_number "1"; gene_type "lincRNA"; old "TCONS_00040278";
At_chr10	Cufflinks	exon	9799787	9800097	.	+	.	gene_id "XLOC_012203"; transcript_id "TCONS_00040301"; exon_number "1"; gene_type "lincRNA"; old "TCONS_00040301";
At_chr10	Cufflinks	exon	11171977	11172135	.	+	.	gene_id "XLOC_012238"; transcript_id "TCONS_00040311"; exon_number "1"; gene_type "lincRNA"; old "TCONS_00040311";
At_chr10	Cufflinks	exon	11172622	11173462	.	+	.	gene_id "XLOC_012238"; transcript_id "TCONS_00040311"; exon_number "2"; gene_type "lincRNA"; old "TCONS_00040311";
At_chr10	Cufflinks	exon	14345282	14345540	.	+	.	gene_id "XLOC_012356"; transcript_id "TCONS_00049360"; exon_number "1"; gene_type "lincRNA"; old "TCONS_00049360";
At_chr10	Cufflinks	exon	15086482	15086794	.	+	.	gene_id "XLOC_012396"; transcript_id "TCONS_00049380"; exon_number "1"; gene_type "lincRNA"; old "TCONS_00049380";
At_chr10	Cufflinks	exon	15087039	15088879	.	+	.	gene_id "XLOC_012396"; transcript_id "TCONS_00049380"; exon_number "2"; gene_type "lincRNA"; old "TCONS_00049380";
At_chr10	Cufflinks	exon	15086548	15087416	.	+	.	gene_id "XLOC_012396"; transcript_id "TCONS_00060742"; exon_number "1"; gene_type "lincRNA"; old "TCONS_00060742";
At_chr10	Cufflinks	exon	15087499	15088447	.	+	.	gene_id "XLOC_012396"; transcript_id "TCONS_00060742"; exon_number "2"; gene_type "lincRNA"; old "TCONS_00060742";
At_chr10	Cufflinks	exon	17620622	17620837	.	+	.	gene_id "XLOC_012469"; transcript_id "TCONS_00040433"; exon_number "1"; gene_type "lincRNA"; old "TCONS_00040433";
At_chr10	Cufflinks	exon	19194290	19194336	.	+	.	gene_id "XLOC_012521"; transcript_id "TCONS_00045109"; exon_number "1"; gene_type "lincRNA"; old "TCONS_00045109";
At_chr10	Cufflinks	exon	19194808	19194892	.	+	.	gene_id "XLOC_012521"; transcript_id "TCONS_00045109"; exon_number "2"; gene_type "lincRNA"; old "TCONS_00045109";
At_chr10	Cufflinks	exon	19195701	19195797	.	+	.	gene_id "XLOC_012521"; transcript_id "TCONS_00045109"; exon_number "3"; gene_type "lincRNA"; old "TCONS_00045109";
At_chr10	Cufflinks	exon	19951744	19951958	.	+	.	gene_id "XLOC_012557"; transcript_id "TCONS_00045127"; exon_number "1"; gene_type "lincRNA"; old "TCONS_00045127";
At_chr10	Cufflinks	exon	20971858	20971939	.	+	.	gene_id "XLOC_012617"; transcript_id "TCONS_00055121"; exon_number "1"; gene_type "lincRNA"; old "TCONS_00055121";
At_chr10	Cufflinks	exon	20972201	20972338	.	+	.	gene_id "XLOC_012617"; transcript_id "TCONS_00055121"; exon_number "2"; gene_type "lincRNA"; old "TCONS_00055121";
At_chr10	Cufflinks	exon	20972456	20972519	.	+	.	gene_id "XLOC_012617"; transcript_id "TCONS_00055121"; exon_number "3"; gene_type "lincRNA"; old "TCONS_00055121";
At_chr10	Cufflinks	exon	20975142	20976253	.	+	.	gene_id "XLOC_012619"; transcript_id "TCONS_00045164"; exon_number "1"; gene_type "lincRNA"; old "TCONS_00045164";
At_chr10	Cufflinks	exon	20976306	20976828	.	+	.	gene_id "XLOC_012619"; transcript_id "TCONS_00045164"; exon_number "2"; gene_type "lincRNA"; old "TCONS_00045164";
At_chr10	Cufflinks	exon	21760120	21760320	.	+	.	gene_id "XLOC_012663"; transcript_id "TCONS_00040543"; exon_number "1"; gene_type "lincRNA"; old "TCONS_00040543";
At_chr10	Cufflinks	exon	22731592	22731802	.	+	.	gene_id "XLOC_012706"; transcript_id "TCONS_00040552"; exon_number "1"; gene_type "lincRNA"; old "TCONS_00040552";
At_chr10	Cufflinks	exon	22732654	22732764	.	+	.	gene_id "XLOC_012706"; transcript_id "TCONS_00040552"; exon_number "2"; gene_type "lincRNA"; old "TCONS_00040552";
At_chr10	Cufflinks	exon	22733192	22733293	.	+	.	gene_id "XLOC_012706"; transcript_id "TCONS_00040552"; exon_number "3"; gene_type "lincRNA"; old "TCONS_00040552";
At_chr10	Cufflinks	exon	22734113	22734445	.	+	.	gene_id "XLOC_012706"; transcript_id "TCONS_00040552"; exon_number "4"; gene_type "lincRNA"; old "TCONS_00040552";
At_chr10	Cufflinks	exon	23481097	23481361	.	+	.	gene_id "XLOC_012735"; transcript_id "TCONS_00040562"; exon_number "1"; gene_type "lincRNA"; old "TCONS_00040562";
At_chr10	Cufflinks	exon	23481550	23481798	.	+	.	gene_id "XLOC_012735"; transcript_id "TCONS_00040562"; exon_number "2"; gene_type "lincRNA"; old "TCONS_00040562";
At_chr10	Cufflinks	exon	23481927	23484670	.	+	.	gene_id "XLOC_012735"; transcript_id "TCONS_00040562"; exon_number "3"; gene_type "lincRNA"; old "TCONS_00040562";
At_chr10	Cufflinks	exon	23481097	23481798	.	+	.	gene_id "XLOC_012735"; transcript_id "TCONS_00040563"; exon_number "1"; gene_type "lincRNA"; old "TCONS_00040563";
At_chr10	Cufflinks	exon	23481927	23481989	.	+	.	gene_id "XLOC_012735"; transcript_id "TCONS_00040563"; exon_number "2"; gene_type "lincRNA"; old "TCONS_00040563";
At_chr10	Cufflinks	exon	23482072	23484738	.	+	.	gene_id "XLOC_012735"; transcript_id "TCONS_00040563"; exon_number "3"; gene_type "lincRNA"; old "TCONS_00040563";
At_chr10	Cufflinks	exon	23481097	23481798	.	+	.	gene_id "XLOC_012735"; transcript_id "TCONS_00040564"; exon_number "1"; gene_type "lincRNA"; old "TCONS_00040564";
At_chr10	Cufflinks	exon	23481927	23481989	.	+	.	gene_id "XLOC_012735"; transcript_id "TCONS_00040564"; exon_number "2"; gene_type "lincRNA"; old "TCONS_00040564";
At_chr10	Cufflinks	exon	23482072	23482433	.	+	.	gene_id "XLOC_012735"; transcript_id "TCONS_00040564"; exon_number "3"; gene_type "lincRNA"; old "TCONS_00040564";
At_chr10	Cufflinks	exon	23485723	23486449	.	+	.	gene_id "XLOC_012735"; transcript_id "TCONS_00040564"; exon_number "4"; gene_type "lincRNA"; old "TCONS_00040564";
At_chr10	Cufflinks	exon	23481097	23481798	.	+	.	gene_id "XLOC_012735"; transcript_id "TCONS_00060833"; exon_number "1"; gene_type "lincRNA"; old "TCONS_00060833";
At_chr10	Cufflinks	exon	23481927	23482433	.	+	.	gene_id "XLOC_012735"; transcript_id "TCONS_00060833"; exon_number "2"; gene_type "lincRNA"; old "TCONS_00060833";
At_chr10	Cufflinks	exon	23485723	23486481	.	+	.	gene_id "XLOC_012735"; transcript_id "TCONS_00060833"; exon_number "3"; gene_type "lincRNA"; old "TCONS_00060833";
At_chr10	Cufflinks	exon	23481097	23481361	.	+	.	gene_id "XLOC_012735"; transcript_id "TCONS_00055156"; exon_number "1"; gene_type "lincRNA"; old "TCONS_00055156";
At_chr10	Cufflinks	exon	23481550	23481798	.	+	.	gene_id "XLOC_012735"; transcript_id "TCONS_00055156"; exon_number "2"; gene_type "lincRNA"; old "TCONS_00055156";
At_chr10	Cufflinks	exon	23481927	23481989	.	+	.	gene_id "XLOC_012735"; transcript_id "TCONS_00055156"; exon_number "3"; gene_type "lincRNA"; old "TCONS_00055156";
At_chr10	Cufflinks	exon	23482072	23482433	.	+	.	gene_id "XLOC_012735"; transcript_id "TCONS_00055156"; exon_number "4"; gene_type "lincRNA"; old "TCONS_00055156";
At_chr10	Cufflinks	exon	23485723	23486508	.	+	.	gene_id "XLOC_012735"; transcript_id "TCONS_00055156"; exon_number "5"; gene_type "lincRNA"; old "TCONS_00055156";
At_chr10	Cufflinks	exon	23727396	23727692	.	+	.	gene_id "XLOC_012748"; transcript_id "TCONS_00040569"; exon_number "1"; gene_type "lincRNA"; old "TCONS_00040569";
At_chr10	Cufflinks	exon	23727988	23728632	.	+	.	gene_id "XLOC_012748"; transcript_id "TCONS_00040569"; exon_number "2"; gene_type "lincRNA"; old "TCONS_00040569";
At_chr10	Cufflinks	exon	24037164	24037405	.	+	.	gene_id "XLOC_012774"; transcript_id "TCONS_00040578"; exon_number "1"; gene_type "lincRNA"; old "TCONS_00040578";
At_chr10	Cufflinks	exon	24037503	24038993	.	+	.	gene_id "XLOC_012774"; transcript_id "TCONS_00040578"; exon_number "2"; gene_type "lincRNA"; old "TCONS_00040578";
At_chr10	Cufflinks	exon	24809371	24809703	.	+	.	gene_id "XLOC_012797"; transcript_id "TCONS_00063631"; exon_number "1"; gene_type "lincRNA"; old "TCONS_00063631";
At_chr10	Cufflinks	exon	24810166	24810272	.	+	.	gene_id "XLOC_012797"; transcript_id "TCONS_00063631"; exon_number "2"; gene_type "lincRNA"; old "TCONS_00063631";
At_chr10	Cufflinks	exon	24810748	24811337	.	+	.	gene_id "XLOC_012797"; transcript_id "TCONS_00063631"; exon_number "3"; gene_type "lincRNA"; old "TCONS_00063631";
At_chr10	Cufflinks	exon	26041693	26041898	.	+	.	gene_id "XLOC_012878"; transcript_id "TCONS_00045273"; exon_number "1"; gene_type "lincRNA"; old "TCONS_00045273";
At_chr10	Cufflinks	exon	26042072	26042164	.	+	.	gene_id "XLOC_012878"; transcript_id "TCONS_00045273"; exon_number "2"; gene_type "lincRNA"; old "TCONS_00045273";
At_chr10	Cufflinks	exon	26431541	26431780	.	+	.	gene_id "XLOC_012902"; transcript_id "TCONS_00040641"; exon_number "1"; gene_type "lincRNA"; old "TCONS_00040641";
At_chr10	Cufflinks	exon	26432086	26432724	.	+	.	gene_id "XLOC_012902"; transcript_id "TCONS_00040641"; exon_number "2"; gene_type "lincRNA"; old "TCONS_00040641";
At_chr10	Cufflinks	exon	27015432	27016059	.	+	.	gene_id "XLOC_012937"; transcript_id "TCONS_00060891"; exon_number "1"; gene_type "lincRNA"; old "TCONS_00060891";
At_chr10	Cufflinks	exon	27016178	27016239	.	+	.	gene_id "XLOC_012937"; transcript_id "TCONS_00060891"; exon_number "2"; gene_type "lincRNA"; old "TCONS_00060891";
At_chr10	Cufflinks	exon	27016322	27016677	.	+	.	gene_id "XLOC_012937"; transcript_id "TCONS_00060891"; exon_number "3"; gene_type "lincRNA"; old "TCONS_00060891";
At_chr10	Cufflinks	exon	27016801	27018347	.	+	.	gene_id "XLOC_012937"; transcript_id "TCONS_00060891"; exon_number "4"; gene_type "lincRNA"; old "TCONS_00060891";
At_chr10	Cufflinks	exon	27015534	27016059	.	+	.	gene_id "XLOC_012937"; transcript_id "TCONS_00045301"; exon_number "1"; gene_type "lincRNA"; old "TCONS_00045301";
At_chr10	Cufflinks	exon	27016178	27016239	.	+	.	gene_id "XLOC_012937"; transcript_id "TCONS_00045301"; exon_number "2"; gene_type "lincRNA"; old "TCONS_00045301";
At_chr10	Cufflinks	exon	27016322	27016677	.	+	.	gene_id "XLOC_012937"; transcript_id "TCONS_00045301"; exon_number "3"; gene_type "lincRNA"; old "TCONS_00045301";
At_chr10	Cufflinks	exon	27016801	27016893	.	+	.	gene_id "XLOC_012937"; transcript_id "TCONS_00045301"; exon_number "4"; gene_type "lincRNA"; old "TCONS_00045301";
At_chr10	Cufflinks	exon	27021085	27021604	.	+	.	gene_id "XLOC_012937"; transcript_id "TCONS_00045301"; exon_number "5"; gene_type "lincRNA"; old "TCONS_00045301";
At_chr10	Cufflinks	exon	27015536	27015612	.	+	.	gene_id "XLOC_012937"; transcript_id "TCONS_00055210"; exon_number "1"; gene_type "lincRNA"; old "TCONS_00055210";
At_chr10	Cufflinks	exon	27015891	27016059	.	+	.	gene_id "XLOC_012937"; transcript_id "TCONS_00055210"; exon_number "2"; gene_type "lincRNA"; old "TCONS_00055210";
At_chr10	Cufflinks	exon	27016178	27016239	.	+	.	gene_id "XLOC_012937"; transcript_id "TCONS_00055210"; exon_number "3"; gene_type "lincRNA"; old "TCONS_00055210";
At_chr10	Cufflinks	exon	27016322	27016969	.	+	.	gene_id "XLOC_012937"; transcript_id "TCONS_00055210"; exon_number "4"; gene_type "lincRNA"; old "TCONS_00055210";
At_chr10	Cufflinks	exon	27015637	27016059	.	+	.	gene_id "XLOC_012937"; transcript_id "TCONS_00055212"; exon_number "1"; gene_type "lincRNA"; old "TCONS_00055212";
At_chr10	Cufflinks	exon	27016178	27016239	.	+	.	gene_id "XLOC_012937"; transcript_id "TCONS_00055212"; exon_number "2"; gene_type "lincRNA"; old "TCONS_00055212";
At_chr10	Cufflinks	exon	27016322	27016969	.	+	.	gene_id "XLOC_012937"; transcript_id "TCONS_00055212"; exon_number "3"; gene_type "lincRNA"; old "TCONS_00055212";
At_chr10	Cufflinks	exon	27681825	27682732	.	+	.	gene_id "XLOC_012971"; transcript_id "TCONS_00040669"; exon_number "1"; gene_type "lincRNA"; old "TCONS_00040669";
At_chr10	Cufflinks	exon	29435015	29435250	.	+	.	gene_id "XLOC_013071"; transcript_id "TCONS_00040750"; exon_number "1"; gene_type "intronic_lncRNA"; old "TCONS_00040750";
At_chr10	Cufflinks	exon	31068675	31068901	.	+	.	gene_id "XLOC_013163"; transcript_id "TCONS_00040805"; exon_number "1"; gene_type "lincRNA"; old "TCONS_00040805";
At_chr10	Cufflinks	exon	31487122	31487385	.	+	.	gene_id "XLOC_013184"; transcript_id "TCONS_00045448"; exon_number "1"; gene_type "lincRNA"; old "TCONS_00045448";
At_chr10	Cufflinks	exon	31488445	31488492	.	+	.	gene_id "XLOC_013184"; transcript_id "TCONS_00045448"; exon_number "2"; gene_type "lincRNA"; old "TCONS_00045448";
At_chr10	Cufflinks	exon	31588207	31588423	.	+	.	gene_id "XLOC_013196"; transcript_id "TCONS_00049879"; exon_number "1"; gene_type "lincRNA"; old "TCONS_00049879";
At_chr10	Cufflinks	exon	31999685	31999896	.	+	.	gene_id "XLOC_013218"; transcript_id "TCONS_00040836"; exon_number "1"; gene_type "lincRNA"; old "TCONS_00040836";
At_chr10	Cufflinks	exon	32000204	32000927	.	+	.	gene_id "XLOC_013218"; transcript_id "TCONS_00040836"; exon_number "2"; gene_type "lincRNA"; old "TCONS_00040836";
At_chr10	Cufflinks	exon	32602517	32602659	.	+	.	gene_id "XLOC_013269"; transcript_id "TCONS_00040862"; exon_number "1"; gene_type "lincRNA"; old "TCONS_00040862";
At_chr10	Cufflinks	exon	32602945	32603292	.	+	.	gene_id "XLOC_013269"; transcript_id "TCONS_00040862"; exon_number "2"; gene_type "lincRNA"; old "TCONS_00040862";
At_chr10	Cufflinks	exon	33260529	33261295	.	+	.	gene_id "XLOC_013330"; transcript_id "TCONS_00040894"; exon_number "1"; gene_type "lincRNA"; old "TCONS_00040894";
At_chr10	Cufflinks	exon	33302521	33303133	.	+	.	gene_id "XLOC_013332"; transcript_id "TCONS_00058356"; exon_number "1"; gene_type "lincRNA"; old "TCONS_00058356";
At_chr10	Cufflinks	exon	33303336	33303782	.	+	.	gene_id "XLOC_013332"; transcript_id "TCONS_00058356"; exon_number "2"; gene_type "lincRNA"; old "TCONS_00058356";
At_chr10	Cufflinks	exon	33307243	33307345	.	+	.	gene_id "XLOC_013332"; transcript_id "TCONS_00058356"; exon_number "3"; gene_type "lincRNA"; old "TCONS_00058356";
At_chr10	Cufflinks	exon	33302523	33303782	.	+	.	gene_id "XLOC_013332"; transcript_id "TCONS_00055343"; exon_number "1"; gene_type "lincRNA"; old "TCONS_00055343";
At_chr10	Cufflinks	exon	33307243	33307298	.	+	.	gene_id "XLOC_013332"; transcript_id "TCONS_00055343"; exon_number "2"; gene_type "lincRNA"; old "TCONS_00055343";
At_chr10	Cufflinks	exon	33302553	33302770	.	+	.	gene_id "XLOC_013332"; transcript_id "TCONS_00049963"; exon_number "1"; gene_type "lincRNA"; old "TCONS_00049963";
At_chr10	Cufflinks	exon	33302961	33303133	.	+	.	gene_id "XLOC_013332"; transcript_id "TCONS_00049963"; exon_number "2"; gene_type "lincRNA"; old "TCONS_00049963";
At_chr10	Cufflinks	exon	33303336	33303782	.	+	.	gene_id "XLOC_013332"; transcript_id "TCONS_00049963"; exon_number "3"; gene_type "lincRNA"; old "TCONS_00049963";
At_chr10	Cufflinks	exon	33307243	33307365	.	+	.	gene_id "XLOC_013332"; transcript_id "TCONS_00049963"; exon_number "4"; gene_type "lincRNA"; old "TCONS_00049963";
At_chr10	Cufflinks	exon	33302572	33303133	.	+	.	gene_id "XLOC_013332"; transcript_id "TCONS_00040897"; exon_number "1"; gene_type "lincRNA"; old "TCONS_00040897";
At_chr10	Cufflinks	exon	33303336	33306170	.	+	.	gene_id "XLOC_013332"; transcript_id "TCONS_00040897"; exon_number "2"; gene_type "lincRNA"; old "TCONS_00040897";
At_chr10	Cufflinks	exon	33302572	33303183	.	+	.	gene_id "XLOC_013332"; transcript_id "TCONS_00040895"; exon_number "1"; gene_type "lincRNA"; old "TCONS_00040895";
At_chr10	Cufflinks	exon	33303336	33306170	.	+	.	gene_id "XLOC_013332"; transcript_id "TCONS_00040895"; exon_number "2"; gene_type "lincRNA"; old "TCONS_00040895";
At_chr10	Cufflinks	exon	33302572	33303183	.	+	.	gene_id "XLOC_013332"; transcript_id "TCONS_00045534"; exon_number "1"; gene_type "lincRNA"; old "TCONS_00045534";
At_chr10	Cufflinks	exon	33303336	33303782	.	+	.	gene_id "XLOC_013332"; transcript_id "TCONS_00045534"; exon_number "2"; gene_type "lincRNA"; old "TCONS_00045534";
At_chr10	Cufflinks	exon	33307243	33307385	.	+	.	gene_id "XLOC_013332"; transcript_id "TCONS_00045534"; exon_number "3"; gene_type "lincRNA"; old "TCONS_00045534";
At_chr10	Cufflinks	exon	34335839	34336339	.	+	.	gene_id "XLOC_013376"; transcript_id "TCONS_00049983"; exon_number "1"; gene_type "lincRNA"; old "TCONS_00049983";
At_chr10	Cufflinks	exon	34336756	34337106	.	+	.	gene_id "XLOC_013376"; transcript_id "TCONS_00049983"; exon_number "2"; gene_type "lincRNA"; old "TCONS_00049983";
At_chr10	Cufflinks	exon	34337209	34337332	.	+	.	gene_id "XLOC_013376"; transcript_id "TCONS_00049983"; exon_number "3"; gene_type "lincRNA"; old "TCONS_00049983";
At_chr10	Cufflinks	exon	34354384	34355107	.	+	.	gene_id "XLOC_013376"; transcript_id "TCONS_00049983"; exon_number "4"; gene_type "lincRNA"; old "TCONS_00049983";
At_chr10	Cufflinks	exon	34459991	34460064	.	+	.	gene_id "XLOC_013404"; transcript_id "TCONS_00045581"; exon_number "1"; gene_type "lincRNA"; old "TCONS_00045581";
At_chr10	Cufflinks	exon	34460323	34460608	.	+	.	gene_id "XLOC_013404"; transcript_id "TCONS_00045581"; exon_number "2"; gene_type "lincRNA"; old "TCONS_00045581";
At_chr10	Cufflinks	exon	34553943	34554209	.	+	.	gene_id "XLOC_013417"; transcript_id "TCONS_00055380"; exon_number "1"; gene_type "lincRNA"; old "TCONS_00055380";
At_chr10	Cufflinks	exon	34554493	34555068	.	+	.	gene_id "XLOC_013417"; transcript_id "TCONS_00055380"; exon_number "2"; gene_type "lincRNA"; old "TCONS_00055380";
At_chr10	Cufflinks	exon	40322455	40322484	.	+	.	gene_id "XLOC_013583"; transcript_id "TCONS_00061114"; exon_number "1"; gene_type "lincRNA"; old "TCONS_00061114";
At_chr10	Cufflinks	exon	40335849	40335952	.	+	.	gene_id "XLOC_013583"; transcript_id "TCONS_00061114"; exon_number "2"; gene_type "lincRNA"; old "TCONS_00061114";
At_chr10	Cufflinks	exon	40336213	40336528	.	+	.	gene_id "XLOC_013583"; transcript_id "TCONS_00061114"; exon_number "3"; gene_type "lincRNA"; old "TCONS_00061114";
At_chr10	Cufflinks	exon	46279658	46279865	.	+	.	gene_id "XLOC_013805"; transcript_id "TCONS_00045738"; exon_number "1"; gene_type "lincRNA"; old "TCONS_00045738";
At_chr10	Cufflinks	exon	47622216	47622513	.	+	.	gene_id "XLOC_013925"; transcript_id "TCONS_00058516"; exon_number "1"; gene_type "lincRNA"; old "TCONS_00058516";
At_chr10	Cufflinks	exon	47622809	47623206	.	+	.	gene_id "XLOC_013925"; transcript_id "TCONS_00058516"; exon_number "2"; gene_type "lincRNA"; old "TCONS_00058516";
At_chr10	Cufflinks	exon	52392321	52392555	.	+	.	gene_id "XLOC_014082"; transcript_id "TCONS_00041257"; exon_number "1"; gene_type "lincRNA"; old "TCONS_00041257";
At_chr10	Cufflinks	exon	52855076	52855099	.	+	.	gene_id "XLOC_014089"; transcript_id "TCONS_00045889"; exon_number "1"; gene_type "lincRNA"; old "TCONS_00045889";
At_chr10	Cufflinks	exon	52869533	52869619	.	+	.	gene_id "XLOC_014089"; transcript_id "TCONS_00045889"; exon_number "2"; gene_type "lincRNA"; old "TCONS_00045889";
At_chr10	Cufflinks	exon	52869989	52870343	.	+	.	gene_id "XLOC_014089"; transcript_id "TCONS_00045889"; exon_number "3"; gene_type "lincRNA"; old "TCONS_00045889";
At_chr10	Cufflinks	exon	52869497	52869619	.	+	.	gene_id "XLOC_014089"; transcript_id "TCONS_00041259"; exon_number "1"; gene_type "lincRNA"; old "TCONS_00041259";
At_chr10	Cufflinks	exon	52869989	52870343	.	+	.	gene_id "XLOC_014089"; transcript_id "TCONS_00041259"; exon_number "2"; gene_type "lincRNA"; old "TCONS_00041259";
At_chr10	Cufflinks	exon	54267054	54267268	.	+	.	gene_id "XLOC_014137"; transcript_id "TCONS_00041271"; exon_number "1"; gene_type "lincRNA"; old "TCONS_00041271";
At_chr10	Cufflinks	exon	58943404	58943693	.	+	.	gene_id "XLOC_014253"; transcript_id "TCONS_00041300"; exon_number "1"; gene_type "lincRNA"; old "TCONS_00041300";
At_chr10	Cufflinks	exon	59611392	59611634	.	+	.	gene_id "XLOC_014277"; transcript_id "TCONS_00041307"; exon_number "1"; gene_type "lincRNA"; old "TCONS_00041307";
At_chr10	Cufflinks	exon	59611760	59614531	.	+	.	gene_id "XLOC_014277"; transcript_id "TCONS_00041307"; exon_number "2"; gene_type "lincRNA"; old "TCONS_00041307";
At_chr10	Cufflinks	exon	62824792	62825511	.	+	.	gene_id "XLOC_014373"; transcript_id "TCONS_00041343"; exon_number "1"; gene_type "lincRNA"; old "TCONS_00041343";
At_chr10	Cufflinks	exon	62825603	62825837	.	+	.	gene_id "XLOC_014373"; transcript_id "TCONS_00041343"; exon_number "2"; gene_type "lincRNA"; old "TCONS_00041343";
At_chr10	Cufflinks	exon	63220898	63221871	.	+	.	gene_id "XLOC_014396"; transcript_id "TCONS_00045992"; exon_number "1"; gene_type "lincRNA"; old "TCONS_00045992";
At_chr10	Cufflinks	exon	63916503	63916705	.	+	.	gene_id "XLOC_014502"; transcript_id "TCONS_00041440"; exon_number "1"; gene_type "lincRNA"; old "TCONS_00041440";
At_chr10	Cufflinks	exon	63989490	63989799	.	+	.	gene_id "XLOC_014508"; transcript_id "TCONS_00041441"; exon_number "1"; gene_type "lincRNA"; old "TCONS_00041441";
At_chr10	Cufflinks	exon	63989881	63989904	.	+	.	gene_id "XLOC_014508"; transcript_id "TCONS_00041441"; exon_number "2"; gene_type "lincRNA"; old "TCONS_00041441";
At_chr10	Cufflinks	exon	64853946	64854070	.	+	.	gene_id "XLOC_014594"; transcript_id "TCONS_00041492"; exon_number "1"; gene_type "lincRNA"; old "TCONS_00041492";
At_chr10	Cufflinks	exon	64854485	64854969	.	+	.	gene_id "XLOC_014594"; transcript_id "TCONS_00041492"; exon_number "2"; gene_type "lincRNA"; old "TCONS_00041492";
At_chr10	Cufflinks	exon	65002355	65003480	.	+	.	gene_id "XLOC_014613"; transcript_id "TCONS_00041501"; exon_number "1"; gene_type "lincRNA"; old "TCONS_00041501";
At_chr10	Cufflinks	exon	65065387	65065487	.	+	.	gene_id "XLOC_014621"; transcript_id "TCONS_00046117"; exon_number "1"; gene_type "lincRNA"; old "TCONS_00046117";
At_chr10	Cufflinks	exon	65065820	65066113	.	+	.	gene_id "XLOC_014621"; transcript_id "TCONS_00046117"; exon_number "2"; gene_type "lincRNA"; old "TCONS_00046117";
At_chr10	Cufflinks	exon	66699730	66700478	.	+	.	gene_id "XLOC_014719"; transcript_id "TCONS_00041566"; exon_number "1"; gene_type "lincRNA"; old "TCONS_00041566";
At_chr10	Cufflinks	exon	66802436	66802476	.	+	.	gene_id "XLOC_014730"; transcript_id "TCONS_00064258"; exon_number "1"; gene_type "lincRNA"; old "TCONS_00064258";
At_chr10	Cufflinks	exon	66819178	66819476	.	+	.	gene_id "XLOC_014730"; transcript_id "TCONS_00064258"; exon_number "2"; gene_type "lincRNA"; old "TCONS_00064258";
At_chr10	Cufflinks	exon	66818643	66818830	.	+	.	gene_id "XLOC_014730"; transcript_id "TCONS_00041570"; exon_number "1"; gene_type "lincRNA"; old "TCONS_00041570";
At_chr10	Cufflinks	exon	66819178	66819480	.	+	.	gene_id "XLOC_014730"; transcript_id "TCONS_00041570"; exon_number "2"; gene_type "lincRNA"; old "TCONS_00041570";
At_chr10	Cufflinks	exon	67019176	67019439	.	+	.	gene_id "XLOC_014753"; transcript_id "TCONS_00055810"; exon_number "1"; gene_type "anti-sense_lncRNA"; old "TCONS_00055810";
At_chr10	Cufflinks	exon	67019694	67019785	.	+	.	gene_id "XLOC_014753"; transcript_id "TCONS_00055810"; exon_number "2"; gene_type "anti-sense_lncRNA"; old "TCONS_00055810";
At_chr10	Cufflinks	exon	67023839	67023939	.	+	.	gene_id "XLOC_014753"; transcript_id "TCONS_00055810"; exon_number "3"; gene_type "anti-sense_lncRNA"; old "TCONS_00055810";
At_chr10	Cufflinks	exon	67024031	67024076	.	+	.	gene_id "XLOC_014753"; transcript_id "TCONS_00055810"; exon_number "4"; gene_type "anti-sense_lncRNA"; old "TCONS_00055810";
At_chr10	Cufflinks	exon	67024552	67024750	.	+	.	gene_id "XLOC_014753"; transcript_id "TCONS_00055810"; exon_number "5"; gene_type "anti-sense_lncRNA"; old "TCONS_00055810";
At_chr10	Cufflinks	exon	67795565	67795762	.	+	.	gene_id "XLOC_014835"; transcript_id "TCONS_00041647"; exon_number "1"; gene_type "lincRNA"; old "TCONS_00041647";
At_chr10	Cufflinks	exon	67796075	67796578	.	+	.	gene_id "XLOC_014835"; transcript_id "TCONS_00041647"; exon_number "2"; gene_type "lincRNA"; old "TCONS_00041647";
At_chr10	Cufflinks	exon	67795607	67795762	.	+	.	gene_id "XLOC_014835"; transcript_id "TCONS_00050881"; exon_number "1"; gene_type "lincRNA"; old "TCONS_00050881";
At_chr10	Cufflinks	exon	67795933	67796575	.	+	.	gene_id "XLOC_014835"; transcript_id "TCONS_00050881"; exon_number "2"; gene_type "lincRNA"; old "TCONS_00050881";
At_chr10	Cufflinks	exon	68466577	68466712	.	+	.	gene_id "XLOC_014886"; transcript_id "TCONS_00041674"; exon_number "1"; gene_type "lincRNA"; old "TCONS_00041674";
At_chr10	Cufflinks	exon	68467126	68467823	.	+	.	gene_id "XLOC_014886"; transcript_id "TCONS_00041674"; exon_number "2"; gene_type "lincRNA"; old "TCONS_00041674";
At_chr10	Cufflinks	exon	69006357	69006587	.	+	.	gene_id "XLOC_014926"; transcript_id "TCONS_00041708"; exon_number "1"; gene_type "lincRNA"; old "TCONS_00041708";
At_chr10	Cufflinks	exon	69006915	69007229	.	+	.	gene_id "XLOC_014926"; transcript_id "TCONS_00041708"; exon_number "2"; gene_type "lincRNA"; old "TCONS_00041708";
At_chr10	Cufflinks	exon	69487541	69487713	.	+	.	gene_id "XLOC_014949"; transcript_id "TCONS_00041722"; exon_number "1"; gene_type "lincRNA"; old "TCONS_00041722";
At_chr10	Cufflinks	exon	69487978	69488240	.	+	.	gene_id "XLOC_014949"; transcript_id "TCONS_00041722"; exon_number "2"; gene_type "lincRNA"; old "TCONS_00041722";
At_chr10	Cufflinks	exon	69953535	69954199	.	+	.	gene_id "XLOC_014999"; transcript_id "TCONS_00041764"; exon_number "1"; gene_type "lincRNA"; old "TCONS_00041764";
At_chr10	Cufflinks	exon	69954303	69954420	.	+	.	gene_id "XLOC_014999"; transcript_id "TCONS_00041764"; exon_number "2"; gene_type "lincRNA"; old "TCONS_00041764";
At_chr10	Cufflinks	exon	69954503	69954864	.	+	.	gene_id "XLOC_014999"; transcript_id "TCONS_00041764"; exon_number "3"; gene_type "lincRNA"; old "TCONS_00041764";
At_chr10	Cufflinks	exon	69955033	69955080	.	+	.	gene_id "XLOC_014999"; transcript_id "TCONS_00041764"; exon_number "4"; gene_type "lincRNA"; old "TCONS_00041764";
At_chr10	Cufflinks	exon	69958915	69959139	.	+	.	gene_id "XLOC_014999"; transcript_id "TCONS_00041764"; exon_number "5"; gene_type "lincRNA"; old "TCONS_00041764";
At_chr10	Cufflinks	exon	69953623	69954420	.	+	.	gene_id "XLOC_014999"; transcript_id "TCONS_00061576"; exon_number "1"; gene_type "lincRNA"; old "TCONS_00061576";
At_chr10	Cufflinks	exon	69954503	69954864	.	+	.	gene_id "XLOC_014999"; transcript_id "TCONS_00061576"; exon_number "2"; gene_type "lincRNA"; old "TCONS_00061576";
At_chr10	Cufflinks	exon	69955033	69959166	.	+	.	gene_id "XLOC_014999"; transcript_id "TCONS_00061576"; exon_number "3"; gene_type "lincRNA"; old "TCONS_00061576";
At_chr10	Cufflinks	exon	69953697	69954199	.	+	.	gene_id "XLOC_014999"; transcript_id "TCONS_00046320"; exon_number "1"; gene_type "lincRNA"; old "TCONS_00046320";
At_chr10	Cufflinks	exon	69954303	69954864	.	+	.	gene_id "XLOC_014999"; transcript_id "TCONS_00046320"; exon_number "2"; gene_type "lincRNA"; old "TCONS_00046320";
At_chr10	Cufflinks	exon	69955033	69955090	.	+	.	gene_id "XLOC_014999"; transcript_id "TCONS_00046320"; exon_number "3"; gene_type "lincRNA"; old "TCONS_00046320";
At_chr10	Cufflinks	exon	69958915	69959141	.	+	.	gene_id "XLOC_014999"; transcript_id "TCONS_00046320"; exon_number "4"; gene_type "lincRNA"; old "TCONS_00046320";
At_chr10	Cufflinks	exon	71064170	71064414	.	+	.	gene_id "XLOC_015077"; transcript_id "TCONS_00041811"; exon_number "1"; gene_type "lincRNA"; old "TCONS_00041811";
At_chr10	Cufflinks	exon	71064775	71064930	.	+	.	gene_id "XLOC_015077"; transcript_id "TCONS_00041811"; exon_number "2"; gene_type "lincRNA"; old "TCONS_00041811";
At_chr10	Cufflinks	exon	71120572	71120773	.	+	.	gene_id "XLOC_015083"; transcript_id "TCONS_00046354"; exon_number "1"; gene_type "lincRNA"; old "TCONS_00046354";
At_chr10	Cufflinks	exon	74548510	74548719	.	+	.	gene_id "XLOC_015260"; transcript_id "TCONS_00067101"; exon_number "1"; gene_type "lincRNA"; old "TCONS_00067101";
At_chr10	Cufflinks	exon	76398460	76398512	.	+	.	gene_id "XLOC_015399"; transcript_id "TCONS_00046562"; exon_number "1"; gene_type "lincRNA"; old "TCONS_00046562";
At_chr10	Cufflinks	exon	76398644	76398806	.	+	.	gene_id "XLOC_015399"; transcript_id "TCONS_00046562"; exon_number "2"; gene_type "lincRNA"; old "TCONS_00046562";
At_chr10	Cufflinks	exon	76430766	76430863	.	+	.	gene_id "XLOC_015406"; transcript_id "TCONS_00042071"; exon_number "1"; gene_type "lincRNA"; old "TCONS_00042071";
At_chr10	Cufflinks	exon	76431742	76432579	.	+	.	gene_id "XLOC_015406"; transcript_id "TCONS_00042071"; exon_number "2"; gene_type "lincRNA"; old "TCONS_00042071";
At_chr10	Cufflinks	exon	76906474	76906554	.	+	.	gene_id "XLOC_015467"; transcript_id "TCONS_00046587"; exon_number "1"; gene_type "lincRNA"; old "TCONS_00046587";
At_chr10	Cufflinks	exon	76906864	76909785	.	+	.	gene_id "XLOC_015467"; transcript_id "TCONS_00046587"; exon_number "2"; gene_type "lincRNA"; old "TCONS_00046587";
At_chr10	Cufflinks	exon	78414689	78415302	.	+	.	gene_id "XLOC_015543"; transcript_id "TCONS_00042142"; exon_number "1"; gene_type "lincRNA"; old "TCONS_00042142";
At_chr10	Cufflinks	exon	78415398	78418992	.	+	.	gene_id "XLOC_015543"; transcript_id "TCONS_00042142"; exon_number "2"; gene_type "lincRNA"; old "TCONS_00042142";
At_chr10	Cufflinks	exon	81310940	81311132	.	+	.	gene_id "XLOC_015667"; transcript_id "TCONS_00046710"; exon_number "1"; gene_type "lincRNA"; old "TCONS_00046710";
At_chr10	Cufflinks	exon	81311464	81312060	.	+	.	gene_id "XLOC_015667"; transcript_id "TCONS_00046710"; exon_number "2"; gene_type "lincRNA"; old "TCONS_00046710";
At_chr10	Cufflinks	exon	82687888	82688157	.	+	.	gene_id "XLOC_015743"; transcript_id "TCONS_00042260"; exon_number "1"; gene_type "lincRNA"; old "TCONS_00042260";
At_chr10	Cufflinks	exon	82688447	82689301	.	+	.	gene_id "XLOC_015743"; transcript_id "TCONS_00042260"; exon_number "2"; gene_type "lincRNA"; old "TCONS_00042260";
At_chr10	Cufflinks	exon	82696785	82696993	.	+	.	gene_id "XLOC_015745"; transcript_id "TCONS_00042265"; exon_number "1"; gene_type "anti-sense_lncRNA"; old "TCONS_00042265";
At_chr10	Cufflinks	exon	83291211	83291549	.	+	.	gene_id "XLOC_015778"; transcript_id "TCONS_00051539"; exon_number "1"; gene_type "lincRNA"; old "TCONS_00051539";
At_chr10	Cufflinks	exon	83386607	83387345	.	+	.	gene_id "XLOC_015779"; transcript_id "TCONS_00046750"; exon_number "1"; gene_type "lincRNA"; old "TCONS_00046750";
At_chr10	Cufflinks	exon	83387428	83388227	.	+	.	gene_id "XLOC_015779"; transcript_id "TCONS_00046750"; exon_number "2"; gene_type "lincRNA"; old "TCONS_00046750";
At_chr10	Cufflinks	exon	84369738	84369945	.	+	.	gene_id "XLOC_015814"; transcript_id "TCONS_00059144"; exon_number "1"; gene_type "lincRNA"; old "TCONS_00059144";
At_chr10	Cufflinks	exon	87008040	87008072	.	+	.	gene_id "XLOC_015903"; transcript_id "TCONS_00042334"; exon_number "1"; gene_type "lincRNA"; old "TCONS_00042334";
At_chr10	Cufflinks	exon	87008273	87008402	.	+	.	gene_id "XLOC_015903"; transcript_id "TCONS_00042334"; exon_number "2"; gene_type "lincRNA"; old "TCONS_00042334";
At_chr10	Cufflinks	exon	87010263	87010364	.	+	.	gene_id "XLOC_015903"; transcript_id "TCONS_00042334"; exon_number "3"; gene_type "lincRNA"; old "TCONS_00042334";
At_chr10	Cufflinks	exon	87010811	87012118	.	+	.	gene_id "XLOC_015903"; transcript_id "TCONS_00042334"; exon_number "4"; gene_type "lincRNA"; old "TCONS_00042334";
At_chr10	Cufflinks	exon	88462584	88462786	.	+	.	gene_id "XLOC_015944"; transcript_id "TCONS_00051667"; exon_number "1"; gene_type "lincRNA"; old "TCONS_00051667";
At_chr10	Cufflinks	exon	88801554	88802068	.	+	.	gene_id "XLOC_015953"; transcript_id "TCONS_00042350"; exon_number "1"; gene_type "lincRNA"; old "TCONS_00042350";
At_chr10	Cufflinks	exon	88802171	88802239	.	+	.	gene_id "XLOC_015953"; transcript_id "TCONS_00042350"; exon_number "2"; gene_type "lincRNA"; old "TCONS_00042350";
At_chr10	Cufflinks	exon	88802498	88802847	.	+	.	gene_id "XLOC_015953"; transcript_id "TCONS_00042350"; exon_number "3"; gene_type "lincRNA"; old "TCONS_00042350";
At_chr10	Cufflinks	exon	88802963	88803041	.	+	.	gene_id "XLOC_015953"; transcript_id "TCONS_00042350"; exon_number "4"; gene_type "lincRNA"; old "TCONS_00042350";
At_chr10	Cufflinks	exon	90448277	90448365	.	+	.	gene_id "XLOC_016014"; transcript_id "TCONS_00042373"; exon_number "1"; gene_type "lincRNA"; old "TCONS_00042373";
At_chr10	Cufflinks	exon	90448494	90448648	.	+	.	gene_id "XLOC_016014"; transcript_id "TCONS_00042373"; exon_number "2"; gene_type "lincRNA"; old "TCONS_00042373";
At_chr10	Cufflinks	exon	92394882	92395091	.	+	.	gene_id "XLOC_016068"; transcript_id "TCONS_00056310"; exon_number "1"; gene_type "lincRNA"; old "TCONS_00056310";
At_chr10	Cufflinks	exon	92670149	92670727	.	+	.	gene_id "XLOC_016074"; transcript_id "TCONS_00042392"; exon_number "1"; gene_type "lincRNA"; old "TCONS_00042392";
At_chr10	Cufflinks	exon	92671454	92671506	.	+	.	gene_id "XLOC_016074"; transcript_id "TCONS_00042392"; exon_number "2"; gene_type "lincRNA"; old "TCONS_00042392";
At_chr10	Cufflinks	exon	93295942	93296153	.	+	.	gene_id "XLOC_016109"; transcript_id "TCONS_00064703"; exon_number "1"; gene_type "lincRNA"; old "TCONS_00064703";
At_chr10	Cufflinks	exon	93751598	93751816	.	+	.	gene_id "XLOC_016145"; transcript_id "TCONS_00042436"; exon_number "1"; gene_type "lincRNA"; old "TCONS_00042436";
At_chr10	Cufflinks	exon	1688103	1688347	.	-	.	gene_id "XLOC_016267"; transcript_id "TCONS_00056365"; exon_number "1"; gene_type "lincRNA"; old "TCONS_00056365";
At_chr10	Cufflinks	exon	1688469	1688480	.	-	.	gene_id "XLOC_016267"; transcript_id "TCONS_00056365"; exon_number "2"; gene_type "lincRNA"; old "TCONS_00056365";
At_chr10	Cufflinks	exon	1690901	1691100	.	-	.	gene_id "XLOC_016269"; transcript_id "TCONS_00046974"; exon_number "1"; gene_type "lincRNA"; old "TCONS_00046974";
At_chr10	Cufflinks	exon	1732568	1732955	.	-	.	gene_id "XLOC_016281"; transcript_id "TCONS_00042500"; exon_number "1"; gene_type "lincRNA"; old "TCONS_00042500";
At_chr10	Cufflinks	exon	1735368	1735479	.	-	.	gene_id "XLOC_016281"; transcript_id "TCONS_00042500"; exon_number "2"; gene_type "lincRNA"; old "TCONS_00042500";
At_chr10	Cufflinks	exon	1735785	1736201	.	-	.	gene_id "XLOC_016281"; transcript_id "TCONS_00042500"; exon_number "3"; gene_type "lincRNA"; old "TCONS_00042500";
At_chr10	Cufflinks	exon	3856107	3856314	.	-	.	gene_id "XLOC_016352"; transcript_id "TCONS_00059276"; exon_number "1"; gene_type "lincRNA"; old "TCONS_00059276";
At_chr10	Cufflinks	exon	5379890	5380605	.	-	.	gene_id "XLOC_016431"; transcript_id "TCONS_00042570"; exon_number "1"; gene_type "lincRNA"; old "TCONS_00042570";
At_chr10	Cufflinks	exon	5381004	5381620	.	-	.	gene_id "XLOC_016431"; transcript_id "TCONS_00042570"; exon_number "2"; gene_type "lincRNA"; old "TCONS_00042570";
At_chr10	Cufflinks	exon	5872748	5873014	.	-	.	gene_id "XLOC_016483"; transcript_id "TCONS_00056447"; exon_number "1"; gene_type "lincRNA"; old "TCONS_00056447";
At_chr10	Cufflinks	exon	5873097	5873491	.	-	.	gene_id "XLOC_016483"; transcript_id "TCONS_00056447"; exon_number "2"; gene_type "lincRNA"; old "TCONS_00056447";
At_chr10	Cufflinks	exon	5873646	5873805	.	-	.	gene_id "XLOC_016483"; transcript_id "TCONS_00056447"; exon_number "3"; gene_type "lincRNA"; old "TCONS_00056447";
At_chr10	Cufflinks	exon	5873888	5873975	.	-	.	gene_id "XLOC_016483"; transcript_id "TCONS_00056447"; exon_number "4"; gene_type "lincRNA"; old "TCONS_00056447";
At_chr10	Cufflinks	exon	5874121	5874484	.	-	.	gene_id "XLOC_016483"; transcript_id "TCONS_00056447"; exon_number "5"; gene_type "lincRNA"; old "TCONS_00056447";
At_chr10	Cufflinks	exon	5872955	5873491	.	-	.	gene_id "XLOC_016483"; transcript_id "TCONS_00047065"; exon_number "1"; gene_type "lincRNA"; old "TCONS_00047065";
At_chr10	Cufflinks	exon	5873646	5873805	.	-	.	gene_id "XLOC_016483"; transcript_id "TCONS_00047065"; exon_number "2"; gene_type "lincRNA"; old "TCONS_00047065";
At_chr10	Cufflinks	exon	5873888	5873975	.	-	.	gene_id "XLOC_016483"; transcript_id "TCONS_00047065"; exon_number "3"; gene_type "lincRNA"; old "TCONS_00047065";
At_chr10	Cufflinks	exon	5874121	5874471	.	-	.	gene_id "XLOC_016483"; transcript_id "TCONS_00047065"; exon_number "4"; gene_type "lincRNA"; old "TCONS_00047065";
At_chr10	Cufflinks	exon	8152002	8152233	.	-	.	gene_id "XLOC_016555"; transcript_id "TCONS_00047093"; exon_number "1"; gene_type "lincRNA"; old "TCONS_00047093";
At_chr10	Cufflinks	exon	8152692	8152857	.	-	.	gene_id "XLOC_016555"; transcript_id "TCONS_00047093"; exon_number "2"; gene_type "lincRNA"; old "TCONS_00047093";
At_chr10	Cufflinks	exon	8957132	8957338	.	-	.	gene_id "XLOC_016577"; transcript_id "TCONS_00042631"; exon_number "1"; gene_type "lincRNA"; old "TCONS_00042631";
At_chr10	Cufflinks	exon	11171511	11172501	.	-	.	gene_id "XLOC_016616"; transcript_id "TCONS_00042635"; exon_number "1"; gene_type "lincRNA"; old "TCONS_00042635";
At_chr10	Cufflinks	exon	13209079	13209322	.	-	.	gene_id "XLOC_016687"; transcript_id "TCONS_00059359"; exon_number "1"; gene_type "lincRNA"; old "TCONS_00059359";
At_chr10	Cufflinks	exon	14902959	14903162	.	-	.	gene_id "XLOC_016739"; transcript_id "TCONS_00052178"; exon_number "1"; gene_type "lincRNA"; old "TCONS_00052178";
At_chr10	Cufflinks	exon	16655326	16655614	.	-	.	gene_id "XLOC_016802"; transcript_id "TCONS_00042694"; exon_number "1"; gene_type "lincRNA"; old "TCONS_00042694";
At_chr10	Cufflinks	exon	16655824	16656172	.	-	.	gene_id "XLOC_016802"; transcript_id "TCONS_00042694"; exon_number "2"; gene_type "lincRNA"; old "TCONS_00042694";
At_chr10	Cufflinks	exon	20915038	20915448	.	-	.	gene_id "XLOC_016978"; transcript_id "TCONS_00042769"; exon_number "1"; gene_type "anti-sense_lncRNA"; old "TCONS_00042769";
At_chr10	Cufflinks	exon	20915547	20916202	.	-	.	gene_id "XLOC_016978"; transcript_id "TCONS_00042769"; exon_number "2"; gene_type "anti-sense_lncRNA"; old "TCONS_00042769";
At_chr10	Cufflinks	exon	23522809	23523415	.	-	.	gene_id "XLOC_017129"; transcript_id "TCONS_00052490"; exon_number "1"; gene_type "lincRNA"; old "TCONS_00052490";
At_chr10	Cufflinks	exon	23754320	23754866	.	-	.	gene_id "XLOC_017150"; transcript_id "TCONS_00067604"; exon_number "1"; gene_type "lincRNA"; old "TCONS_00067604";
At_chr10	Cufflinks	exon	23755085	23755363	.	-	.	gene_id "XLOC_017150"; transcript_id "TCONS_00067604"; exon_number "2"; gene_type "lincRNA"; old "TCONS_00067604";
At_chr10	Cufflinks	exon	26413037	26413348	.	-	.	gene_id "XLOC_017280"; transcript_id "TCONS_00052583"; exon_number "1"; gene_type "lincRNA"; old "TCONS_00052583";
At_chr10	Cufflinks	exon	26426303	26426620	.	-	.	gene_id "XLOC_017280"; transcript_id "TCONS_00052583"; exon_number "2"; gene_type "lincRNA"; old "TCONS_00052583";
At_chr10	Cufflinks	exon	26657733	26657941	.	-	.	gene_id "XLOC_017311"; transcript_id "TCONS_00052604"; exon_number "1"; gene_type "lincRNA"; old "TCONS_00052604";
At_chr10	Cufflinks	exon	27395891	27396137	.	-	.	gene_id "XLOC_017387"; transcript_id "TCONS_00043049"; exon_number "1"; gene_type "intronic_lncRNA"; old "TCONS_00043049";
At_chr10	Cufflinks	exon	28231029	28231241	.	-	.	gene_id "XLOC_017443"; transcript_id "TCONS_00056754"; exon_number "1"; gene_type "lincRNA"; old "TCONS_00056754";
At_chr10	Cufflinks	exon	28231746	28231947	.	-	.	gene_id "XLOC_017443"; transcript_id "TCONS_00059631"; exon_number "1"; gene_type "lincRNA"; old "TCONS_00059631";
At_chr10	Cufflinks	exon	31385999	31386468	.	-	.	gene_id "XLOC_017621"; transcript_id "TCONS_00059669"; exon_number "1"; gene_type "intronic_lncRNA"; old "TCONS_00059669";
At_chr10	Cufflinks	exon	31923518	31924036	.	-	.	gene_id "XLOC_017641"; transcript_id "TCONS_00043168"; exon_number "1"; gene_type "lincRNA"; old "TCONS_00043168";
At_chr10	Cufflinks	exon	31924284	31924417	.	-	.	gene_id "XLOC_017641"; transcript_id "TCONS_00043168"; exon_number "2"; gene_type "lincRNA"; old "TCONS_00043168";
At_chr10	Cufflinks	exon	32187693	32187927	.	-	.	gene_id "XLOC_017687"; transcript_id "TCONS_00052852"; exon_number "1"; gene_type "lincRNA"; old "TCONS_00052852";
At_chr10	Cufflinks	exon	32188062	32188968	.	-	.	gene_id "XLOC_017687"; transcript_id "TCONS_00052852"; exon_number "2"; gene_type "lincRNA"; old "TCONS_00052852";
At_chr10	Cufflinks	exon	32672059	32672623	.	-	.	gene_id "XLOC_017724"; transcript_id "TCONS_00043234"; exon_number "1"; gene_type "lincRNA"; old "TCONS_00043234";
At_chr10	Cufflinks	exon	32673120	32673391	.	-	.	gene_id "XLOC_017724"; transcript_id "TCONS_00043234"; exon_number "2"; gene_type "lincRNA"; old "TCONS_00043234";
At_chr10	Cufflinks	exon	32677988	32678040	.	-	.	gene_id "XLOC_017729"; transcript_id "TCONS_00056857"; exon_number "1"; gene_type "lincRNA"; old "TCONS_00056857";
At_chr10	Cufflinks	exon	32681013	32681223	.	-	.	gene_id "XLOC_017729"; transcript_id "TCONS_00056857"; exon_number "2"; gene_type "lincRNA"; old "TCONS_00056857";
At_chr10	Cufflinks	exon	32697767	32697976	.	-	.	gene_id "XLOC_017734"; transcript_id "TCONS_00043243"; exon_number "1"; gene_type "lincRNA"; old "TCONS_00043243";
At_chr10	Cufflinks	exon	33141929	33145078	.	-	.	gene_id "XLOC_017770"; transcript_id "TCONS_00043267"; exon_number "1"; gene_type "lincRNA"; old "TCONS_00043267";
At_chr10	Cufflinks	exon	33145204	33145562	.	-	.	gene_id "XLOC_017770"; transcript_id "TCONS_00043267"; exon_number "2"; gene_type "lincRNA"; old "TCONS_00043267";
At_chr10	Cufflinks	exon	33145645	33146030	.	-	.	gene_id "XLOC_017770"; transcript_id "TCONS_00043267"; exon_number "3"; gene_type "lincRNA"; old "TCONS_00043267";
At_chr10	Cufflinks	exon	33146273	33146601	.	-	.	gene_id "XLOC_017770"; transcript_id "TCONS_00043267"; exon_number "4"; gene_type "lincRNA"; old "TCONS_00043267";
At_chr10	Cufflinks	exon	33143124	33145078	.	-	.	gene_id "XLOC_017770"; transcript_id "TCONS_00043266"; exon_number "1"; gene_type "lincRNA"; old "TCONS_00043266";
At_chr10	Cufflinks	exon	33145204	33145562	.	-	.	gene_id "XLOC_017770"; transcript_id "TCONS_00043266"; exon_number "2"; gene_type "lincRNA"; old "TCONS_00043266";
At_chr10	Cufflinks	exon	33145645	33146030	.	-	.	gene_id "XLOC_017770"; transcript_id "TCONS_00043266"; exon_number "3"; gene_type "lincRNA"; old "TCONS_00043266";
At_chr10	Cufflinks	exon	33146273	33146375	.	-	.	gene_id "XLOC_017770"; transcript_id "TCONS_00043266"; exon_number "4"; gene_type "lincRNA"; old "TCONS_00043266";
At_chr10	Cufflinks	exon	33146489	33146573	.	-	.	gene_id "XLOC_017770"; transcript_id "TCONS_00043266"; exon_number "5"; gene_type "lincRNA"; old "TCONS_00043266";
At_chr10	Cufflinks	exon	33144825	33145078	.	-	.	gene_id "XLOC_017770"; transcript_id "TCONS_00052907"; exon_number "1"; gene_type "lincRNA"; old "TCONS_00052907";
At_chr10	Cufflinks	exon	33145204	33145562	.	-	.	gene_id "XLOC_017770"; transcript_id "TCONS_00052907"; exon_number "2"; gene_type "lincRNA"; old "TCONS_00052907";
At_chr10	Cufflinks	exon	33145645	33146030	.	-	.	gene_id "XLOC_017770"; transcript_id "TCONS_00052907"; exon_number "3"; gene_type "lincRNA"; old "TCONS_00052907";
At_chr10	Cufflinks	exon	33146273	33146375	.	-	.	gene_id "XLOC_017770"; transcript_id "TCONS_00052907"; exon_number "4"; gene_type "lincRNA"; old "TCONS_00052907";
At_chr10	Cufflinks	exon	33146580	33146606	.	-	.	gene_id "XLOC_017770"; transcript_id "TCONS_00052907"; exon_number "5"; gene_type "lincRNA"; old "TCONS_00052907";
At_chr10	Cufflinks	exon	33189983	33190208	.	-	.	gene_id "XLOC_017776"; transcript_id "TCONS_00047649"; exon_number "1"; gene_type "intronic_lncRNA"; old "TCONS_00047649";
At_chr10	Cufflinks	exon	33271643	33271947	.	-	.	gene_id "XLOC_017785"; transcript_id "TCONS_00043279"; exon_number "1"; gene_type "lincRNA"; old "TCONS_00043279";
At_chr10	Cufflinks	exon	37485973	37486116	.	-	.	gene_id "XLOC_017996"; transcript_id "TCONS_00059767"; exon_number "1"; gene_type "lincRNA"; old "TCONS_00059767";
At_chr10	Cufflinks	exon	37486530	37486619	.	-	.	gene_id "XLOC_017996"; transcript_id "TCONS_00059767"; exon_number "2"; gene_type "lincRNA"; old "TCONS_00059767";
At_chr10	Cufflinks	exon	39214635	39214834	.	-	.	gene_id "XLOC_018057"; transcript_id "TCONS_00043382"; exon_number "1"; gene_type "lincRNA"; old "TCONS_00043382";
At_chr10	Cufflinks	exon	41924971	41925466	.	-	.	gene_id "XLOC_018156"; transcript_id "TCONS_00043406"; exon_number "1"; gene_type "lincRNA"; old "TCONS_00043406";
At_chr10	Cufflinks	exon	44142146	44143335	.	-	.	gene_id "XLOC_018240"; transcript_id "TCONS_00043436"; exon_number "1"; gene_type "lincRNA"; old "TCONS_00043436";
At_chr10	Cufflinks	exon	44144200	44144402	.	-	.	gene_id "XLOC_018240"; transcript_id "TCONS_00043436"; exon_number "2"; gene_type "lincRNA"; old "TCONS_00043436";
At_chr10	Cufflinks	exon	44142415	44143335	.	-	.	gene_id "XLOC_018240"; transcript_id "TCONS_00047810"; exon_number "1"; gene_type "lincRNA"; old "TCONS_00047810";
At_chr10	Cufflinks	exon	44143746	44143816	.	-	.	gene_id "XLOC_018240"; transcript_id "TCONS_00047810"; exon_number "2"; gene_type "lincRNA"; old "TCONS_00047810";
At_chr10	Cufflinks	exon	44143903	44144014	.	-	.	gene_id "XLOC_018240"; transcript_id "TCONS_00047810"; exon_number "3"; gene_type "lincRNA"; old "TCONS_00047810";
At_chr10	Cufflinks	exon	44144200	44144391	.	-	.	gene_id "XLOC_018240"; transcript_id "TCONS_00047810"; exon_number "4"; gene_type "lincRNA"; old "TCONS_00047810";
At_chr10	Cufflinks	exon	44142415	44143335	.	-	.	gene_id "XLOC_018240"; transcript_id "TCONS_00043435"; exon_number "1"; gene_type "lincRNA"; old "TCONS_00043435";
At_chr10	Cufflinks	exon	44143746	44144391	.	-	.	gene_id "XLOC_018240"; transcript_id "TCONS_00043435"; exon_number "2"; gene_type "lincRNA"; old "TCONS_00043435";
At_chr10	Cufflinks	exon	46925886	46926167	.	-	.	gene_id "XLOC_018339"; transcript_id "TCONS_00047833"; exon_number "1"; gene_type "lincRNA"; old "TCONS_00047833";
At_chr10	Cufflinks	exon	47136642	47136860	.	-	.	gene_id "XLOC_018354"; transcript_id "TCONS_00053256"; exon_number "1"; gene_type "lincRNA"; old "TCONS_00053256";
At_chr10	Cufflinks	exon	47334709	47336041	.	-	.	gene_id "XLOC_018378"; transcript_id "TCONS_00043487"; exon_number "1"; gene_type "lincRNA"; old "TCONS_00043487";
At_chr10	Cufflinks	exon	47425901	47425953	.	-	.	gene_id "XLOC_018410"; transcript_id "TCONS_00059865"; exon_number "1"; gene_type "lincRNA"; old "TCONS_00059865";
At_chr10	Cufflinks	exon	47431716	47431835	.	-	.	gene_id "XLOC_018410"; transcript_id "TCONS_00059865"; exon_number "2"; gene_type "lincRNA"; old "TCONS_00059865";
At_chr10	Cufflinks	exon	47431942	47432299	.	-	.	gene_id "XLOC_018410"; transcript_id "TCONS_00059865"; exon_number "3"; gene_type "lincRNA"; old "TCONS_00059865";
At_chr10	Cufflinks	exon	47432382	47433230	.	-	.	gene_id "XLOC_018410"; transcript_id "TCONS_00059865"; exon_number "4"; gene_type "lincRNA"; old "TCONS_00059865";
At_chr10	Cufflinks	exon	47429864	47431835	.	-	.	gene_id "XLOC_018410"; transcript_id "TCONS_00043519"; exon_number "1"; gene_type "lincRNA"; old "TCONS_00043519";
At_chr10	Cufflinks	exon	47431942	47432299	.	-	.	gene_id "XLOC_018410"; transcript_id "TCONS_00043519"; exon_number "2"; gene_type "lincRNA"; old "TCONS_00043519";
At_chr10	Cufflinks	exon	47432382	47433213	.	-	.	gene_id "XLOC_018410"; transcript_id "TCONS_00043519"; exon_number "3"; gene_type "lincRNA"; old "TCONS_00043519";
At_chr10	Cufflinks	exon	47431859	47432299	.	-	.	gene_id "XLOC_018410"; transcript_id "TCONS_00047886"; exon_number "1"; gene_type "lincRNA"; old "TCONS_00047886";
At_chr10	Cufflinks	exon	47432382	47432444	.	-	.	gene_id "XLOC_018410"; transcript_id "TCONS_00047886"; exon_number "2"; gene_type "lincRNA"; old "TCONS_00047886";
At_chr10	Cufflinks	exon	47433010	47433234	.	-	.	gene_id "XLOC_018410"; transcript_id "TCONS_00047886"; exon_number "3"; gene_type "lincRNA"; old "TCONS_00047886";
At_chr10	Cufflinks	exon	47523309	47523578	.	-	.	gene_id "XLOC_018425"; transcript_id "TCONS_00047896"; exon_number "1"; gene_type "lincRNA"; old "TCONS_00047896";
At_chr10	Cufflinks	exon	47523867	47524128	.	-	.	gene_id "XLOC_018425"; transcript_id "TCONS_00047896"; exon_number "2"; gene_type "lincRNA"; old "TCONS_00047896";
At_chr10	Cufflinks	exon	47523309	47523588	.	-	.	gene_id "XLOC_018425"; transcript_id "TCONS_00047895"; exon_number "1"; gene_type "lincRNA"; old "TCONS_00047895";
At_chr10	Cufflinks	exon	47523867	47524128	.	-	.	gene_id "XLOC_018425"; transcript_id "TCONS_00047895"; exon_number "2"; gene_type "lincRNA"; old "TCONS_00047895";
At_chr10	Cufflinks	exon	48086302	48086639	.	-	.	gene_id "XLOC_018445"; transcript_id "TCONS_00043533"; exon_number "1"; gene_type "lincRNA"; old "TCONS_00043533";
At_chr10	Cufflinks	exon	49942556	49943094	.	-	.	gene_id "XLOC_018519"; transcript_id "TCONS_00047924"; exon_number "1"; gene_type "lincRNA"; old "TCONS_00047924";
At_chr10	Cufflinks	exon	49943616	49944363	.	-	.	gene_id "XLOC_018519"; transcript_id "TCONS_00047924"; exon_number "2"; gene_type "lincRNA"; old "TCONS_00047924";
At_chr10	Cufflinks	exon	51723413	51723910	.	-	.	gene_id "XLOC_018574"; transcript_id "TCONS_00043557"; exon_number "1"; gene_type "lincRNA"; old "TCONS_00043557";
At_chr10	Cufflinks	exon	51724179	51724471	.	-	.	gene_id "XLOC_018574"; transcript_id "TCONS_00043557"; exon_number "2"; gene_type "lincRNA"; old "TCONS_00043557";
At_chr10	Cufflinks	exon	52633515	52633740	.	-	.	gene_id "XLOC_018600"; transcript_id "TCONS_00043562"; exon_number "1"; gene_type "lincRNA"; old "TCONS_00043562";
At_chr10	Cufflinks	exon	53411778	53411983	.	-	.	gene_id "XLOC_018637"; transcript_id "TCONS_00043587"; exon_number "1"; gene_type "lincRNA"; old "TCONS_00043587";
At_chr10	Cufflinks	exon	54101653	54102987	.	-	.	gene_id "XLOC_018721"; transcript_id "TCONS_00043616"; exon_number "1"; gene_type "lincRNA"; old "TCONS_00043616";
At_chr10	Cufflinks	exon	54103070	54104433	.	-	.	gene_id "XLOC_018721"; transcript_id "TCONS_00043616"; exon_number "2"; gene_type "lincRNA"; old "TCONS_00043616";
At_chr10	Cufflinks	exon	54485812	54486043	.	-	.	gene_id "XLOC_018725"; transcript_id "TCONS_00043618"; exon_number "1"; gene_type "lincRNA"; old "TCONS_00043618";
At_chr10	Cufflinks	exon	54486796	54487037	.	-	.	gene_id "XLOC_018726"; transcript_id "TCONS_00043619"; exon_number "1"; gene_type "lincRNA"; old "TCONS_00043619";
At_chr10	Cufflinks	exon	63623327	63623529	.	-	.	gene_id "XLOC_019152"; transcript_id "TCONS_00048158"; exon_number "1"; gene_type "lincRNA"; old "TCONS_00048158";
At_chr10	Cufflinks	exon	63809988	63810717	.	-	.	gene_id "XLOC_019183"; transcript_id "TCONS_00057269"; exon_number "1"; gene_type "lincRNA"; old "TCONS_00057269";
At_chr10	Cufflinks	exon	63814220	63814581	.	-	.	gene_id "XLOC_019183"; transcript_id "TCONS_00057269"; exon_number "2"; gene_type "lincRNA"; old "TCONS_00057269";
At_chr10	Cufflinks	exon	63814664	63815472	.	-	.	gene_id "XLOC_019183"; transcript_id "TCONS_00057269"; exon_number "3"; gene_type "lincRNA"; old "TCONS_00057269";
At_chr10	Cufflinks	exon	63809988	63810717	.	-	.	gene_id "XLOC_019183"; transcript_id "TCONS_00053764"; exon_number "1"; gene_type "lincRNA"; old "TCONS_00053764";
At_chr10	Cufflinks	exon	63814220	63814581	.	-	.	gene_id "XLOC_019183"; transcript_id "TCONS_00053764"; exon_number "2"; gene_type "lincRNA"; old "TCONS_00053764";
At_chr10	Cufflinks	exon	63814664	63814761	.	-	.	gene_id "XLOC_019183"; transcript_id "TCONS_00053764"; exon_number "3"; gene_type "lincRNA"; old "TCONS_00053764";
At_chr10	Cufflinks	exon	63814879	63815052	.	-	.	gene_id "XLOC_019183"; transcript_id "TCONS_00053764"; exon_number "4"; gene_type "lincRNA"; old "TCONS_00053764";
At_chr10	Cufflinks	exon	63815292	63815481	.	-	.	gene_id "XLOC_019183"; transcript_id "TCONS_00053764"; exon_number "5"; gene_type "lincRNA"; old "TCONS_00053764";
At_chr10	Cufflinks	exon	63813993	63814581	.	-	.	gene_id "XLOC_019183"; transcript_id "TCONS_00043858"; exon_number "1"; gene_type "lincRNA"; old "TCONS_00043858";
At_chr10	Cufflinks	exon	63814664	63814761	.	-	.	gene_id "XLOC_019183"; transcript_id "TCONS_00043858"; exon_number "2"; gene_type "lincRNA"; old "TCONS_00043858";
At_chr10	Cufflinks	exon	63814879	63815475	.	-	.	gene_id "XLOC_019183"; transcript_id "TCONS_00043858"; exon_number "3"; gene_type "lincRNA"; old "TCONS_00043858";
At_chr10	Cufflinks	exon	63814007	63814581	.	-	.	gene_id "XLOC_019183"; transcript_id "TCONS_00048183"; exon_number "1"; gene_type "lincRNA"; old "TCONS_00048183";
At_chr10	Cufflinks	exon	63814664	63814761	.	-	.	gene_id "XLOC_019183"; transcript_id "TCONS_00048183"; exon_number "2"; gene_type "lincRNA"; old "TCONS_00048183";
At_chr10	Cufflinks	exon	63814879	63815052	.	-	.	gene_id "XLOC_019183"; transcript_id "TCONS_00048183"; exon_number "3"; gene_type "lincRNA"; old "TCONS_00048183";
At_chr10	Cufflinks	exon	63815292	63815464	.	-	.	gene_id "XLOC_019183"; transcript_id "TCONS_00048183"; exon_number "4"; gene_type "lincRNA"; old "TCONS_00048183";
At_chr10	Cufflinks	exon	64085396	64085899	.	-	.	gene_id "XLOC_019187"; transcript_id "TCONS_00043862"; exon_number "1"; gene_type "lincRNA"; old "TCONS_00043862";
At_chr10	Cufflinks	exon	64086230	64086343	.	-	.	gene_id "XLOC_019187"; transcript_id "TCONS_00043862"; exon_number "2"; gene_type "lincRNA"; old "TCONS_00043862";
At_chr10	Cufflinks	exon	64751808	64752594	.	-	.	gene_id "XLOC_019267"; transcript_id "TCONS_00048237"; exon_number "1"; gene_type "lincRNA"; old "TCONS_00048237";
At_chr10	Cufflinks	exon	64752683	64753611	.	-	.	gene_id "XLOC_019267"; transcript_id "TCONS_00048237"; exon_number "2"; gene_type "lincRNA"; old "TCONS_00048237";
At_chr10	Cufflinks	exon	64753726	64754056	.	-	.	gene_id "XLOC_019267"; transcript_id "TCONS_00048237"; exon_number "3"; gene_type "lincRNA"; old "TCONS_00048237";
At_chr10	Cufflinks	exon	65100932	65101149	.	-	.	gene_id "XLOC_019301"; transcript_id "TCONS_00053840"; exon_number "1"; gene_type "lincRNA"; old "TCONS_00053840";
At_chr10	Cufflinks	exon	65983744	65983899	.	-	.	gene_id "XLOC_019370"; transcript_id "TCONS_00043968"; exon_number "1"; gene_type "lincRNA"; old "TCONS_00043968";
At_chr10	Cufflinks	exon	65984676	65984819	.	-	.	gene_id "XLOC_019370"; transcript_id "TCONS_00043968"; exon_number "2"; gene_type "lincRNA"; old "TCONS_00043968";
At_chr10	Cufflinks	exon	66940934	66941141	.	-	.	gene_id "XLOC_019468"; transcript_id "TCONS_00048339"; exon_number "1"; gene_type "lincRNA"; old "TCONS_00048339";
At_chr10	Cufflinks	exon	67799344	67800546	.	-	.	gene_id "XLOC_019552"; transcript_id "TCONS_00044103"; exon_number "1"; gene_type "lincRNA"; old "TCONS_00044103";
At_chr10	Cufflinks	exon	67800637	67800987	.	-	.	gene_id "XLOC_019552"; transcript_id "TCONS_00044103"; exon_number "2"; gene_type "lincRNA"; old "TCONS_00044103";
At_chr10	Cufflinks	exon	67863066	67863540	.	-	.	gene_id "XLOC_019555"; transcript_id "TCONS_00044108"; exon_number "1"; gene_type "lincRNA"; old "TCONS_00044108";
At_chr10	Cufflinks	exon	67863845	67863951	.	-	.	gene_id "XLOC_019555"; transcript_id "TCONS_00044108"; exon_number "2"; gene_type "lincRNA"; old "TCONS_00044108";
At_chr10	Cufflinks	exon	67941500	67942838	.	-	.	gene_id "XLOC_019570"; transcript_id "TCONS_00044125"; exon_number "1"; gene_type "lincRNA"; old "TCONS_00044125";
At_chr10	Cufflinks	exon	67943160	67943371	.	-	.	gene_id "XLOC_019570"; transcript_id "TCONS_00044125"; exon_number "2"; gene_type "lincRNA"; old "TCONS_00044125";
At_chr10	Cufflinks	exon	68799513	68800317	.	-	.	gene_id "XLOC_019629"; transcript_id "TCONS_00057462"; exon_number "1"; gene_type "lincRNA"; old "TCONS_00057462";
At_chr10	Cufflinks	exon	68809664	68810326	.	-	.	gene_id "XLOC_019629"; transcript_id "TCONS_00057462"; exon_number "2"; gene_type "lincRNA"; old "TCONS_00057462";
At_chr10	Cufflinks	exon	70095172	70095375	.	-	.	gene_id "XLOC_019734"; transcript_id "TCONS_00044220"; exon_number "1"; gene_type "lincRNA"; old "TCONS_00044220";
At_chr10	Cufflinks	exon	70720666	70720736	.	-	.	gene_id "XLOC_019788"; transcript_id "TCONS_00054122"; exon_number "1"; gene_type "lincRNA"; old "TCONS_00054122";
At_chr10	Cufflinks	exon	70723708	70723832	.	-	.	gene_id "XLOC_019788"; transcript_id "TCONS_00054122"; exon_number "2"; gene_type "lincRNA"; old "TCONS_00054122";
At_chr10	Cufflinks	exon	70723934	70724448	.	-	.	gene_id "XLOC_019788"; transcript_id "TCONS_00054122"; exon_number "3"; gene_type "lincRNA"; old "TCONS_00054122";
At_chr10	Cufflinks	exon	70724558	70724690	.	-	.	gene_id "XLOC_019788"; transcript_id "TCONS_00054122"; exon_number "4"; gene_type "lincRNA"; old "TCONS_00054122";
At_chr10	Cufflinks	exon	70725006	70725176	.	-	.	gene_id "XLOC_019788"; transcript_id "TCONS_00054122"; exon_number "5"; gene_type "lincRNA"; old "TCONS_00054122";
At_chr10	Cufflinks	exon	70721708	70723832	.	-	.	gene_id "XLOC_019788"; transcript_id "TCONS_00063010"; exon_number "1"; gene_type "lincRNA"; old "TCONS_00063010";
At_chr10	Cufflinks	exon	70723934	70724337	.	-	.	gene_id "XLOC_019788"; transcript_id "TCONS_00063010"; exon_number "2"; gene_type "lincRNA"; old "TCONS_00063010";
At_chr10	Cufflinks	exon	70724558	70724690	.	-	.	gene_id "XLOC_019788"; transcript_id "TCONS_00063010"; exon_number "3"; gene_type "lincRNA"; old "TCONS_00063010";
At_chr10	Cufflinks	exon	70725006	70725164	.	-	.	gene_id "XLOC_019788"; transcript_id "TCONS_00063010"; exon_number "4"; gene_type "lincRNA"; old "TCONS_00063010";
At_chr10	Cufflinks	exon	70769500	70770327	.	-	.	gene_id "XLOC_019792"; transcript_id "TCONS_00044254"; exon_number "1"; gene_type "lincRNA"; old "TCONS_00044254";
At_chr10	Cufflinks	exon	70770629	70770836	.	-	.	gene_id "XLOC_019792"; transcript_id "TCONS_00044254"; exon_number "2"; gene_type "lincRNA"; old "TCONS_00044254";
At_chr10	Cufflinks	exon	71112323	71112536	.	-	.	gene_id "XLOC_019809"; transcript_id "TCONS_00048494"; exon_number "1"; gene_type "lincRNA"; old "TCONS_00048494";
At_chr10	Cufflinks	exon	71384079	71385191	.	-	.	gene_id "XLOC_019826"; transcript_id "TCONS_00044271"; exon_number "1"; gene_type "lincRNA"; old "TCONS_00044271";
At_chr10	Cufflinks	exon	71838138	71844386	.	-	.	gene_id "XLOC_019885"; transcript_id "TCONS_00044312"; exon_number "1"; gene_type "lincRNA"; old "TCONS_00044312";
At_chr10	Cufflinks	exon	71844520	71844581	.	-	.	gene_id "XLOC_019885"; transcript_id "TCONS_00044312"; exon_number "2"; gene_type "lincRNA"; old "TCONS_00044312";
At_chr10	Cufflinks	exon	71838613	71841023	.	-	.	gene_id "XLOC_019885"; transcript_id "TCONS_00048537"; exon_number "1"; gene_type "lincRNA"; old "TCONS_00048537";
At_chr10	Cufflinks	exon	71841105	71844386	.	-	.	gene_id "XLOC_019885"; transcript_id "TCONS_00048537"; exon_number "2"; gene_type "lincRNA"; old "TCONS_00048537";
At_chr10	Cufflinks	exon	71844520	71844676	.	-	.	gene_id "XLOC_019885"; transcript_id "TCONS_00048537"; exon_number "3"; gene_type "lincRNA"; old "TCONS_00048537";
At_chr10	Cufflinks	exon	71838613	71841023	.	-	.	gene_id "XLOC_019885"; transcript_id "TCONS_00048535"; exon_number "1"; gene_type "lincRNA"; old "TCONS_00048535";
At_chr10	Cufflinks	exon	71841105	71841187	.	-	.	gene_id "XLOC_019885"; transcript_id "TCONS_00048535"; exon_number "2"; gene_type "lincRNA"; old "TCONS_00048535";
At_chr10	Cufflinks	exon	71841257	71841359	.	-	.	gene_id "XLOC_019885"; transcript_id "TCONS_00048535"; exon_number "3"; gene_type "lincRNA"; old "TCONS_00048535";
At_chr10	Cufflinks	exon	71843100	71843191	.	-	.	gene_id "XLOC_019885"; transcript_id "TCONS_00048535"; exon_number "4"; gene_type "lincRNA"; old "TCONS_00048535";
At_chr10	Cufflinks	exon	71844140	71844386	.	-	.	gene_id "XLOC_019885"; transcript_id "TCONS_00048535"; exon_number "5"; gene_type "lincRNA"; old "TCONS_00048535";
At_chr10	Cufflinks	exon	71844520	71844676	.	-	.	gene_id "XLOC_019885"; transcript_id "TCONS_00048535"; exon_number "6"; gene_type "lincRNA"; old "TCONS_00048535";
At_chr10	Cufflinks	exon	73518629	73519305	.	-	.	gene_id "XLOC_019939"; transcript_id "TCONS_00048547"; exon_number "1"; gene_type "lincRNA"; old "TCONS_00048547";
At_chr10	Cufflinks	exon	73520067	73520142	.	-	.	gene_id "XLOC_019939"; transcript_id "TCONS_00048547"; exon_number "2"; gene_type "lincRNA"; old "TCONS_00048547";
At_chr10	Cufflinks	exon	73520374	73520653	.	-	.	gene_id "XLOC_019939"; transcript_id "TCONS_00048547"; exon_number "3"; gene_type "lincRNA"; old "TCONS_00048547";
At_chr10	Cufflinks	exon	73519503	73520142	.	-	.	gene_id "XLOC_019939"; transcript_id "TCONS_00044322"; exon_number "1"; gene_type "lincRNA"; old "TCONS_00044322";
At_chr10	Cufflinks	exon	73520374	73520653	.	-	.	gene_id "XLOC_019939"; transcript_id "TCONS_00044322"; exon_number "2"; gene_type "lincRNA"; old "TCONS_00044322";
At_chr10	Cufflinks	exon	74207951	74209452	.	-	.	gene_id "XLOC_020001"; transcript_id "TCONS_00044336"; exon_number "1"; gene_type "lincRNA"; old "TCONS_00044336";
At_chr10	Cufflinks	exon	74209582	74210106	.	-	.	gene_id "XLOC_020001"; transcript_id "TCONS_00044336"; exon_number "2"; gene_type "lincRNA"; old "TCONS_00044336";
At_chr10	Cufflinks	exon	74208243	74209499	.	-	.	gene_id "XLOC_020001"; transcript_id "TCONS_00048570"; exon_number "1"; gene_type "lincRNA"; old "TCONS_00048570";
At_chr10	Cufflinks	exon	74209582	74210113	.	-	.	gene_id "XLOC_020001"; transcript_id "TCONS_00048570"; exon_number "2"; gene_type "lincRNA"; old "TCONS_00048570";
At_chr10	Cufflinks	exon	74302860	74303172	.	-	.	gene_id "XLOC_020012"; transcript_id "TCONS_00048578"; exon_number "1"; gene_type "lincRNA"; old "TCONS_00048578";
At_chr10	Cufflinks	exon	74303488	74303861	.	-	.	gene_id "XLOC_020012"; transcript_id "TCONS_00048578"; exon_number "2"; gene_type "lincRNA"; old "TCONS_00048578";
At_chr10	Cufflinks	exon	74568693	74568904	.	-	.	gene_id "XLOC_020036"; transcript_id "TCONS_00057588"; exon_number "1"; gene_type "lincRNA"; old "TCONS_00057588";
At_chr10	Cufflinks	exon	75164384	75164630	.	-	.	gene_id "XLOC_020075"; transcript_id "TCONS_00054302"; exon_number "1"; gene_type "lincRNA"; old "TCONS_00054302";
At_chr10	Cufflinks	exon	75164766	75164907	.	-	.	gene_id "XLOC_020075"; transcript_id "TCONS_00054302"; exon_number "2"; gene_type "lincRNA"; old "TCONS_00054302";
At_chr10	Cufflinks	exon	75863097	75863400	.	-	.	gene_id "XLOC_020116"; transcript_id "TCONS_00057619"; exon_number "1"; gene_type "lincRNA"; old "TCONS_00057619";
At_chr10	Cufflinks	exon	76746800	76747645	.	-	.	gene_id "XLOC_020179"; transcript_id "TCONS_00048663"; exon_number "1"; gene_type "lincRNA"; old "TCONS_00048663";
At_chr10	Cufflinks	exon	76747766	76747928	.	-	.	gene_id "XLOC_020179"; transcript_id "TCONS_00048663"; exon_number "2"; gene_type "lincRNA"; old "TCONS_00048663";
At_chr10	Cufflinks	exon	77673332	77673703	.	-	.	gene_id "XLOC_020243"; transcript_id "TCONS_00044481"; exon_number "1"; gene_type "lincRNA"; old "TCONS_00044481";
At_chr10	Cufflinks	exon	77674011	77674270	.	-	.	gene_id "XLOC_020243"; transcript_id "TCONS_00044481"; exon_number "2"; gene_type "lincRNA"; old "TCONS_00044481";
At_chr10	Cufflinks	exon	79359845	79360047	.	-	.	gene_id "XLOC_020294"; transcript_id "TCONS_00054433"; exon_number "1"; gene_type "lincRNA"; old "TCONS_00054433";
At_chr10	Cufflinks	exon	82025908	82026291	.	-	.	gene_id "XLOC_020380"; transcript_id "TCONS_00044530"; exon_number "1"; gene_type "lincRNA"; old "TCONS_00044530";
At_chr10	Cufflinks	exon	82026374	82026455	.	-	.	gene_id "XLOC_020380"; transcript_id "TCONS_00044530"; exon_number "2"; gene_type "lincRNA"; old "TCONS_00044530";
At_chr10	Cufflinks	exon	82026555	82027208	.	-	.	gene_id "XLOC_020380"; transcript_id "TCONS_00044530"; exon_number "3"; gene_type "lincRNA"; old "TCONS_00044530";
At_chr10	Cufflinks	exon	82025991	82026291	.	-	.	gene_id "XLOC_020380"; transcript_id "TCONS_00044531"; exon_number "1"; gene_type "lincRNA"; old "TCONS_00044531";
At_chr10	Cufflinks	exon	82026374	82027213	.	-	.	gene_id "XLOC_020380"; transcript_id "TCONS_00044531"; exon_number "2"; gene_type "lincRNA"; old "TCONS_00044531";
At_chr10	Cufflinks	exon	82139110	82139343	.	-	.	gene_id "XLOC_020391"; transcript_id "TCONS_00057715"; exon_number "1"; gene_type "lincRNA"; old "TCONS_00057715";
At_chr10	Cufflinks	exon	82530299	82532377	.	-	.	gene_id "XLOC_020411"; transcript_id "TCONS_00048765"; exon_number "1"; gene_type "lincRNA"; old "TCONS_00048765";
At_chr10	Cufflinks	exon	82532484	82532620	.	-	.	gene_id "XLOC_020411"; transcript_id "TCONS_00048765"; exon_number "2"; gene_type "lincRNA"; old "TCONS_00048765";
At_chr10	Cufflinks	exon	82532695	82532710	.	-	.	gene_id "XLOC_020411"; transcript_id "TCONS_00048765"; exon_number "3"; gene_type "lincRNA"; old "TCONS_00048765";
At_chr10	Cufflinks	exon	85243330	85243754	.	-	.	gene_id "XLOC_020542"; transcript_id "TCONS_00044609"; exon_number "1"; gene_type "lincRNA"; old "TCONS_00044609";
At_chr10	Cufflinks	exon	85244011	85244155	.	-	.	gene_id "XLOC_020542"; transcript_id "TCONS_00044609"; exon_number "2"; gene_type "lincRNA"; old "TCONS_00044609";
At_chr10	Cufflinks	exon	85388278	85389408	.	-	.	gene_id "XLOC_020549"; transcript_id "TCONS_00044615"; exon_number "1"; gene_type "lincRNA"; old "TCONS_00044615";
At_chr10	Cufflinks	exon	85390227	85390352	.	-	.	gene_id "XLOC_020549"; transcript_id "TCONS_00044615"; exon_number "2"; gene_type "lincRNA"; old "TCONS_00044615";
At_chr10	Cufflinks	exon	87152941	87153345	.	-	.	gene_id "XLOC_020603"; transcript_id "TCONS_00044649"; exon_number "1"; gene_type "lincRNA"; old "TCONS_00044649";
At_chr10	Cufflinks	exon	87718579	87718785	.	-	.	gene_id "XLOC_020616"; transcript_id "TCONS_00048872"; exon_number "1"; gene_type "anti-sense_lncRNA"; old "TCONS_00048872";
At_chr10	Cufflinks	exon	88350356	88350576	.	-	.	gene_id "XLOC_020647"; transcript_id "TCONS_00054679"; exon_number "1"; gene_type "intronic_lncRNA"; old "TCONS_00054679";
At_chr10	Cufflinks	exon	88906118	88906371	.	-	.	gene_id "XLOC_020673"; transcript_id "TCONS_00044693"; exon_number "1"; gene_type "lincRNA"; old "TCONS_00044693";
At_chr10	Cufflinks	exon	89324601	89324695	.	-	.	gene_id "XLOC_020686"; transcript_id "TCONS_00063277"; exon_number "1"; gene_type "lincRNA"; old "TCONS_00063277";
At_chr10	Cufflinks	exon	89324806	89325047	.	-	.	gene_id "XLOC_020686"; transcript_id "TCONS_00063277"; exon_number "2"; gene_type "lincRNA"; old "TCONS_00063277";
At_chr10	Cufflinks	exon	90103838	90104078	.	-	.	gene_id "XLOC_020708"; transcript_id "TCONS_00048917"; exon_number "1"; gene_type "lincRNA"; old "TCONS_00048917";
At_chr10	Cufflinks	exon	91055372	91056372	.	-	.	gene_id "XLOC_020750"; transcript_id "TCONS_00044717"; exon_number "1"; gene_type "lincRNA"; old "TCONS_00044717";
At_chr10	Cufflinks	exon	91057872	91058538	.	-	.	gene_id "XLOC_020750"; transcript_id "TCONS_00044717"; exon_number "2"; gene_type "lincRNA"; old "TCONS_00044717";
At_chr11	Cufflinks	exon	642269	642502	.	+	.	gene_id "XLOC_021036"; transcript_id "TCONS_00070934"; exon_number "1"; gene_type "lincRNA"; old "TCONS_00070934";
At_chr11	Cufflinks	exon	804083	804593	.	+	.	gene_id "XLOC_021077"; transcript_id "TCONS_00088371"; exon_number "1"; gene_type "lincRNA"; old "TCONS_00088371";
At_chr11	Cufflinks	exon	805002	805302	.	+	.	gene_id "XLOC_021077"; transcript_id "TCONS_00088371"; exon_number "2"; gene_type "lincRNA"; old "TCONS_00088371";
At_chr11	Cufflinks	exon	820840	820916	.	+	.	gene_id "XLOC_021082"; transcript_id "TCONS_00070964"; exon_number "1"; gene_type "lincRNA"; old "TCONS_00070964";
At_chr11	Cufflinks	exon	821328	822486	.	+	.	gene_id "XLOC_021082"; transcript_id "TCONS_00070964"; exon_number "2"; gene_type "lincRNA"; old "TCONS_00070964";
At_chr11	Cufflinks	exon	1177124	1177513	.	+	.	gene_id "XLOC_021114"; transcript_id "TCONS_00092090"; exon_number "1"; gene_type "lincRNA"; old "TCONS_00092090";
At_chr11	Cufflinks	exon	1177615	1178608	.	+	.	gene_id "XLOC_021114"; transcript_id "TCONS_00092090"; exon_number "2"; gene_type "lincRNA"; old "TCONS_00092090";
At_chr11	Cufflinks	exon	1177128	1177513	.	+	.	gene_id "XLOC_021114"; transcript_id "TCONS_00081691"; exon_number "1"; gene_type "lincRNA"; old "TCONS_00081691";
At_chr11	Cufflinks	exon	1177615	1178225	.	+	.	gene_id "XLOC_021114"; transcript_id "TCONS_00081691"; exon_number "2"; gene_type "lincRNA"; old "TCONS_00081691";
At_chr11	Cufflinks	exon	1178390	1178517	.	+	.	gene_id "XLOC_021114"; transcript_id "TCONS_00081691"; exon_number "3"; gene_type "lincRNA"; old "TCONS_00081691";
At_chr11	Cufflinks	exon	1178606	1178717	.	+	.	gene_id "XLOC_021114"; transcript_id "TCONS_00081691"; exon_number "4"; gene_type "lincRNA"; old "TCONS_00081691";
At_chr11	Cufflinks	exon	1182277	1182637	.	+	.	gene_id "XLOC_021114"; transcript_id "TCONS_00081691"; exon_number "5"; gene_type "lincRNA"; old "TCONS_00081691";
At_chr11	Cufflinks	exon	1177128	1177513	.	+	.	gene_id "XLOC_021114"; transcript_id "TCONS_00070982"; exon_number "1"; gene_type "lincRNA"; old "TCONS_00070982";
At_chr11	Cufflinks	exon	1177615	1178225	.	+	.	gene_id "XLOC_021114"; transcript_id "TCONS_00070982"; exon_number "2"; gene_type "lincRNA"; old "TCONS_00070982";
At_chr11	Cufflinks	exon	1178390	1178517	.	+	.	gene_id "XLOC_021114"; transcript_id "TCONS_00070982"; exon_number "3"; gene_type "lincRNA"; old "TCONS_00070982";
At_chr11	Cufflinks	exon	1178606	1178706	.	+	.	gene_id "XLOC_021114"; transcript_id "TCONS_00070982"; exon_number "4"; gene_type "lincRNA"; old "TCONS_00070982";
At_chr11	Cufflinks	exon	1182277	1182637	.	+	.	gene_id "XLOC_021114"; transcript_id "TCONS_00070982"; exon_number "5"; gene_type "lincRNA"; old "TCONS_00070982";
At_chr11	Cufflinks	exon	1177152	1177513	.	+	.	gene_id "XLOC_021114"; transcript_id "TCONS_00070983"; exon_number "1"; gene_type "lincRNA"; old "TCONS_00070983";
At_chr11	Cufflinks	exon	1177615	1178517	.	+	.	gene_id "XLOC_021114"; transcript_id "TCONS_00070983"; exon_number "2"; gene_type "lincRNA"; old "TCONS_00070983";
At_chr11	Cufflinks	exon	1178606	1178717	.	+	.	gene_id "XLOC_021114"; transcript_id "TCONS_00070983"; exon_number "3"; gene_type "lincRNA"; old "TCONS_00070983";
At_chr11	Cufflinks	exon	1182277	1182580	.	+	.	gene_id "XLOC_021114"; transcript_id "TCONS_00070983"; exon_number "4"; gene_type "lincRNA"; old "TCONS_00070983";
At_chr11	Cufflinks	exon	1367919	1368056	.	+	.	gene_id "XLOC_021135"; transcript_id "TCONS_00070993"; exon_number "1"; gene_type "lincRNA"; old "TCONS_00070993";
At_chr11	Cufflinks	exon	1368303	1368879	.	+	.	gene_id "XLOC_021135"; transcript_id "TCONS_00070993"; exon_number "2"; gene_type "lincRNA"; old "TCONS_00070993";
At_chr11	Cufflinks	exon	1367929	1368056	.	+	.	gene_id "XLOC_021135"; transcript_id "TCONS_00076773"; exon_number "1"; gene_type "lincRNA"; old "TCONS_00076773";
At_chr11	Cufflinks	exon	1368297	1368879	.	+	.	gene_id "XLOC_021135"; transcript_id "TCONS_00076773"; exon_number "2"; gene_type "lincRNA"; old "TCONS_00076773";
At_chr11	Cufflinks	exon	1505824	1506050	.	+	.	gene_id "XLOC_021160"; transcript_id "TCONS_00095509"; exon_number "1"; gene_type "lincRNA"; old "TCONS_00095509";
At_chr11	Cufflinks	exon	2140465	2141321	.	+	.	gene_id "XLOC_021207"; transcript_id "TCONS_00076816"; exon_number "1"; gene_type "lincRNA"; old "TCONS_00076816";
At_chr11	Cufflinks	exon	2141404	2141765	.	+	.	gene_id "XLOC_021207"; transcript_id "TCONS_00076816"; exon_number "2"; gene_type "lincRNA"; old "TCONS_00076816";
At_chr11	Cufflinks	exon	2141889	2146071	.	+	.	gene_id "XLOC_021207"; transcript_id "TCONS_00076816"; exon_number "3"; gene_type "lincRNA"; old "TCONS_00076816";
At_chr11	Cufflinks	exon	2140467	2141100	.	+	.	gene_id "XLOC_021207"; transcript_id "TCONS_00092122"; exon_number "1"; gene_type "lincRNA"; old "TCONS_00092122";
At_chr11	Cufflinks	exon	2141204	2141321	.	+	.	gene_id "XLOC_021207"; transcript_id "TCONS_00092122"; exon_number "2"; gene_type "lincRNA"; old "TCONS_00092122";
At_chr11	Cufflinks	exon	2141404	2145385	.	+	.	gene_id "XLOC_021207"; transcript_id "TCONS_00092122"; exon_number "3"; gene_type "lincRNA"; old "TCONS_00092122";
At_chr11	Cufflinks	exon	2322388	2322543	.	+	.	gene_id "XLOC_021242"; transcript_id "TCONS_00071045"; exon_number "1"; gene_type "lincRNA"; old "TCONS_00071045";
At_chr11	Cufflinks	exon	2322846	2323806	.	+	.	gene_id "XLOC_021242"; transcript_id "TCONS_00071045"; exon_number "2"; gene_type "lincRNA"; old "TCONS_00071045";
At_chr11	Cufflinks	exon	2468451	2468657	.	+	.	gene_id "XLOC_021257"; transcript_id "TCONS_00081783"; exon_number "1"; gene_type "lincRNA"; old "TCONS_00081783";
At_chr11	Cufflinks	exon	2472909	2474315	.	+	.	gene_id "XLOC_021258"; transcript_id "TCONS_00071056"; exon_number "1"; gene_type "lincRNA"; old "TCONS_00071056";
At_chr11	Cufflinks	exon	2474397	2475727	.	+	.	gene_id "XLOC_021258"; transcript_id "TCONS_00071056"; exon_number "2"; gene_type "lincRNA"; old "TCONS_00071056";
At_chr11	Cufflinks	exon	2554742	2554913	.	+	.	gene_id "XLOC_021272"; transcript_id "TCONS_00071066"; exon_number "1"; gene_type "lincRNA"; old "TCONS_00071066";
At_chr11	Cufflinks	exon	2555169	2556138	.	+	.	gene_id "XLOC_021272"; transcript_id "TCONS_00071066"; exon_number "2"; gene_type "lincRNA"; old "TCONS_00071066";
At_chr11	Cufflinks	exon	2870604	2870823	.	+	.	gene_id "XLOC_021287"; transcript_id "TCONS_00095559"; exon_number "1"; gene_type "lincRNA"; old "TCONS_00095559";
At_chr11	Cufflinks	exon	3041463	3041776	.	+	.	gene_id "XLOC_021306"; transcript_id "TCONS_00088468"; exon_number "1"; gene_type "lincRNA"; old "TCONS_00088468";
At_chr11	Cufflinks	exon	3041867	3042362	.	+	.	gene_id "XLOC_021306"; transcript_id "TCONS_00088468"; exon_number "2"; gene_type "lincRNA"; old "TCONS_00088468";
At_chr11	Cufflinks	exon	3075008	3075242	.	+	.	gene_id "XLOC_021311"; transcript_id "TCONS_00076879"; exon_number "1"; gene_type "lincRNA"; old "TCONS_00076879";
At_chr11	Cufflinks	exon	3659928	3660192	.	+	.	gene_id "XLOC_021381"; transcript_id "TCONS_00071149"; exon_number "1"; gene_type "lincRNA"; old "TCONS_00071149";
At_chr11	Cufflinks	exon	3660348	3661358	.	+	.	gene_id "XLOC_021381"; transcript_id "TCONS_00071149"; exon_number "2"; gene_type "lincRNA"; old "TCONS_00071149";
At_chr11	Cufflinks	exon	5123929	5124220	.	+	.	gene_id "XLOC_021465"; transcript_id "TCONS_00088528"; exon_number "1"; gene_type "lincRNA"; old "TCONS_00088528";
At_chr11	Cufflinks	exon	5124516	5124845	.	+	.	gene_id "XLOC_021465"; transcript_id "TCONS_00088528"; exon_number "2"; gene_type "lincRNA"; old "TCONS_00088528";
At_chr11	Cufflinks	exon	5124926	5125287	.	+	.	gene_id "XLOC_021465"; transcript_id "TCONS_00088528"; exon_number "3"; gene_type "lincRNA"; old "TCONS_00088528";
At_chr11	Cufflinks	exon	5125390	5125630	.	+	.	gene_id "XLOC_021465"; transcript_id "TCONS_00088528"; exon_number "4"; gene_type "lincRNA"; old "TCONS_00088528";
At_chr11	Cufflinks	exon	5124021	5125287	.	+	.	gene_id "XLOC_021465"; transcript_id "TCONS_00071199"; exon_number "1"; gene_type "lincRNA"; old "TCONS_00071199";
At_chr11	Cufflinks	exon	5125390	5125685	.	+	.	gene_id "XLOC_021465"; transcript_id "TCONS_00071199"; exon_number "2"; gene_type "lincRNA"; old "TCONS_00071199";
At_chr11	Cufflinks	exon	5124041	5124845	.	+	.	gene_id "XLOC_021465"; transcript_id "TCONS_00071200"; exon_number "1"; gene_type "lincRNA"; old "TCONS_00071200";
At_chr11	Cufflinks	exon	5124926	5125287	.	+	.	gene_id "XLOC_021465"; transcript_id "TCONS_00071200"; exon_number "2"; gene_type "lincRNA"; old "TCONS_00071200";
At_chr11	Cufflinks	exon	5125390	5126392	.	+	.	gene_id "XLOC_021465"; transcript_id "TCONS_00071200"; exon_number "3"; gene_type "lincRNA"; old "TCONS_00071200";
At_chr11	Cufflinks	exon	5233180	5233391	.	+	.	gene_id "XLOC_021474"; transcript_id "TCONS_00081928"; exon_number "1"; gene_type "lincRNA"; old "TCONS_00081928";
At_chr11	Cufflinks	exon	6079146	6079561	.	+	.	gene_id "XLOC_021517"; transcript_id "TCONS_00071232"; exon_number "1"; gene_type "anti-sense_lncRNA"; old "TCONS_00071232";
At_chr11	Cufflinks	exon	6080346	6080404	.	+	.	gene_id "XLOC_021517"; transcript_id "TCONS_00071232"; exon_number "2"; gene_type "anti-sense_lncRNA"; old "TCONS_00071232";
At_chr11	Cufflinks	exon	6081828	6082340	.	+	.	gene_id "XLOC_021517"; transcript_id "TCONS_00071232"; exon_number "3"; gene_type "anti-sense_lncRNA"; old "TCONS_00071232";
At_chr11	Cufflinks	exon	6606483	6606692	.	+	.	gene_id "XLOC_021548"; transcript_id "TCONS_00071248"; exon_number "1"; gene_type "lincRNA"; old "TCONS_00071248";
At_chr11	Cufflinks	exon	6822658	6822718	.	+	.	gene_id "XLOC_021571"; transcript_id "TCONS_00071253"; exon_number "1"; gene_type "lincRNA"; old "TCONS_00071253";
At_chr11	Cufflinks	exon	6822898	6822964	.	+	.	gene_id "XLOC_021571"; transcript_id "TCONS_00071253"; exon_number "2"; gene_type "lincRNA"; old "TCONS_00071253";
At_chr11	Cufflinks	exon	6824480	6824792	.	+	.	gene_id "XLOC_021571"; transcript_id "TCONS_00071253"; exon_number "3"; gene_type "lincRNA"; old "TCONS_00071253";
At_chr11	Cufflinks	exon	8083596	8083794	.	+	.	gene_id "XLOC_021766"; transcript_id "TCONS_00071385"; exon_number "1"; gene_type "lincRNA"; old "TCONS_00071385";
At_chr11	Cufflinks	exon	8083947	8085012	.	+	.	gene_id "XLOC_021766"; transcript_id "TCONS_00071385"; exon_number "2"; gene_type "lincRNA"; old "TCONS_00071385";
At_chr11	Cufflinks	exon	8083612	8084241	.	+	.	gene_id "XLOC_021766"; transcript_id "TCONS_00082101"; exon_number "1"; gene_type "lincRNA"; old "TCONS_00082101";
At_chr11	Cufflinks	exon	8084359	8084421	.	+	.	gene_id "XLOC_021766"; transcript_id "TCONS_00082101"; exon_number "2"; gene_type "lincRNA"; old "TCONS_00082101";
At_chr11	Cufflinks	exon	8084504	8085012	.	+	.	gene_id "XLOC_021766"; transcript_id "TCONS_00082101"; exon_number "3"; gene_type "lincRNA"; old "TCONS_00082101";
At_chr11	Cufflinks	exon	11070089	11070325	.	+	.	gene_id "XLOC_021977"; transcript_id "TCONS_00071504"; exon_number "1"; gene_type "lincRNA"; old "TCONS_00071504";
At_chr11	Cufflinks	exon	11170614	11170733	.	+	.	gene_id "XLOC_021982"; transcript_id "TCONS_00071506"; exon_number "1"; gene_type "lincRNA"; old "TCONS_00071506";
At_chr11	Cufflinks	exon	11170855	11172304	.	+	.	gene_id "XLOC_021982"; transcript_id "TCONS_00071506"; exon_number "2"; gene_type "lincRNA"; old "TCONS_00071506";
At_chr11	Cufflinks	exon	13236210	13236502	.	+	.	gene_id "XLOC_022112"; transcript_id "TCONS_00071572"; exon_number "1"; gene_type "lincRNA"; old "TCONS_00071572";
At_chr11	Cufflinks	exon	13236818	13238225	.	+	.	gene_id "XLOC_022112"; transcript_id "TCONS_00071572"; exon_number "2"; gene_type "lincRNA"; old "TCONS_00071572";
At_chr11	Cufflinks	exon	13236211	13236502	.	+	.	gene_id "XLOC_022112"; transcript_id "TCONS_00077254"; exon_number "1"; gene_type "lincRNA"; old "TCONS_00077254";
At_chr11	Cufflinks	exon	13251205	13251970	.	+	.	gene_id "XLOC_022112"; transcript_id "TCONS_00077254"; exon_number "2"; gene_type "lincRNA"; old "TCONS_00077254";
At_chr11	Cufflinks	exon	13250632	13250896	.	+	.	gene_id "XLOC_022112"; transcript_id "TCONS_00077257"; exon_number "1"; gene_type "lincRNA"; old "TCONS_00077257";
At_chr11	Cufflinks	exon	13251205	13251831	.	+	.	gene_id "XLOC_022112"; transcript_id "TCONS_00077257"; exon_number "2"; gene_type "lincRNA"; old "TCONS_00077257";
At_chr11	Cufflinks	exon	13975036	13975251	.	+	.	gene_id "XLOC_022167"; transcript_id "TCONS_00071591"; exon_number "1"; gene_type "lincRNA"; old "TCONS_00071591";
At_chr11	Cufflinks	exon	18297437	18297615	.	+	.	gene_id "XLOC_022362"; transcript_id "TCONS_00071702"; exon_number "1"; gene_type "lincRNA"; old "TCONS_00071702";
At_chr11	Cufflinks	exon	18297803	18298028	.	+	.	gene_id "XLOC_022362"; transcript_id "TCONS_00071702"; exon_number "2"; gene_type "lincRNA"; old "TCONS_00071702";
At_chr11	Cufflinks	exon	18298137	18298243	.	+	.	gene_id "XLOC_022362"; transcript_id "TCONS_00071702"; exon_number "3"; gene_type "lincRNA"; old "TCONS_00071702";
At_chr11	Cufflinks	exon	18298326	18298683	.	+	.	gene_id "XLOC_022362"; transcript_id "TCONS_00071702"; exon_number "4"; gene_type "lincRNA"; old "TCONS_00071702";
At_chr11	Cufflinks	exon	18302178	18302911	.	+	.	gene_id "XLOC_022362"; transcript_id "TCONS_00071702"; exon_number "5"; gene_type "lincRNA"; old "TCONS_00071702";
At_chr11	Cufflinks	exon	18297446	18297615	.	+	.	gene_id "XLOC_022362"; transcript_id "TCONS_00071700"; exon_number "1"; gene_type "lincRNA"; old "TCONS_00071700";
At_chr11	Cufflinks	exon	18297874	18298028	.	+	.	gene_id "XLOC_022362"; transcript_id "TCONS_00071700"; exon_number "2"; gene_type "lincRNA"; old "TCONS_00071700";
At_chr11	Cufflinks	exon	18298137	18298243	.	+	.	gene_id "XLOC_022362"; transcript_id "TCONS_00071700"; exon_number "3"; gene_type "lincRNA"; old "TCONS_00071700";
At_chr11	Cufflinks	exon	18298326	18300256	.	+	.	gene_id "XLOC_022362"; transcript_id "TCONS_00071700"; exon_number "4"; gene_type "lincRNA"; old "TCONS_00071700";
At_chr11	Cufflinks	exon	18297505	18297615	.	+	.	gene_id "XLOC_022362"; transcript_id "TCONS_00071701"; exon_number "1"; gene_type "lincRNA"; old "TCONS_00071701";
At_chr11	Cufflinks	exon	18297803	18298243	.	+	.	gene_id "XLOC_022362"; transcript_id "TCONS_00071701"; exon_number "2"; gene_type "lincRNA"; old "TCONS_00071701";
At_chr11	Cufflinks	exon	18298326	18298683	.	+	.	gene_id "XLOC_022362"; transcript_id "TCONS_00071701"; exon_number "3"; gene_type "lincRNA"; old "TCONS_00071701";
At_chr11	Cufflinks	exon	18302178	18302844	.	+	.	gene_id "XLOC_022362"; transcript_id "TCONS_00071701"; exon_number "4"; gene_type "lincRNA"; old "TCONS_00071701";
At_chr11	Cufflinks	exon	18392179	18392323	.	+	.	gene_id "XLOC_022378"; transcript_id "TCONS_00088862"; exon_number "1"; gene_type "anti-sense_lncRNA"; old "TCONS_00088862";
At_chr11	Cufflinks	exon	18392444	18393231	.	+	.	gene_id "XLOC_022378"; transcript_id "TCONS_00088862"; exon_number "2"; gene_type "anti-sense_lncRNA"; old "TCONS_00088862";
At_chr11	Cufflinks	exon	22226010	22226465	.	+	.	gene_id "XLOC_022611"; transcript_id "TCONS_00071844"; exon_number "1"; gene_type "lincRNA"; old "TCONS_00071844";
At_chr11	Cufflinks	exon	22226572	22226627	.	+	.	gene_id "XLOC_022611"; transcript_id "TCONS_00071844"; exon_number "2"; gene_type "lincRNA"; old "TCONS_00071844";
At_chr11	Cufflinks	exon	24057104	24057310	.	+	.	gene_id "XLOC_022679"; transcript_id "TCONS_00096020"; exon_number "1"; gene_type "lincRNA"; old "TCONS_00096020";
At_chr11	Cufflinks	exon	24406865	24407031	.	+	.	gene_id "XLOC_022707"; transcript_id "TCONS_00071882"; exon_number "1"; gene_type "lincRNA"; old "TCONS_00071882";
At_chr11	Cufflinks	exon	24407327	24408486	.	+	.	gene_id "XLOC_022707"; transcript_id "TCONS_00071882"; exon_number "2"; gene_type "lincRNA"; old "TCONS_00071882";
At_chr11	Cufflinks	exon	25047076	25047105	.	+	.	gene_id "XLOC_022750"; transcript_id "TCONS_00077532"; exon_number "1"; gene_type "lincRNA"; old "TCONS_00077532";
At_chr11	Cufflinks	exon	25047203	25047419	.	+	.	gene_id "XLOC_022750"; transcript_id "TCONS_00077532"; exon_number "2"; gene_type "lincRNA"; old "TCONS_00077532";
At_chr11	Cufflinks	exon	29651304	29651478	.	+	.	gene_id "XLOC_022978"; transcript_id "TCONS_00072029"; exon_number "1"; gene_type "lincRNA"; old "TCONS_00072029";
At_chr11	Cufflinks	exon	29652024	29652616	.	+	.	gene_id "XLOC_022978"; transcript_id "TCONS_00072029"; exon_number "2"; gene_type "lincRNA"; old "TCONS_00072029";
At_chr11	Cufflinks	exon	29674003	29674161	.	+	.	gene_id "XLOC_022985"; transcript_id "TCONS_00082870"; exon_number "1"; gene_type "lincRNA"; old "TCONS_00082870";
At_chr11	Cufflinks	exon	29674685	29674765	.	+	.	gene_id "XLOC_022985"; transcript_id "TCONS_00082870"; exon_number "2"; gene_type "lincRNA"; old "TCONS_00082870";
At_chr11	Cufflinks	exon	30319986	30320162	.	+	.	gene_id "XLOC_023013"; transcript_id "TCONS_00072050"; exon_number "1"; gene_type "lincRNA"; old "TCONS_00072050";
At_chr11	Cufflinks	exon	30320489	30321089	.	+	.	gene_id "XLOC_023013"; transcript_id "TCONS_00072050"; exon_number "2"; gene_type "lincRNA"; old "TCONS_00072050";
At_chr11	Cufflinks	exon	30539810	30540013	.	+	.	gene_id "XLOC_023023"; transcript_id "TCONS_00072052"; exon_number "1"; gene_type "lincRNA"; old "TCONS_00072052";
At_chr11	Cufflinks	exon	31436609	31438507	.	+	.	gene_id "XLOC_023090"; transcript_id "TCONS_00072100"; exon_number "1"; gene_type "lincRNA"; old "TCONS_00072100";
At_chr11	Cufflinks	exon	32114200	32114900	.	+	.	gene_id "XLOC_023129"; transcript_id "TCONS_00102948"; exon_number "1"; gene_type "lincRNA"; old "TCONS_00102948";
At_chr11	Cufflinks	exon	32114999	32115526	.	+	.	gene_id "XLOC_023129"; transcript_id "TCONS_00102948"; exon_number "2"; gene_type "lincRNA"; old "TCONS_00102948";
At_chr11	Cufflinks	exon	32115660	32118780	.	+	.	gene_id "XLOC_023129"; transcript_id "TCONS_00102948"; exon_number "3"; gene_type "lincRNA"; old "TCONS_00102948";
At_chr11	Cufflinks	exon	32114232	32114452	.	+	.	gene_id "XLOC_023129"; transcript_id "TCONS_00077751"; exon_number "1"; gene_type "lincRNA"; old "TCONS_00077751";
At_chr11	Cufflinks	exon	32114641	32114900	.	+	.	gene_id "XLOC_023129"; transcript_id "TCONS_00077751"; exon_number "2"; gene_type "lincRNA"; old "TCONS_00077751";
At_chr11	Cufflinks	exon	32114999	32115080	.	+	.	gene_id "XLOC_023129"; transcript_id "TCONS_00077751"; exon_number "3"; gene_type "lincRNA"; old "TCONS_00077751";
At_chr11	Cufflinks	exon	32115163	32115526	.	+	.	gene_id "XLOC_023129"; transcript_id "TCONS_00077751"; exon_number "4"; gene_type "lincRNA"; old "TCONS_00077751";
At_chr11	Cufflinks	exon	32115660	32121387	.	+	.	gene_id "XLOC_023129"; transcript_id "TCONS_00077751"; exon_number "5"; gene_type "lincRNA"; old "TCONS_00077751";
At_chr11	Cufflinks	exon	32564519	32564621	.	+	.	gene_id "XLOC_023137"; transcript_id "TCONS_00077755"; exon_number "1"; gene_type "lincRNA"; old "TCONS_00077755";
At_chr11	Cufflinks	exon	32564957	32565261	.	+	.	gene_id "XLOC_023137"; transcript_id "TCONS_00077755"; exon_number "2"; gene_type "lincRNA"; old "TCONS_00077755";
At_chr11	Cufflinks	exon	33935673	33935836	.	+	.	gene_id "XLOC_023211"; transcript_id "TCONS_00077780"; exon_number "1"; gene_type "lincRNA"; old "TCONS_00077780";
At_chr11	Cufflinks	exon	33936148	33936501	.	+	.	gene_id "XLOC_023211"; transcript_id "TCONS_00077780"; exon_number "2"; gene_type "lincRNA"; old "TCONS_00077780";
At_chr11	Cufflinks	exon	34363045	34363251	.	+	.	gene_id "XLOC_023227"; transcript_id "TCONS_00089184"; exon_number "1"; gene_type "lincRNA"; old "TCONS_00089184";
At_chr11	Cufflinks	exon	34611436	34611714	.	+	.	gene_id "XLOC_023247"; transcript_id "TCONS_00077805"; exon_number "1"; gene_type "lincRNA"; old "TCONS_00077805";
At_chr11	Cufflinks	exon	34612004	34612658	.	+	.	gene_id "XLOC_023247"; transcript_id "TCONS_00077805"; exon_number "2"; gene_type "lincRNA"; old "TCONS_00077805";
At_chr11	Cufflinks	exon	38013489	38013815	.	+	.	gene_id "XLOC_023408"; transcript_id "TCONS_00083107"; exon_number "1"; gene_type "lincRNA"; old "TCONS_00083107";
At_chr11	Cufflinks	exon	38014043	38014303	.	+	.	gene_id "XLOC_023408"; transcript_id "TCONS_00083107"; exon_number "2"; gene_type "lincRNA"; old "TCONS_00083107";
At_chr11	Cufflinks	exon	45673755	45674055	.	+	.	gene_id "XLOC_023652"; transcript_id "TCONS_00072329"; exon_number "1"; gene_type "lincRNA"; old "TCONS_00072329";
At_chr11	Cufflinks	exon	45675432	45675947	.	+	.	gene_id "XLOC_023652"; transcript_id "TCONS_00072329"; exon_number "2"; gene_type "lincRNA"; old "TCONS_00072329";
At_chr11	Cufflinks	exon	51423324	51423477	.	+	.	gene_id "XLOC_023886"; transcript_id "TCONS_00072440"; exon_number "1"; gene_type "lincRNA"; old "TCONS_00072440";
At_chr11	Cufflinks	exon	51423705	51424356	.	+	.	gene_id "XLOC_023886"; transcript_id "TCONS_00072440"; exon_number "2"; gene_type "lincRNA"; old "TCONS_00072440";
At_chr11	Cufflinks	exon	51917273	51917380	.	+	.	gene_id "XLOC_023910"; transcript_id "TCONS_00072452"; exon_number "1"; gene_type "lincRNA"; old "TCONS_00072452";
At_chr11	Cufflinks	exon	51917643	51918378	.	+	.	gene_id "XLOC_023910"; transcript_id "TCONS_00072452"; exon_number "2"; gene_type "lincRNA"; old "TCONS_00072452";
At_chr11	Cufflinks	exon	54424671	54424929	.	+	.	gene_id "XLOC_023974"; transcript_id "TCONS_00089364"; exon_number "1"; gene_type "lincRNA"; old "TCONS_00089364";
At_chr11	Cufflinks	exon	54425118	54425179	.	+	.	gene_id "XLOC_023974"; transcript_id "TCONS_00089364"; exon_number "2"; gene_type "lincRNA"; old "TCONS_00089364";
At_chr11	Cufflinks	exon	56089415	56090015	.	+	.	gene_id "XLOC_024125"; transcript_id "TCONS_00072542"; exon_number "1"; gene_type "anti-sense_lncRNA"; old "TCONS_00072542";
At_chr11	Cufflinks	exon	56090115	56091716	.	+	.	gene_id "XLOC_024125"; transcript_id "TCONS_00072542"; exon_number "2"; gene_type "anti-sense_lncRNA"; old "TCONS_00072542";
At_chr11	Cufflinks	exon	56089415	56089800	.	+	.	gene_id "XLOC_024125"; transcript_id "TCONS_00078092"; exon_number "1"; gene_type "anti-sense_lncRNA"; old "TCONS_00078092";
At_chr11	Cufflinks	exon	56090115	56091783	.	+	.	gene_id "XLOC_024125"; transcript_id "TCONS_00078092"; exon_number "2"; gene_type "anti-sense_lncRNA"; old "TCONS_00078092";
At_chr11	Cufflinks	exon	56406172	56406422	.	+	.	gene_id "XLOC_024168"; transcript_id "TCONS_00072570"; exon_number "1"; gene_type "lincRNA"; old "TCONS_00072570";
At_chr11	Cufflinks	exon	56406689	56406962	.	+	.	gene_id "XLOC_024168"; transcript_id "TCONS_00072570"; exon_number "2"; gene_type "lincRNA"; old "TCONS_00072570";
At_chr11	Cufflinks	exon	56969383	56970652	.	+	.	gene_id "XLOC_024211"; transcript_id "TCONS_00072583"; exon_number "1"; gene_type "lincRNA"; old "TCONS_00072583";
At_chr11	Cufflinks	exon	57195595	57195758	.	+	.	gene_id "XLOC_024244"; transcript_id "TCONS_00072599"; exon_number "1"; gene_type "lincRNA"; old "TCONS_00072599";
At_chr11	Cufflinks	exon	57196021	57196714	.	+	.	gene_id "XLOC_024244"; transcript_id "TCONS_00072599"; exon_number "2"; gene_type "lincRNA"; old "TCONS_00072599";
At_chr11	Cufflinks	exon	58287019	58287230	.	+	.	gene_id "XLOC_024341"; transcript_id "TCONS_00072674"; exon_number "1"; gene_type "lincRNA"; old "TCONS_00072674";
At_chr11	Cufflinks	exon	59380227	59380467	.	+	.	gene_id "XLOC_024391"; transcript_id "TCONS_00072696"; exon_number "1"; gene_type "lincRNA"; old "TCONS_00072696";
At_chr11	Cufflinks	exon	60563540	60563670	.	+	.	gene_id "XLOC_024421"; transcript_id "TCONS_00072709"; exon_number "1"; gene_type "lincRNA"; old "TCONS_00072709";
At_chr11	Cufflinks	exon	60563911	60564217	.	+	.	gene_id "XLOC_024421"; transcript_id "TCONS_00072709"; exon_number "2"; gene_type "lincRNA"; old "TCONS_00072709";
At_chr11	Cufflinks	exon	60563595	60563660	.	+	.	gene_id "XLOC_024421"; transcript_id "TCONS_00083706"; exon_number "1"; gene_type "lincRNA"; old "TCONS_00083706";
At_chr11	Cufflinks	exon	60563911	60564267	.	+	.	gene_id "XLOC_024421"; transcript_id "TCONS_00083706"; exon_number "2"; gene_type "lincRNA"; old "TCONS_00083706";
At_chr11	Cufflinks	exon	61338972	61339140	.	+	.	gene_id "XLOC_024469"; transcript_id "TCONS_00072745"; exon_number "1"; gene_type "lincRNA"; old "TCONS_00072745";
At_chr11	Cufflinks	exon	61339302	61343107	.	+	.	gene_id "XLOC_024469"; transcript_id "TCONS_00072745"; exon_number "2"; gene_type "lincRNA"; old "TCONS_00072745";
At_chr11	Cufflinks	exon	61338991	61339140	.	+	.	gene_id "XLOC_024469"; transcript_id "TCONS_00072743"; exon_number "1"; gene_type "lincRNA"; old "TCONS_00072743";
At_chr11	Cufflinks	exon	61339407	61341934	.	+	.	gene_id "XLOC_024469"; transcript_id "TCONS_00072743"; exon_number "2"; gene_type "lincRNA"; old "TCONS_00072743";
At_chr11	Cufflinks	exon	61339013	61339140	.	+	.	gene_id "XLOC_024469"; transcript_id "TCONS_00093103"; exon_number "1"; gene_type "lincRNA"; old "TCONS_00093103";
At_chr11	Cufflinks	exon	61339404	61339591	.	+	.	gene_id "XLOC_024469"; transcript_id "TCONS_00093103"; exon_number "2"; gene_type "lincRNA"; old "TCONS_00093103";
At_chr11	Cufflinks	exon	61341982	61343226	.	+	.	gene_id "XLOC_024469"; transcript_id "TCONS_00093103"; exon_number "3"; gene_type "lincRNA"; old "TCONS_00093103";
At_chr11	Cufflinks	exon	61339015	61339591	.	+	.	gene_id "XLOC_024469"; transcript_id "TCONS_00078251"; exon_number "1"; gene_type "lincRNA"; old "TCONS_00078251";
At_chr11	Cufflinks	exon	61341982	61343644	.	+	.	gene_id "XLOC_024469"; transcript_id "TCONS_00078251"; exon_number "2"; gene_type "lincRNA"; old "TCONS_00078251";
At_chr11	Cufflinks	exon	62433295	62433623	.	+	.	gene_id "XLOC_024569"; transcript_id "TCONS_00078306"; exon_number "1"; gene_type "lincRNA"; old "TCONS_00078306";
At_chr11	Cufflinks	exon	62433717	62434647	.	+	.	gene_id "XLOC_024569"; transcript_id "TCONS_00078306"; exon_number "2"; gene_type "lincRNA"; old "TCONS_00078306";
At_chr11	Cufflinks	exon	62434731	62435471	.	+	.	gene_id "XLOC_024569"; transcript_id "TCONS_00078306"; exon_number "3"; gene_type "lincRNA"; old "TCONS_00078306";
At_chr11	Cufflinks	exon	63377425	63378528	.	+	.	gene_id "XLOC_024672"; transcript_id "TCONS_00072873"; exon_number "1"; gene_type "lincRNA"; old "TCONS_00072873";
At_chr11	Cufflinks	exon	63589812	63590021	.	+	.	gene_id "XLOC_024704"; transcript_id "TCONS_00072893"; exon_number "1"; gene_type "lincRNA"; old "TCONS_00072893";
At_chr11	Cufflinks	exon	64842585	64842852	.	+	.	gene_id "XLOC_024794"; transcript_id "TCONS_00072923"; exon_number "1"; gene_type "lincRNA"; old "TCONS_00072923";
At_chr11	Cufflinks	exon	64845026	64845342	.	+	.	gene_id "XLOC_024794"; transcript_id "TCONS_00072923"; exon_number "2"; gene_type "lincRNA"; old "TCONS_00072923";
At_chr11	Cufflinks	exon	65759966	65760192	.	+	.	gene_id "XLOC_024842"; transcript_id "TCONS_00072961"; exon_number "1"; gene_type "lincRNA"; old "TCONS_00072961";
At_chr11	Cufflinks	exon	65882777	65882997	.	+	.	gene_id "XLOC_024854"; transcript_id "TCONS_00072965"; exon_number "1"; gene_type "lincRNA"; old "TCONS_00072965";
At_chr11	Cufflinks	exon	66271772	66272018	.	+	.	gene_id "XLOC_024889"; transcript_id "TCONS_00078433"; exon_number "1"; gene_type "lincRNA"; old "TCONS_00078433";
At_chr11	Cufflinks	exon	66272510	66273271	.	+	.	gene_id "XLOC_024889"; transcript_id "TCONS_00078433"; exon_number "2"; gene_type "lincRNA"; old "TCONS_00078433";
At_chr11	Cufflinks	exon	66296877	66297196	.	+	.	gene_id "XLOC_024890"; transcript_id "TCONS_00078437"; exon_number "1"; gene_type "lincRNA"; old "TCONS_00078437";
At_chr11	Cufflinks	exon	66298771	66298966	.	+	.	gene_id "XLOC_024890"; transcript_id "TCONS_00078437"; exon_number "2"; gene_type "lincRNA"; old "TCONS_00078437";
At_chr11	Cufflinks	exon	66299673	66299781	.	+	.	gene_id "XLOC_024890"; transcript_id "TCONS_00078437"; exon_number "3"; gene_type "lincRNA"; old "TCONS_00078437";
At_chr11	Cufflinks	exon	66299867	66299937	.	+	.	gene_id "XLOC_024890"; transcript_id "TCONS_00078437"; exon_number "4"; gene_type "lincRNA"; old "TCONS_00078437";
At_chr11	Cufflinks	exon	66300043	66300515	.	+	.	gene_id "XLOC_024890"; transcript_id "TCONS_00078437"; exon_number "5"; gene_type "lincRNA"; old "TCONS_00078437";
At_chr11	Cufflinks	exon	66296877	66297196	.	+	.	gene_id "XLOC_024890"; transcript_id "TCONS_00072984"; exon_number "1"; gene_type "lincRNA"; old "TCONS_00072984";
At_chr11	Cufflinks	exon	66298771	66298966	.	+	.	gene_id "XLOC_024890"; transcript_id "TCONS_00072984"; exon_number "2"; gene_type "lincRNA"; old "TCONS_00072984";
At_chr11	Cufflinks	exon	66299673	66299781	.	+	.	gene_id "XLOC_024890"; transcript_id "TCONS_00072984"; exon_number "3"; gene_type "lincRNA"; old "TCONS_00072984";
At_chr11	Cufflinks	exon	66299867	66299937	.	+	.	gene_id "XLOC_024890"; transcript_id "TCONS_00072984"; exon_number "4"; gene_type "lincRNA"; old "TCONS_00072984";
At_chr11	Cufflinks	exon	66300043	66300105	.	+	.	gene_id "XLOC_024890"; transcript_id "TCONS_00072984"; exon_number "5"; gene_type "lincRNA"; old "TCONS_00072984";
At_chr11	Cufflinks	exon	66300367	66300515	.	+	.	gene_id "XLOC_024890"; transcript_id "TCONS_00072984"; exon_number "6"; gene_type "lincRNA"; old "TCONS_00072984";
At_chr11	Cufflinks	exon	66647713	66647879	.	+	.	gene_id "XLOC_024904"; transcript_id "TCONS_00072998"; exon_number "1"; gene_type "lincRNA"; old "TCONS_00072998";
At_chr11	Cufflinks	exon	66648205	66648811	.	+	.	gene_id "XLOC_024904"; transcript_id "TCONS_00072998"; exon_number "2"; gene_type "lincRNA"; old "TCONS_00072998";
At_chr11	Cufflinks	exon	66992115	66992375	.	+	.	gene_id "XLOC_024927"; transcript_id "TCONS_00073013"; exon_number "1"; gene_type "lincRNA"; old "TCONS_00073013";
At_chr11	Cufflinks	exon	67777281	67777595	.	+	.	gene_id "XLOC_024987"; transcript_id "TCONS_00073040"; exon_number "1"; gene_type "lincRNA"; old "TCONS_00073040";
At_chr11	Cufflinks	exon	67777704	67779353	.	+	.	gene_id "XLOC_024987"; transcript_id "TCONS_00073040"; exon_number "2"; gene_type "lincRNA"; old "TCONS_00073040";
At_chr11	Cufflinks	exon	67777281	67777595	.	+	.	gene_id "XLOC_024987"; transcript_id "TCONS_00078475"; exon_number "1"; gene_type "lincRNA"; old "TCONS_00078475";
At_chr11	Cufflinks	exon	67777704	67778616	.	+	.	gene_id "XLOC_024987"; transcript_id "TCONS_00078475"; exon_number "2"; gene_type "lincRNA"; old "TCONS_00078475";
At_chr11	Cufflinks	exon	67778706	67780171	.	+	.	gene_id "XLOC_024987"; transcript_id "TCONS_00078475"; exon_number "3"; gene_type "lincRNA"; old "TCONS_00078475";
At_chr11	Cufflinks	exon	67880124	67880724	.	+	.	gene_id "XLOC_025003"; transcript_id "TCONS_00073051"; exon_number "1"; gene_type "lincRNA"; old "TCONS_00073051";
At_chr11	Cufflinks	exon	67880983	67881473	.	+	.	gene_id "XLOC_025003"; transcript_id "TCONS_00073051"; exon_number "2"; gene_type "lincRNA"; old "TCONS_00073051";
At_chr11	Cufflinks	exon	69175827	69176109	.	+	.	gene_id "XLOC_025091"; transcript_id "TCONS_00078558"; exon_number "1"; gene_type "lincRNA"; old "TCONS_00078558";
At_chr11	Cufflinks	exon	69176447	69176986	.	+	.	gene_id "XLOC_025091"; transcript_id "TCONS_00078558"; exon_number "2"; gene_type "lincRNA"; old "TCONS_00078558";
At_chr11	Cufflinks	exon	69388832	69389279	.	+	.	gene_id "XLOC_025118"; transcript_id "TCONS_00073135"; exon_number "1"; gene_type "lincRNA"; old "TCONS_00073135";
At_chr11	Cufflinks	exon	69389383	69389451	.	+	.	gene_id "XLOC_025118"; transcript_id "TCONS_00073135"; exon_number "2"; gene_type "lincRNA"; old "TCONS_00073135";
At_chr11	Cufflinks	exon	69389710	69390999	.	+	.	gene_id "XLOC_025118"; transcript_id "TCONS_00073135"; exon_number "3"; gene_type "lincRNA"; old "TCONS_00073135";
At_chr11	Cufflinks	exon	71147069	71147625	.	+	.	gene_id "XLOC_025204"; transcript_id "TCONS_00078615"; exon_number "1"; gene_type "lincRNA"; old "TCONS_00078615";
At_chr11	Cufflinks	exon	71148153	71148647	.	+	.	gene_id "XLOC_025204"; transcript_id "TCONS_00078615"; exon_number "2"; gene_type "lincRNA"; old "TCONS_00078615";
At_chr11	Cufflinks	exon	71513704	71513919	.	+	.	gene_id "XLOC_025217"; transcript_id "TCONS_00073181"; exon_number "1"; gene_type "lincRNA"; old "TCONS_00073181";
At_chr11	Cufflinks	exon	71516622	71516700	.	+	.	gene_id "XLOC_025217"; transcript_id "TCONS_00073181"; exon_number "2"; gene_type "lincRNA"; old "TCONS_00073181";
At_chr11	Cufflinks	exon	81045264	81045397	.	+	.	gene_id "XLOC_025484"; transcript_id "TCONS_00073266"; exon_number "1"; gene_type "lincRNA"; old "TCONS_00073266";
At_chr11	Cufflinks	exon	81045656	81045812	.	+	.	gene_id "XLOC_025484"; transcript_id "TCONS_00073266"; exon_number "2"; gene_type "lincRNA"; old "TCONS_00073266";
At_chr11	Cufflinks	exon	81045924	81045992	.	+	.	gene_id "XLOC_025484"; transcript_id "TCONS_00073266"; exon_number "3"; gene_type "lincRNA"; old "TCONS_00073266";
At_chr11	Cufflinks	exon	81046075	81046428	.	+	.	gene_id "XLOC_025484"; transcript_id "TCONS_00073266"; exon_number "4"; gene_type "lincRNA"; old "TCONS_00073266";
At_chr11	Cufflinks	exon	81046532	81046656	.	+	.	gene_id "XLOC_025484"; transcript_id "TCONS_00073266"; exon_number "5"; gene_type "lincRNA"; old "TCONS_00073266";
At_chr11	Cufflinks	exon	81049690	81050357	.	+	.	gene_id "XLOC_025484"; transcript_id "TCONS_00073266"; exon_number "6"; gene_type "lincRNA"; old "TCONS_00073266";
At_chr11	Cufflinks	exon	81045273	81045397	.	+	.	gene_id "XLOC_025484"; transcript_id "TCONS_00073267"; exon_number "1"; gene_type "lincRNA"; old "TCONS_00073267";
At_chr11	Cufflinks	exon	81045656	81045812	.	+	.	gene_id "XLOC_025484"; transcript_id "TCONS_00073267"; exon_number "2"; gene_type "lincRNA"; old "TCONS_00073267";
At_chr11	Cufflinks	exon	81045924	81045992	.	+	.	gene_id "XLOC_025484"; transcript_id "TCONS_00073267"; exon_number "3"; gene_type "lincRNA"; old "TCONS_00073267";
At_chr11	Cufflinks	exon	81046075	81046428	.	+	.	gene_id "XLOC_025484"; transcript_id "TCONS_00073267"; exon_number "4"; gene_type "lincRNA"; old "TCONS_00073267";
At_chr11	Cufflinks	exon	81046532	81046646	.	+	.	gene_id "XLOC_025484"; transcript_id "TCONS_00073267"; exon_number "5"; gene_type "lincRNA"; old "TCONS_00073267";
At_chr11	Cufflinks	exon	81049690	81050483	.	+	.	gene_id "XLOC_025484"; transcript_id "TCONS_00073267"; exon_number "6"; gene_type "lincRNA"; old "TCONS_00073267";
At_chr11	Cufflinks	exon	81045300	81045397	.	+	.	gene_id "XLOC_025484"; transcript_id "TCONS_00078700"; exon_number "1"; gene_type "lincRNA"; old "TCONS_00078700";
At_chr11	Cufflinks	exon	81045656	81045812	.	+	.	gene_id "XLOC_025484"; transcript_id "TCONS_00078700"; exon_number "2"; gene_type "lincRNA"; old "TCONS_00078700";
At_chr11	Cufflinks	exon	81045924	81045992	.	+	.	gene_id "XLOC_025484"; transcript_id "TCONS_00078700"; exon_number "3"; gene_type "lincRNA"; old "TCONS_00078700";
At_chr11	Cufflinks	exon	81046075	81046428	.	+	.	gene_id "XLOC_025484"; transcript_id "TCONS_00078700"; exon_number "4"; gene_type "lincRNA"; old "TCONS_00078700";
At_chr11	Cufflinks	exon	81046532	81049682	.	+	.	gene_id "XLOC_025484"; transcript_id "TCONS_00078700"; exon_number "5"; gene_type "lincRNA"; old "TCONS_00078700";
At_chr11	Cufflinks	exon	81045300	81045397	.	+	.	gene_id "XLOC_025484"; transcript_id "TCONS_00073265"; exon_number "1"; gene_type "lincRNA"; old "TCONS_00073265";
At_chr11	Cufflinks	exon	81045656	81045992	.	+	.	gene_id "XLOC_025484"; transcript_id "TCONS_00073265"; exon_number "2"; gene_type "lincRNA"; old "TCONS_00073265";
At_chr11	Cufflinks	exon	81046075	81046428	.	+	.	gene_id "XLOC_025484"; transcript_id "TCONS_00073265"; exon_number "3"; gene_type "lincRNA"; old "TCONS_00073265";
At_chr11	Cufflinks	exon	81046532	81049682	.	+	.	gene_id "XLOC_025484"; transcript_id "TCONS_00073265"; exon_number "4"; gene_type "lincRNA"; old "TCONS_00073265";
At_chr11	Cufflinks	exon	81118953	81119076	.	+	.	gene_id "XLOC_025499"; transcript_id "TCONS_00078707"; exon_number "1"; gene_type "lincRNA"; old "TCONS_00078707";
At_chr11	Cufflinks	exon	81119660	81120142	.	+	.	gene_id "XLOC_025499"; transcript_id "TCONS_00078707"; exon_number "2"; gene_type "lincRNA"; old "TCONS_00078707";
At_chr11	Cufflinks	exon	81120236	81120340	.	+	.	gene_id "XLOC_025499"; transcript_id "TCONS_00078707"; exon_number "3"; gene_type "lincRNA"; old "TCONS_00078707";
At_chr11	Cufflinks	exon	81118962	81120146	.	+	.	gene_id "XLOC_025499"; transcript_id "TCONS_00084368"; exon_number "1"; gene_type "lincRNA"; old "TCONS_00084368";
At_chr11	Cufflinks	exon	81120236	81120355	.	+	.	gene_id "XLOC_025499"; transcript_id "TCONS_00084368"; exon_number "2"; gene_type "lincRNA"; old "TCONS_00084368";
At_chr11	Cufflinks	exon	81118962	81119354	.	+	.	gene_id "XLOC_025499"; transcript_id "TCONS_00073282"; exon_number "1"; gene_type "lincRNA"; old "TCONS_00073282";
At_chr11	Cufflinks	exon	81119660	81120355	.	+	.	gene_id "XLOC_025499"; transcript_id "TCONS_00073282"; exon_number "2"; gene_type "lincRNA"; old "TCONS_00073282";
At_chr11	Cufflinks	exon	81118963	81120142	.	+	.	gene_id "XLOC_025499"; transcript_id "TCONS_00073281"; exon_number "1"; gene_type "lincRNA"; old "TCONS_00073281";
At_chr11	Cufflinks	exon	81120236	81120341	.	+	.	gene_id "XLOC_025499"; transcript_id "TCONS_00073281"; exon_number "2"; gene_type "lincRNA"; old "TCONS_00073281";
At_chr11	Cufflinks	exon	81118973	81119076	.	+	.	gene_id "XLOC_025499"; transcript_id "TCONS_00084369"; exon_number "1"; gene_type "lincRNA"; old "TCONS_00084369";
At_chr11	Cufflinks	exon	81119660	81120352	.	+	.	gene_id "XLOC_025499"; transcript_id "TCONS_00084369"; exon_number "2"; gene_type "lincRNA"; old "TCONS_00084369";
At_chr11	Cufflinks	exon	82252780	82252985	.	+	.	gene_id "XLOC_025547"; transcript_id "TCONS_00096858"; exon_number "1"; gene_type "lincRNA"; old "TCONS_00096858";
At_chr11	Cufflinks	exon	86269276	86269728	.	+	.	gene_id "XLOC_025650"; transcript_id "TCONS_00078754"; exon_number "1"; gene_type "lincRNA"; old "TCONS_00078754";
At_chr11	Cufflinks	exon	86269875	86270799	.	+	.	gene_id "XLOC_025650"; transcript_id "TCONS_00078754"; exon_number "2"; gene_type "lincRNA"; old "TCONS_00078754";
At_chr11	Cufflinks	exon	86270888	86270999	.	+	.	gene_id "XLOC_025650"; transcript_id "TCONS_00078754"; exon_number "3"; gene_type "lincRNA"; old "TCONS_00078754";
At_chr11	Cufflinks	exon	86282374	86282958	.	+	.	gene_id "XLOC_025650"; transcript_id "TCONS_00078754"; exon_number "4"; gene_type "lincRNA"; old "TCONS_00078754";
At_chr11	Cufflinks	exon	86269392	86269728	.	+	.	gene_id "XLOC_025650"; transcript_id "TCONS_00073329"; exon_number "1"; gene_type "lincRNA"; old "TCONS_00073329";
At_chr11	Cufflinks	exon	86269875	86270799	.	+	.	gene_id "XLOC_025650"; transcript_id "TCONS_00073329"; exon_number "2"; gene_type "lincRNA"; old "TCONS_00073329";
At_chr11	Cufflinks	exon	86270888	86273502	.	+	.	gene_id "XLOC_025650"; transcript_id "TCONS_00073329"; exon_number "3"; gene_type "lincRNA"; old "TCONS_00073329";
At_chr11	Cufflinks	exon	90226951	90227211	.	+	.	gene_id "XLOC_025781"; transcript_id "TCONS_00073396"; exon_number "1"; gene_type "lincRNA"; old "TCONS_00073396";
At_chr11	Cufflinks	exon	90245498	90246055	.	+	.	gene_id "XLOC_025781"; transcript_id "TCONS_00073396"; exon_number "2"; gene_type "lincRNA"; old "TCONS_00073396";
At_chr11	Cufflinks	exon	90244903	90245163	.	+	.	gene_id "XLOC_025781"; transcript_id "TCONS_00073398"; exon_number "1"; gene_type "lincRNA"; old "TCONS_00073398";
At_chr11	Cufflinks	exon	90245498	90246055	.	+	.	gene_id "XLOC_025781"; transcript_id "TCONS_00073398"; exon_number "2"; gene_type "lincRNA"; old "TCONS_00073398";
At_chr11	Cufflinks	exon	90310964	90311078	.	+	.	gene_id "XLOC_025786"; transcript_id "TCONS_00073402"; exon_number "1"; gene_type "anti-sense_lncRNA"; old "TCONS_00073402";
At_chr11	Cufflinks	exon	90311390	90311822	.	+	.	gene_id "XLOC_025786"; transcript_id "TCONS_00073402"; exon_number "2"; gene_type "anti-sense_lncRNA"; old "TCONS_00073402";
At_chr11	Cufflinks	exon	91189420	91189550	.	+	.	gene_id "XLOC_025863"; transcript_id "TCONS_00089942"; exon_number "1"; gene_type "lincRNA"; old "TCONS_00089942";
At_chr11	Cufflinks	exon	91189872	91190308	.	+	.	gene_id "XLOC_025863"; transcript_id "TCONS_00089942"; exon_number "2"; gene_type "lincRNA"; old "TCONS_00089942";
At_chr11	Cufflinks	exon	91218514	91218888	.	+	.	gene_id "XLOC_025867"; transcript_id "TCONS_00078846"; exon_number "1"; gene_type "lincRNA"; old "TCONS_00078846";
At_chr11	Cufflinks	exon	91225134	91225343	.	+	.	gene_id "XLOC_025868"; transcript_id "TCONS_00089947"; exon_number "1"; gene_type "lincRNA"; old "TCONS_00089947";
At_chr11	Cufflinks	exon	91291923	91292129	.	+	.	gene_id "XLOC_025894"; transcript_id "TCONS_00073467"; exon_number "1"; gene_type "lincRNA"; old "TCONS_00073467";
At_chr11	Cufflinks	exon	91318975	91319024	.	+	.	gene_id "XLOC_025904"; transcript_id "TCONS_00078869"; exon_number "1"; gene_type "lincRNA"; old "TCONS_00078869";
At_chr11	Cufflinks	exon	91319274	91319583	.	+	.	gene_id "XLOC_025904"; transcript_id "TCONS_00078869"; exon_number "2"; gene_type "lincRNA"; old "TCONS_00078869";
At_chr11	Cufflinks	exon	91950860	91951040	.	+	.	gene_id "XLOC_025939"; transcript_id "TCONS_00078878"; exon_number "1"; gene_type "lincRNA"; old "TCONS_00078878";
At_chr11	Cufflinks	exon	91951317	91951488	.	+	.	gene_id "XLOC_025939"; transcript_id "TCONS_00078878"; exon_number "2"; gene_type "lincRNA"; old "TCONS_00078878";
At_chr11	Cufflinks	exon	91951597	91951668	.	+	.	gene_id "XLOC_025939"; transcript_id "TCONS_00078878"; exon_number "3"; gene_type "lincRNA"; old "TCONS_00078878";
At_chr11	Cufflinks	exon	91951751	91952111	.	+	.	gene_id "XLOC_025939"; transcript_id "TCONS_00078878"; exon_number "4"; gene_type "lincRNA"; old "TCONS_00078878";
At_chr11	Cufflinks	exon	91952226	91952337	.	+	.	gene_id "XLOC_025939"; transcript_id "TCONS_00078878"; exon_number "5"; gene_type "lincRNA"; old "TCONS_00078878";
At_chr11	Cufflinks	exon	91956183	91956237	.	+	.	gene_id "XLOC_025939"; transcript_id "TCONS_00078878"; exon_number "6"; gene_type "lincRNA"; old "TCONS_00078878";
At_chr11	Cufflinks	exon	94971756	94971981	.	+	.	gene_id "XLOC_026070"; transcript_id "TCONS_00103690"; exon_number "1"; gene_type "lincRNA"; old "TCONS_00103690";
At_chr11	Cufflinks	exon	94972169	94973378	.	+	.	gene_id "XLOC_026070"; transcript_id "TCONS_00103690"; exon_number "2"; gene_type "lincRNA"; old "TCONS_00103690";
At_chr11	Cufflinks	exon	94973471	94973717	.	+	.	gene_id "XLOC_026070"; transcript_id "TCONS_00103690"; exon_number "3"; gene_type "lincRNA"; old "TCONS_00103690";
At_chr11	Cufflinks	exon	94971776	94971981	.	+	.	gene_id "XLOC_026070"; transcript_id "TCONS_00078937"; exon_number "1"; gene_type "lincRNA"; old "TCONS_00078937";
At_chr11	Cufflinks	exon	94972169	94972394	.	+	.	gene_id "XLOC_026070"; transcript_id "TCONS_00078937"; exon_number "2"; gene_type "lincRNA"; old "TCONS_00078937";
At_chr11	Cufflinks	exon	94972558	94973378	.	+	.	gene_id "XLOC_026070"; transcript_id "TCONS_00078937"; exon_number "3"; gene_type "lincRNA"; old "TCONS_00078937";
At_chr11	Cufflinks	exon	94973471	94973831	.	+	.	gene_id "XLOC_026070"; transcript_id "TCONS_00078937"; exon_number "4"; gene_type "lincRNA"; old "TCONS_00078937";
At_chr11	Cufflinks	exon	94971808	94971981	.	+	.	gene_id "XLOC_026070"; transcript_id "TCONS_00073547"; exon_number "1"; gene_type "lincRNA"; old "TCONS_00073547";
At_chr11	Cufflinks	exon	94972169	94972394	.	+	.	gene_id "XLOC_026070"; transcript_id "TCONS_00073547"; exon_number "2"; gene_type "lincRNA"; old "TCONS_00073547";
At_chr11	Cufflinks	exon	94972558	94973650	.	+	.	gene_id "XLOC_026070"; transcript_id "TCONS_00073547"; exon_number "3"; gene_type "lincRNA"; old "TCONS_00073547";
At_chr11	Cufflinks	exon	94971830	94971981	.	+	.	gene_id "XLOC_026070"; transcript_id "TCONS_00073546"; exon_number "1"; gene_type "lincRNA"; old "TCONS_00073546";
At_chr11	Cufflinks	exon	94972169	94973643	.	+	.	gene_id "XLOC_026070"; transcript_id "TCONS_00073546"; exon_number "2"; gene_type "lincRNA"; old "TCONS_00073546";
At_chr11	Cufflinks	exon	94971988	94972394	.	+	.	gene_id "XLOC_026070"; transcript_id "TCONS_00073548"; exon_number "1"; gene_type "lincRNA"; old "TCONS_00073548";
At_chr11	Cufflinks	exon	94972558	94973535	.	+	.	gene_id "XLOC_026070"; transcript_id "TCONS_00073548"; exon_number "2"; gene_type "lincRNA"; old "TCONS_00073548";
At_chr11	Cufflinks	exon	96370011	96370629	.	+	.	gene_id "XLOC_026143"; transcript_id "TCONS_00073578"; exon_number "1"; gene_type "lincRNA"; old "TCONS_00073578";
At_chr11	Cufflinks	exon	96370738	96372403	.	+	.	gene_id "XLOC_026143"; transcript_id "TCONS_00073578"; exon_number "2"; gene_type "lincRNA"; old "TCONS_00073578";
At_chr11	Cufflinks	exon	96592372	96592791	.	+	.	gene_id "XLOC_026154"; transcript_id "TCONS_00073590"; exon_number "1"; gene_type "anti-sense_lncRNA"; old "TCONS_00073590";
At_chr11	Cufflinks	exon	96592886	96593254	.	+	.	gene_id "XLOC_026154"; transcript_id "TCONS_00073590"; exon_number "2"; gene_type "anti-sense_lncRNA"; old "TCONS_00073590";
At_chr11	Cufflinks	exon	101519665	101519870	.	+	.	gene_id "XLOC_026324"; transcript_id "TCONS_00090098"; exon_number "1"; gene_type "lincRNA"; old "TCONS_00090098";
At_chr11	Cufflinks	exon	101618554	101618932	.	+	.	gene_id "XLOC_026328"; transcript_id "TCONS_00073672"; exon_number "1"; gene_type "lincRNA"; old "TCONS_00073672";
At_chr11	Cufflinks	exon	101622348	101623148	.	+	.	gene_id "XLOC_026328"; transcript_id "TCONS_00073672"; exon_number "2"; gene_type "lincRNA"; old "TCONS_00073672";
At_chr11	Cufflinks	exon	477875	479193	.	-	.	gene_id "XLOC_026413"; transcript_id "TCONS_00073721"; exon_number "1"; gene_type "lincRNA"; old "TCONS_00073721";
At_chr11	Cufflinks	exon	479319	480110	.	-	.	gene_id "XLOC_026413"; transcript_id "TCONS_00073721"; exon_number "2"; gene_type "lincRNA"; old "TCONS_00073721";
At_chr11	Cufflinks	exon	480389	480474	.	-	.	gene_id "XLOC_026413"; transcript_id "TCONS_00073721"; exon_number "3"; gene_type "lincRNA"; old "TCONS_00073721";
At_chr11	Cufflinks	exon	478821	479679	.	-	.	gene_id "XLOC_026413"; transcript_id "TCONS_00079075"; exon_number "1"; gene_type "lincRNA"; old "TCONS_00079075";
At_chr11	Cufflinks	exon	479761	479847	.	-	.	gene_id "XLOC_026413"; transcript_id "TCONS_00079075"; exon_number "2"; gene_type "lincRNA"; old "TCONS_00079075";
At_chr11	Cufflinks	exon	479941	480110	.	-	.	gene_id "XLOC_026413"; transcript_id "TCONS_00079075"; exon_number "3"; gene_type "lincRNA"; old "TCONS_00079075";
At_chr11	Cufflinks	exon	480389	480521	.	-	.	gene_id "XLOC_026413"; transcript_id "TCONS_00079075"; exon_number "4"; gene_type "lincRNA"; old "TCONS_00079075";
At_chr11	Cufflinks	exon	707639	708305	.	-	.	gene_id "XLOC_026439"; transcript_id "TCONS_00073728"; exon_number "1"; gene_type "lincRNA"; old "TCONS_00073728";
At_chr11	Cufflinks	exon	708568	708673	.	-	.	gene_id "XLOC_026439"; transcript_id "TCONS_00073728"; exon_number "2"; gene_type "lincRNA"; old "TCONS_00073728";
At_chr11	Cufflinks	exon	1074271	1074431	.	-	.	gene_id "XLOC_026494"; transcript_id "TCONS_00079141"; exon_number "1"; gene_type "lincRNA"; old "TCONS_00079141";
At_chr11	Cufflinks	exon	1077905	1078237	.	-	.	gene_id "XLOC_026494"; transcript_id "TCONS_00079141"; exon_number "2"; gene_type "lincRNA"; old "TCONS_00079141";
At_chr11	Cufflinks	exon	1078320	1078761	.	-	.	gene_id "XLOC_026494"; transcript_id "TCONS_00079141"; exon_number "3"; gene_type "lincRNA"; old "TCONS_00079141";
At_chr11	Cufflinks	exon	1078948	1079079	.	-	.	gene_id "XLOC_026494"; transcript_id "TCONS_00079141"; exon_number "4"; gene_type "lincRNA"; old "TCONS_00079141";
At_chr11	Cufflinks	exon	1074345	1074431	.	-	.	gene_id "XLOC_026494"; transcript_id "TCONS_00103827"; exon_number "1"; gene_type "lincRNA"; old "TCONS_00103827";
At_chr11	Cufflinks	exon	1077915	1078237	.	-	.	gene_id "XLOC_026494"; transcript_id "TCONS_00103827"; exon_number "2"; gene_type "lincRNA"; old "TCONS_00103827";
At_chr11	Cufflinks	exon	1078320	1078761	.	-	.	gene_id "XLOC_026494"; transcript_id "TCONS_00103827"; exon_number "3"; gene_type "lincRNA"; old "TCONS_00103827";
At_chr11	Cufflinks	exon	1078948	1079094	.	-	.	gene_id "XLOC_026494"; transcript_id "TCONS_00103827"; exon_number "4"; gene_type "lincRNA"; old "TCONS_00103827";
At_chr11	Cufflinks	exon	1074519	1078237	.	-	.	gene_id "XLOC_026494"; transcript_id "TCONS_00073795"; exon_number "1"; gene_type "lincRNA"; old "TCONS_00073795";
At_chr11	Cufflinks	exon	1078320	1078388	.	-	.	gene_id "XLOC_026494"; transcript_id "TCONS_00073795"; exon_number "2"; gene_type "lincRNA"; old "TCONS_00073795";
At_chr11	Cufflinks	exon	1078500	1078761	.	-	.	gene_id "XLOC_026494"; transcript_id "TCONS_00073795"; exon_number "3"; gene_type "lincRNA"; old "TCONS_00073795";
At_chr11	Cufflinks	exon	1078948	1079087	.	-	.	gene_id "XLOC_026494"; transcript_id "TCONS_00073795"; exon_number "4"; gene_type "lincRNA"; old "TCONS_00073795";
At_chr11	Cufflinks	exon	1075281	1078237	.	-	.	gene_id "XLOC_026494"; transcript_id "TCONS_00073794"; exon_number "1"; gene_type "lincRNA"; old "TCONS_00073794";
At_chr11	Cufflinks	exon	1078320	1078761	.	-	.	gene_id "XLOC_026494"; transcript_id "TCONS_00073794"; exon_number "2"; gene_type "lincRNA"; old "TCONS_00073794";
At_chr11	Cufflinks	exon	1078948	1079072	.	-	.	gene_id "XLOC_026494"; transcript_id "TCONS_00073794"; exon_number "3"; gene_type "lincRNA"; old "TCONS_00073794";
At_chr11	Cufflinks	exon	1617057	1618086	.	-	.	gene_id "XLOC_026553"; transcript_id "TCONS_00093782"; exon_number "1"; gene_type "lincRNA"; old "TCONS_00093782";
At_chr11	Cufflinks	exon	1618185	1619127	.	-	.	gene_id "XLOC_026553"; transcript_id "TCONS_00093782"; exon_number "2"; gene_type "lincRNA"; old "TCONS_00093782";
At_chr11	Cufflinks	exon	1618135	1618889	.	-	.	gene_id "XLOC_026553"; transcript_id "TCONS_00085029"; exon_number "1"; gene_type "lincRNA"; old "TCONS_00085029";
At_chr11	Cufflinks	exon	1619245	1619565	.	-	.	gene_id "XLOC_026553"; transcript_id "TCONS_00085029"; exon_number "2"; gene_type "lincRNA"; old "TCONS_00085029";
At_chr11	Cufflinks	exon	1611555	1611772	.	-	.	gene_id "XLOC_026556"; transcript_id "TCONS_00073832"; exon_number "1"; gene_type "lincRNA"; old "TCONS_00073832";
At_chr11	Cufflinks	exon	1916563	1916773	.	-	.	gene_id "XLOC_026590"; transcript_id "TCONS_00079192"; exon_number "1"; gene_type "lincRNA"; old "TCONS_00079192";
At_chr11	Cufflinks	exon	2164252	2165097	.	-	.	gene_id "XLOC_026610"; transcript_id "TCONS_00073863"; exon_number "1"; gene_type "lincRNA"; old "TCONS_00073863";
At_chr11	Cufflinks	exon	2165623	2165772	.	-	.	gene_id "XLOC_026610"; transcript_id "TCONS_00073863"; exon_number "2"; gene_type "lincRNA"; old "TCONS_00073863";
At_chr11	Cufflinks	exon	2164856	2165312	.	-	.	gene_id "XLOC_026610"; transcript_id "TCONS_00085056"; exon_number "1"; gene_type "lincRNA"; old "TCONS_00085056";
At_chr11	Cufflinks	exon	2165623	2165761	.	-	.	gene_id "XLOC_026610"; transcript_id "TCONS_00085056"; exon_number "2"; gene_type "lincRNA"; old "TCONS_00085056";
At_chr11	Cufflinks	exon	2421168	2421376	.	-	.	gene_id "XLOC_026615"; transcript_id "TCONS_00090257"; exon_number "1"; gene_type "lincRNA"; old "TCONS_00090257";
At_chr11	Cufflinks	exon	2629406	2629627	.	-	.	gene_id "XLOC_026642"; transcript_id "TCONS_00073881"; exon_number "1"; gene_type "lincRNA"; old "TCONS_00073881";
At_chr11	Cufflinks	exon	3054956	3056021	.	-	.	gene_id "XLOC_026674"; transcript_id "TCONS_00073906"; exon_number "1"; gene_type "anti-sense_lncRNA"; old "TCONS_00073906";
At_chr11	Cufflinks	exon	3056344	3056507	.	-	.	gene_id "XLOC_026674"; transcript_id "TCONS_00073906"; exon_number "2"; gene_type "anti-sense_lncRNA"; old "TCONS_00073906";
At_chr11	Cufflinks	exon	3370950	3371436	.	-	.	gene_id "XLOC_026706"; transcript_id "TCONS_00079262"; exon_number "1"; gene_type "lincRNA"; old "TCONS_00079262";
At_chr11	Cufflinks	exon	3372898	3372977	.	-	.	gene_id "XLOC_026706"; transcript_id "TCONS_00079262"; exon_number "2"; gene_type "lincRNA"; old "TCONS_00079262";
At_chr11	Cufflinks	exon	3373184	3373252	.	-	.	gene_id "XLOC_026706"; transcript_id "TCONS_00079262"; exon_number "3"; gene_type "lincRNA"; old "TCONS_00079262";
At_chr11	Cufflinks	exon	3373361	3373454	.	-	.	gene_id "XLOC_026706"; transcript_id "TCONS_00079262"; exon_number "4"; gene_type "lincRNA"; old "TCONS_00079262";
At_chr11	Cufflinks	exon	3374156	3374307	.	-	.	gene_id "XLOC_026706"; transcript_id "TCONS_00079262"; exon_number "5"; gene_type "lincRNA"; old "TCONS_00079262";
At_chr11	Cufflinks	exon	3372150	3372515	.	-	.	gene_id "XLOC_026706"; transcript_id "TCONS_00073931"; exon_number "1"; gene_type "lincRNA"; old "TCONS_00073931";
At_chr11	Cufflinks	exon	3372898	3372977	.	-	.	gene_id "XLOC_026706"; transcript_id "TCONS_00073931"; exon_number "2"; gene_type "lincRNA"; old "TCONS_00073931";
At_chr11	Cufflinks	exon	3373184	3373252	.	-	.	gene_id "XLOC_026706"; transcript_id "TCONS_00073931"; exon_number "3"; gene_type "lincRNA"; old "TCONS_00073931";
At_chr11	Cufflinks	exon	3373361	3373454	.	-	.	gene_id "XLOC_026706"; transcript_id "TCONS_00073931"; exon_number "4"; gene_type "lincRNA"; old "TCONS_00073931";
At_chr11	Cufflinks	exon	3374156	3374279	.	-	.	gene_id "XLOC_026706"; transcript_id "TCONS_00073931"; exon_number "5"; gene_type "lincRNA"; old "TCONS_00073931";
At_chr11	Cufflinks	exon	3591819	3593310	.	-	.	gene_id "XLOC_026734"; transcript_id "TCONS_00073952"; exon_number "1"; gene_type "lincRNA"; old "TCONS_00073952";
At_chr11	Cufflinks	exon	3593419	3593765	.	-	.	gene_id "XLOC_026734"; transcript_id "TCONS_00073952"; exon_number "2"; gene_type "lincRNA"; old "TCONS_00073952";
At_chr11	Cufflinks	exon	3791367	3792230	.	-	.	gene_id "XLOC_026743"; transcript_id "TCONS_00073955"; exon_number "1"; gene_type "lincRNA"; old "TCONS_00073955";
At_chr11	Cufflinks	exon	3792464	3792720	.	-	.	gene_id "XLOC_026743"; transcript_id "TCONS_00073955"; exon_number "2"; gene_type "lincRNA"; old "TCONS_00073955";
At_chr11	Cufflinks	exon	4245196	4245382	.	-	.	gene_id "XLOC_026763"; transcript_id "TCONS_00073958"; exon_number "1"; gene_type "lincRNA"; old "TCONS_00073958";
At_chr11	Cufflinks	exon	4245702	4245852	.	-	.	gene_id "XLOC_026763"; transcript_id "TCONS_00073958"; exon_number "2"; gene_type "lincRNA"; old "TCONS_00073958";
At_chr11	Cufflinks	exon	4323874	4324074	.	-	.	gene_id "XLOC_026778"; transcript_id "TCONS_00085147"; exon_number "1"; gene_type "intronic_lncRNA"; old "TCONS_00085147";
At_chr11	Cufflinks	exon	4637090	4637962	.	-	.	gene_id "XLOC_026816"; transcript_id "TCONS_00073978"; exon_number "1"; gene_type "lincRNA"; old "TCONS_00073978";
At_chr11	Cufflinks	exon	4638546	4639116	.	-	.	gene_id "XLOC_026816"; transcript_id "TCONS_00073978"; exon_number "2"; gene_type "lincRNA"; old "TCONS_00073978";
At_chr11	Cufflinks	exon	4637090	4637962	.	-	.	gene_id "XLOC_026816"; transcript_id "TCONS_00073977"; exon_number "1"; gene_type "lincRNA"; old "TCONS_00073977";
At_chr11	Cufflinks	exon	4638640	4639116	.	-	.	gene_id "XLOC_026816"; transcript_id "TCONS_00073977"; exon_number "2"; gene_type "lincRNA"; old "TCONS_00073977";
At_chr11	Cufflinks	exon	4637132	4637962	.	-	.	gene_id "XLOC_026816"; transcript_id "TCONS_00073976"; exon_number "1"; gene_type "lincRNA"; old "TCONS_00073976";
At_chr11	Cufflinks	exon	4638045	4638878	.	-	.	gene_id "XLOC_026816"; transcript_id "TCONS_00073976"; exon_number "2"; gene_type "lincRNA"; old "TCONS_00073976";
At_chr11	Cufflinks	exon	5377125	5380382	.	-	.	gene_id "XLOC_026866"; transcript_id "TCONS_00074006"; exon_number "1"; gene_type "lincRNA"; old "TCONS_00074006";
At_chr11	Cufflinks	exon	5380480	5381785	.	-	.	gene_id "XLOC_026866"; transcript_id "TCONS_00074006"; exon_number "2"; gene_type "lincRNA"; old "TCONS_00074006";
At_chr11	Cufflinks	exon	6185693	6186646	.	-	.	gene_id "XLOC_026919"; transcript_id "TCONS_00074030"; exon_number "1"; gene_type "lincRNA"; old "TCONS_00074030";
At_chr11	Cufflinks	exon	6349710	6350144	.	-	.	gene_id "XLOC_026928"; transcript_id "TCONS_00074035"; exon_number "1"; gene_type "lincRNA"; old "TCONS_00074035";
At_chr11	Cufflinks	exon	6350441	6350703	.	-	.	gene_id "XLOC_026928"; transcript_id "TCONS_00074035"; exon_number "2"; gene_type "lincRNA"; old "TCONS_00074035";
At_chr11	Cufflinks	exon	6876037	6876453	.	-	.	gene_id "XLOC_026979"; transcript_id "TCONS_00074069"; exon_number "1"; gene_type "lincRNA"; old "TCONS_00074069";
At_chr11	Cufflinks	exon	6876540	6876599	.	-	.	gene_id "XLOC_026979"; transcript_id "TCONS_00074069"; exon_number "2"; gene_type "lincRNA"; old "TCONS_00074069";
At_chr11	Cufflinks	exon	6876704	6877084	.	-	.	gene_id "XLOC_026979"; transcript_id "TCONS_00074069"; exon_number "3"; gene_type "lincRNA"; old "TCONS_00074069";
At_chr11	Cufflinks	exon	8255276	8255926	.	-	.	gene_id "XLOC_027168"; transcript_id "TCONS_00074206"; exon_number "1"; gene_type "lincRNA"; old "TCONS_00074206";
At_chr11	Cufflinks	exon	8256208	8256445	.	-	.	gene_id "XLOC_027168"; transcript_id "TCONS_00074206"; exon_number "2"; gene_type "lincRNA"; old "TCONS_00074206";
At_chr11	Cufflinks	exon	8269749	8270177	.	-	.	gene_id "XLOC_027168"; transcript_id "TCONS_00079485"; exon_number "1"; gene_type "lincRNA"; old "TCONS_00079485";
At_chr11	Cufflinks	exon	8270466	8270636	.	-	.	gene_id "XLOC_027168"; transcript_id "TCONS_00079485"; exon_number "2"; gene_type "lincRNA"; old "TCONS_00079485";
At_chr11	Cufflinks	exon	8479420	8479680	.	-	.	gene_id "XLOC_027197"; transcript_id "TCONS_00094015"; exon_number "1"; gene_type "lincRNA"; old "TCONS_00094015";
At_chr11	Cufflinks	exon	9000804	9002193	.	-	.	gene_id "XLOC_027247"; transcript_id "TCONS_00074252"; exon_number "1"; gene_type "anti-sense_lncRNA"; old "TCONS_00074252";
At_chr11	Cufflinks	exon	9002428	9002732	.	-	.	gene_id "XLOC_027247"; transcript_id "TCONS_00074252"; exon_number "2"; gene_type "anti-sense_lncRNA"; old "TCONS_00074252";
At_chr11	Cufflinks	exon	11890783	11891243	.	-	.	gene_id "XLOC_027386"; transcript_id "TCONS_00074305"; exon_number "1"; gene_type "lincRNA"; old "TCONS_00074305";
At_chr11	Cufflinks	exon	11892531	11892818	.	-	.	gene_id "XLOC_027386"; transcript_id "TCONS_00074305"; exon_number "2"; gene_type "lincRNA"; old "TCONS_00074305";
At_chr11	Cufflinks	exon	11892957	11893382	.	-	.	gene_id "XLOC_027386"; transcript_id "TCONS_00074305"; exon_number "3"; gene_type "lincRNA"; old "TCONS_00074305";
At_chr11	Cufflinks	exon	13502393	13506496	.	-	.	gene_id "XLOC_027530"; transcript_id "TCONS_00074423"; exon_number "1"; gene_type "lincRNA"; old "TCONS_00074423";
At_chr11	Cufflinks	exon	13510767	13510915	.	-	.	gene_id "XLOC_027530"; transcript_id "TCONS_00074423"; exon_number "2"; gene_type "lincRNA"; old "TCONS_00074423";
At_chr11	Cufflinks	exon	13948877	13949809	.	-	.	gene_id "XLOC_027543"; transcript_id "TCONS_00085606"; exon_number "1"; gene_type "lincRNA"; old "TCONS_00085606";
At_chr11	Cufflinks	exon	13949897	13954463	.	-	.	gene_id "XLOC_027543"; transcript_id "TCONS_00085606"; exon_number "2"; gene_type "lincRNA"; old "TCONS_00085606";
At_chr11	Cufflinks	exon	14991652	14991853	.	-	.	gene_id "XLOC_027613"; transcript_id "TCONS_00079714"; exon_number "1"; gene_type "lincRNA"; old "TCONS_00079714";
At_chr11	Cufflinks	exon	14996791	14997416	.	-	.	gene_id "XLOC_027617"; transcript_id "TCONS_00097622"; exon_number "1"; gene_type "lincRNA"; old "TCONS_00097622";
At_chr11	Cufflinks	exon	14997516	14997877	.	-	.	gene_id "XLOC_027617"; transcript_id "TCONS_00097622"; exon_number "2"; gene_type "lincRNA"; old "TCONS_00097622";
At_chr11	Cufflinks	exon	14997960	14998044	.	-	.	gene_id "XLOC_027617"; transcript_id "TCONS_00097622"; exon_number "3"; gene_type "lincRNA"; old "TCONS_00097622";
At_chr11	Cufflinks	exon	14998136	14998406	.	-	.	gene_id "XLOC_027617"; transcript_id "TCONS_00097622"; exon_number "4"; gene_type "lincRNA"; old "TCONS_00097622";
At_chr11	Cufflinks	exon	14998501	14998749	.	-	.	gene_id "XLOC_027617"; transcript_id "TCONS_00097622"; exon_number "5"; gene_type "lincRNA"; old "TCONS_00097622";
At_chr11	Cufflinks	exon	16207776	16207977	.	-	.	gene_id "XLOC_027656"; transcript_id "TCONS_00094192"; exon_number "1"; gene_type "lincRNA"; old "TCONS_00094192";
At_chr11	Cufflinks	exon	17396153	17396561	.	-	.	gene_id "XLOC_027722"; transcript_id "TCONS_00074540"; exon_number "1"; gene_type "lincRNA"; old "TCONS_00074540";
At_chr11	Cufflinks	exon	17396686	17396933	.	-	.	gene_id "XLOC_027722"; transcript_id "TCONS_00074540"; exon_number "2"; gene_type "lincRNA"; old "TCONS_00074540";
At_chr11	Cufflinks	exon	17877033	17881994	.	-	.	gene_id "XLOC_027765"; transcript_id "TCONS_00074541"; exon_number "1"; gene_type "lincRNA"; old "TCONS_00074541";
At_chr11	Cufflinks	exon	17882103	17882265	.	-	.	gene_id "XLOC_027765"; transcript_id "TCONS_00074541"; exon_number "2"; gene_type "lincRNA"; old "TCONS_00074541";
At_chr11	Cufflinks	exon	17881064	17881888	.	-	.	gene_id "XLOC_027765"; transcript_id "TCONS_00079783"; exon_number "1"; gene_type "lincRNA"; old "TCONS_00079783";
At_chr11	Cufflinks	exon	17882103	17882325	.	-	.	gene_id "XLOC_027765"; transcript_id "TCONS_00079783"; exon_number "2"; gene_type "lincRNA"; old "TCONS_00079783";
At_chr11	Cufflinks	exon	17882824	17883932	.	-	.	gene_id "XLOC_027766"; transcript_id "TCONS_00074543"; exon_number "1"; gene_type "lincRNA"; old "TCONS_00074543";
At_chr11	Cufflinks	exon	17884116	17884305	.	-	.	gene_id "XLOC_027766"; transcript_id "TCONS_00074543"; exon_number "2"; gene_type "lincRNA"; old "TCONS_00074543";
At_chr11	Cufflinks	exon	18199132	18199812	.	-	.	gene_id "XLOC_027787"; transcript_id "TCONS_00079799"; exon_number "1"; gene_type "lincRNA"; old "TCONS_00079799";
At_chr11	Cufflinks	exon	18200065	18200180	.	-	.	gene_id "XLOC_027787"; transcript_id "TCONS_00079799"; exon_number "2"; gene_type "lincRNA"; old "TCONS_00079799";
At_chr11	Cufflinks	exon	18290725	18291021	.	-	.	gene_id "XLOC_027795"; transcript_id "TCONS_00074562"; exon_number "1"; gene_type "lincRNA"; old "TCONS_00074562";
At_chr11	Cufflinks	exon	18294930	18295022	.	-	.	gene_id "XLOC_027795"; transcript_id "TCONS_00074562"; exon_number "2"; gene_type "lincRNA"; old "TCONS_00074562";
At_chr11	Cufflinks	exon	18295143	18295490	.	-	.	gene_id "XLOC_027795"; transcript_id "TCONS_00074562"; exon_number "3"; gene_type "lincRNA"; old "TCONS_00074562";
At_chr11	Cufflinks	exon	18295586	18296272	.	-	.	gene_id "XLOC_027795"; transcript_id "TCONS_00074562"; exon_number "4"; gene_type "lincRNA"; old "TCONS_00074562";
At_chr11	Cufflinks	exon	18290725	18291021	.	-	.	gene_id "XLOC_027795"; transcript_id "TCONS_00074560"; exon_number "1"; gene_type "lincRNA"; old "TCONS_00074560";
At_chr11	Cufflinks	exon	18294930	18295022	.	-	.	gene_id "XLOC_027795"; transcript_id "TCONS_00074560"; exon_number "2"; gene_type "lincRNA"; old "TCONS_00074560";
At_chr11	Cufflinks	exon	18295143	18296025	.	-	.	gene_id "XLOC_027795"; transcript_id "TCONS_00074560"; exon_number "3"; gene_type "lincRNA"; old "TCONS_00074560";
At_chr11	Cufflinks	exon	18296214	18296272	.	-	.	gene_id "XLOC_027795"; transcript_id "TCONS_00074560"; exon_number "4"; gene_type "lincRNA"; old "TCONS_00074560";
At_chr11	Cufflinks	exon	18290789	18291021	.	-	.	gene_id "XLOC_027795"; transcript_id "TCONS_00074561"; exon_number "1"; gene_type "lincRNA"; old "TCONS_00074561";
At_chr11	Cufflinks	exon	18294930	18295022	.	-	.	gene_id "XLOC_027795"; transcript_id "TCONS_00074561"; exon_number "2"; gene_type "lincRNA"; old "TCONS_00074561";
At_chr11	Cufflinks	exon	18295143	18295490	.	-	.	gene_id "XLOC_027795"; transcript_id "TCONS_00074561"; exon_number "3"; gene_type "lincRNA"; old "TCONS_00074561";
At_chr11	Cufflinks	exon	18295586	18295654	.	-	.	gene_id "XLOC_027795"; transcript_id "TCONS_00074561"; exon_number "4"; gene_type "lincRNA"; old "TCONS_00074561";
At_chr11	Cufflinks	exon	18295766	18296425	.	-	.	gene_id "XLOC_027795"; transcript_id "TCONS_00074561"; exon_number "5"; gene_type "lincRNA"; old "TCONS_00074561";
At_chr11	Cufflinks	exon	18290869	18291021	.	-	.	gene_id "XLOC_027795"; transcript_id "TCONS_00097679"; exon_number "1"; gene_type "lincRNA"; old "TCONS_00097679";
At_chr11	Cufflinks	exon	18294930	18295022	.	-	.	gene_id "XLOC_027795"; transcript_id "TCONS_00097679"; exon_number "2"; gene_type "lincRNA"; old "TCONS_00097679";
At_chr11	Cufflinks	exon	18295143	18296433	.	-	.	gene_id "XLOC_027795"; transcript_id "TCONS_00097679"; exon_number "3"; gene_type "lincRNA"; old "TCONS_00097679";
At_chr11	Cufflinks	exon	18293036	18295022	.	-	.	gene_id "XLOC_027795"; transcript_id "TCONS_00090723"; exon_number "1"; gene_type "lincRNA"; old "TCONS_00090723";
At_chr11	Cufflinks	exon	18295143	18296396	.	-	.	gene_id "XLOC_027795"; transcript_id "TCONS_00090723"; exon_number "2"; gene_type "lincRNA"; old "TCONS_00090723";
At_chr11	Cufflinks	exon	18293288	18295022	.	-	.	gene_id "XLOC_027795"; transcript_id "TCONS_00074564"; exon_number "1"; gene_type "lincRNA"; old "TCONS_00074564";
At_chr11	Cufflinks	exon	18295143	18295231	.	-	.	gene_id "XLOC_027795"; transcript_id "TCONS_00074564"; exon_number "2"; gene_type "lincRNA"; old "TCONS_00074564";
At_chr11	Cufflinks	exon	18295586	18295654	.	-	.	gene_id "XLOC_027795"; transcript_id "TCONS_00074564"; exon_number "3"; gene_type "lincRNA"; old "TCONS_00074564";
At_chr11	Cufflinks	exon	18295766	18296259	.	-	.	gene_id "XLOC_027795"; transcript_id "TCONS_00074564"; exon_number "4"; gene_type "lincRNA"; old "TCONS_00074564";
At_chr11	Cufflinks	exon	18293404	18295022	.	-	.	gene_id "XLOC_027795"; transcript_id "TCONS_00094227"; exon_number "1"; gene_type "lincRNA"; old "TCONS_00094227";
At_chr11	Cufflinks	exon	18295143	18295654	.	-	.	gene_id "XLOC_027795"; transcript_id "TCONS_00094227"; exon_number "2"; gene_type "lincRNA"; old "TCONS_00094227";
At_chr11	Cufflinks	exon	18295766	18296025	.	-	.	gene_id "XLOC_027795"; transcript_id "TCONS_00094227"; exon_number "3"; gene_type "lincRNA"; old "TCONS_00094227";
At_chr11	Cufflinks	exon	18296214	18296315	.	-	.	gene_id "XLOC_027795"; transcript_id "TCONS_00094227"; exon_number "4"; gene_type "lincRNA"; old "TCONS_00094227";
At_chr11	Cufflinks	exon	18293500	18295022	.	-	.	gene_id "XLOC_027795"; transcript_id "TCONS_00085765"; exon_number "1"; gene_type "lincRNA"; old "TCONS_00085765";
At_chr11	Cufflinks	exon	18295143	18296025	.	-	.	gene_id "XLOC_027795"; transcript_id "TCONS_00085765"; exon_number "2"; gene_type "lincRNA"; old "TCONS_00085765";
At_chr11	Cufflinks	exon	18296214	18296425	.	-	.	gene_id "XLOC_027795"; transcript_id "TCONS_00085765"; exon_number "3"; gene_type "lincRNA"; old "TCONS_00085765";
At_chr11	Cufflinks	exon	18380290	18380809	.	-	.	gene_id "XLOC_027804"; transcript_id "TCONS_00074567"; exon_number "1"; gene_type "lincRNA"; old "TCONS_00074567";
At_chr11	Cufflinks	exon	18381242	18381385	.	-	.	gene_id "XLOC_027804"; transcript_id "TCONS_00074567"; exon_number "2"; gene_type "lincRNA"; old "TCONS_00074567";
At_chr11	Cufflinks	exon	20546220	20547483	.	-	.	gene_id "XLOC_027907"; transcript_id "TCONS_00074630"; exon_number "1"; gene_type "lincRNA"; old "TCONS_00074630";
At_chr11	Cufflinks	exon	20547769	20547881	.	-	.	gene_id "XLOC_027907"; transcript_id "TCONS_00074630"; exon_number "2"; gene_type "lincRNA"; old "TCONS_00074630";
At_chr11	Cufflinks	exon	20843506	20843749	.	-	.	gene_id "XLOC_027929"; transcript_id "TCONS_00090770"; exon_number "1"; gene_type "lincRNA"; old "TCONS_00090770";
At_chr11	Cufflinks	exon	20844738	20845238	.	-	.	gene_id "XLOC_027930"; transcript_id "TCONS_00079870"; exon_number "1"; gene_type "lincRNA"; old "TCONS_00079870";
At_chr11	Cufflinks	exon	20845334	20845693	.	-	.	gene_id "XLOC_027930"; transcript_id "TCONS_00079870"; exon_number "2"; gene_type "lincRNA"; old "TCONS_00079870";
At_chr11	Cufflinks	exon	20845844	20845973	.	-	.	gene_id "XLOC_027930"; transcript_id "TCONS_00079870"; exon_number "3"; gene_type "lincRNA"; old "TCONS_00079870";
At_chr11	Cufflinks	exon	20846512	20846542	.	-	.	gene_id "XLOC_027930"; transcript_id "TCONS_00079870"; exon_number "4"; gene_type "lincRNA"; old "TCONS_00079870";
At_chr11	Cufflinks	exon	20847027	20847146	.	-	.	gene_id "XLOC_027930"; transcript_id "TCONS_00079870"; exon_number "5"; gene_type "lincRNA"; old "TCONS_00079870";
At_chr11	Cufflinks	exon	20847295	20847384	.	-	.	gene_id "XLOC_027930"; transcript_id "TCONS_00079870"; exon_number "6"; gene_type "lincRNA"; old "TCONS_00079870";
At_chr11	Cufflinks	exon	20847457	20847533	.	-	.	gene_id "XLOC_027930"; transcript_id "TCONS_00079870"; exon_number "7"; gene_type "lincRNA"; old "TCONS_00079870";
At_chr11	Cufflinks	exon	20847688	20847964	.	-	.	gene_id "XLOC_027930"; transcript_id "TCONS_00079870"; exon_number "8"; gene_type "lincRNA"; old "TCONS_00079870";
At_chr11	Cufflinks	exon	20844897	20845693	.	-	.	gene_id "XLOC_027930"; transcript_id "TCONS_00097721"; exon_number "1"; gene_type "lincRNA"; old "TCONS_00097721";
At_chr11	Cufflinks	exon	20845844	20845973	.	-	.	gene_id "XLOC_027930"; transcript_id "TCONS_00097721"; exon_number "2"; gene_type "lincRNA"; old "TCONS_00097721";
At_chr11	Cufflinks	exon	20847027	20847146	.	-	.	gene_id "XLOC_027930"; transcript_id "TCONS_00097721"; exon_number "3"; gene_type "lincRNA"; old "TCONS_00097721";
At_chr11	Cufflinks	exon	20847295	20847384	.	-	.	gene_id "XLOC_027930"; transcript_id "TCONS_00097721"; exon_number "4"; gene_type "lincRNA"; old "TCONS_00097721";
At_chr11	Cufflinks	exon	20847457	20847533	.	-	.	gene_id "XLOC_027930"; transcript_id "TCONS_00097721"; exon_number "5"; gene_type "lincRNA"; old "TCONS_00097721";
At_chr11	Cufflinks	exon	20847688	20847936	.	-	.	gene_id "XLOC_027930"; transcript_id "TCONS_00097721"; exon_number "6"; gene_type "lincRNA"; old "TCONS_00097721";
At_chr11	Cufflinks	exon	20846212	20847146	.	-	.	gene_id "XLOC_027930"; transcript_id "TCONS_00079871"; exon_number "1"; gene_type "lincRNA"; old "TCONS_00079871";
At_chr11	Cufflinks	exon	20847295	20847384	.	-	.	gene_id "XLOC_027930"; transcript_id "TCONS_00079871"; exon_number "2"; gene_type "lincRNA"; old "TCONS_00079871";
At_chr11	Cufflinks	exon	20847457	20847533	.	-	.	gene_id "XLOC_027930"; transcript_id "TCONS_00079871"; exon_number "3"; gene_type "lincRNA"; old "TCONS_00079871";
At_chr11	Cufflinks	exon	20847688	20847853	.	-	.	gene_id "XLOC_027930"; transcript_id "TCONS_00079871"; exon_number "4"; gene_type "lincRNA"; old "TCONS_00079871";
At_chr11	Cufflinks	exon	20969841	20970382	.	-	.	gene_id "XLOC_027943"; transcript_id "TCONS_00074650"; exon_number "1"; gene_type "lincRNA"; old "TCONS_00074650";
At_chr11	Cufflinks	exon	20970538	20970985	.	-	.	gene_id "XLOC_027943"; transcript_id "TCONS_00074650"; exon_number "2"; gene_type "lincRNA"; old "TCONS_00074650";
At_chr11	Cufflinks	exon	20969841	20970191	.	-	.	gene_id "XLOC_027943"; transcript_id "TCONS_00074649"; exon_number "1"; gene_type "lincRNA"; old "TCONS_00074649";
At_chr11	Cufflinks	exon	20970287	20970382	.	-	.	gene_id "XLOC_027943"; transcript_id "TCONS_00074649"; exon_number "2"; gene_type "lincRNA"; old "TCONS_00074649";
At_chr11	Cufflinks	exon	20970538	20970985	.	-	.	gene_id "XLOC_027943"; transcript_id "TCONS_00074649"; exon_number "3"; gene_type "lincRNA"; old "TCONS_00074649";
At_chr11	Cufflinks	exon	21125030	21125375	.	-	.	gene_id "XLOC_027953"; transcript_id "TCONS_00090779"; exon_number "1"; gene_type "lincRNA"; old "TCONS_00090779";
At_chr11	Cufflinks	exon	21125732	21125881	.	-	.	gene_id "XLOC_027953"; transcript_id "TCONS_00090779"; exon_number "2"; gene_type "lincRNA"; old "TCONS_00090779";
At_chr11	Cufflinks	exon	21129104	21132695	.	-	.	gene_id "XLOC_027953"; transcript_id "TCONS_00094292"; exon_number "1"; gene_type "lincRNA"; old "TCONS_00094292";
At_chr11	Cufflinks	exon	21132892	21133007	.	-	.	gene_id "XLOC_027953"; transcript_id "TCONS_00094292"; exon_number "2"; gene_type "lincRNA"; old "TCONS_00094292";
At_chr11	Cufflinks	exon	21130789	21132633	.	-	.	gene_id "XLOC_027953"; transcript_id "TCONS_00097735"; exon_number "1"; gene_type "lincRNA"; old "TCONS_00097735";
At_chr11	Cufflinks	exon	21132892	21133033	.	-	.	gene_id "XLOC_027953"; transcript_id "TCONS_00097735"; exon_number "2"; gene_type "lincRNA"; old "TCONS_00097735";
At_chr11	Cufflinks	exon	22017747	22017944	.	-	.	gene_id "XLOC_028024"; transcript_id "TCONS_00079911"; exon_number "1"; gene_type "lincRNA"; old "TCONS_00079911";
At_chr11	Cufflinks	exon	22018397	22018480	.	-	.	gene_id "XLOC_028024"; transcript_id "TCONS_00079911"; exon_number "2"; gene_type "lincRNA"; old "TCONS_00079911";
At_chr11	Cufflinks	exon	22018668	22018824	.	-	.	gene_id "XLOC_028024"; transcript_id "TCONS_00079911"; exon_number "3"; gene_type "lincRNA"; old "TCONS_00079911";
At_chr11	Cufflinks	exon	22019804	22020006	.	-	.	gene_id "XLOC_028024"; transcript_id "TCONS_00079911"; exon_number "4"; gene_type "lincRNA"; old "TCONS_00079911";
At_chr11	Cufflinks	exon	22686196	22690957	.	-	.	gene_id "XLOC_028075"; transcript_id "TCONS_00079928"; exon_number "1"; gene_type "lincRNA"; old "TCONS_00079928";
At_chr11	Cufflinks	exon	22691031	22691171	.	-	.	gene_id "XLOC_028075"; transcript_id "TCONS_00079928"; exon_number "2"; gene_type "lincRNA"; old "TCONS_00079928";
At_chr11	Cufflinks	exon	23202474	23203873	.	-	.	gene_id "XLOC_028099"; transcript_id "TCONS_00079938"; exon_number "1"; gene_type "lincRNA"; old "TCONS_00079938";
At_chr11	Cufflinks	exon	23203956	23204167	.	-	.	gene_id "XLOC_028099"; transcript_id "TCONS_00079938"; exon_number "2"; gene_type "lincRNA"; old "TCONS_00079938";
At_chr11	Cufflinks	exon	23204287	23204838	.	-	.	gene_id "XLOC_028099"; transcript_id "TCONS_00079938"; exon_number "3"; gene_type "lincRNA"; old "TCONS_00079938";
At_chr11	Cufflinks	exon	23202838	23203873	.	-	.	gene_id "XLOC_028099"; transcript_id "TCONS_00085948"; exon_number "1"; gene_type "lincRNA"; old "TCONS_00085948";
At_chr11	Cufflinks	exon	23203956	23204856	.	-	.	gene_id "XLOC_028099"; transcript_id "TCONS_00085948"; exon_number "2"; gene_type "lincRNA"; old "TCONS_00085948";
At_chr11	Cufflinks	exon	24152653	24152803	.	-	.	gene_id "XLOC_028157"; transcript_id "TCONS_00079956"; exon_number "1"; gene_type "lincRNA"; old "TCONS_00079956";
At_chr11	Cufflinks	exon	24152886	24152950	.	-	.	gene_id "XLOC_028157"; transcript_id "TCONS_00079956"; exon_number "2"; gene_type "lincRNA"; old "TCONS_00079956";
At_chr11	Cufflinks	exon	24153677	24153816	.	-	.	gene_id "XLOC_028157"; transcript_id "TCONS_00079956"; exon_number "3"; gene_type "lincRNA"; old "TCONS_00079956";
At_chr11	Cufflinks	exon	24153910	24154225	.	-	.	gene_id "XLOC_028157"; transcript_id "TCONS_00079956"; exon_number "4"; gene_type "lincRNA"; old "TCONS_00079956";
At_chr11	Cufflinks	exon	26575937	26576671	.	-	.	gene_id "XLOC_028323"; transcript_id "TCONS_00080017"; exon_number "1"; gene_type "lincRNA"; old "TCONS_00080017";
At_chr11	Cufflinks	exon	26576935	26577111	.	-	.	gene_id "XLOC_028323"; transcript_id "TCONS_00080017"; exon_number "2"; gene_type "lincRNA"; old "TCONS_00080017";
At_chr11	Cufflinks	exon	26577298	26577385	.	-	.	gene_id "XLOC_028323"; transcript_id "TCONS_00080017"; exon_number "3"; gene_type "lincRNA"; old "TCONS_00080017";
At_chr11	Cufflinks	exon	26575937	26576671	.	-	.	gene_id "XLOC_028323"; transcript_id "TCONS_00080018"; exon_number "1"; gene_type "lincRNA"; old "TCONS_00080018";
At_chr11	Cufflinks	exon	26576754	26576829	.	-	.	gene_id "XLOC_028323"; transcript_id "TCONS_00080018"; exon_number "2"; gene_type "lincRNA"; old "TCONS_00080018";
At_chr11	Cufflinks	exon	26576935	26577500	.	-	.	gene_id "XLOC_028323"; transcript_id "TCONS_00080018"; exon_number "3"; gene_type "lincRNA"; old "TCONS_00080018";
At_chr11	Cufflinks	exon	26576277	26576671	.	-	.	gene_id "XLOC_028323"; transcript_id "TCONS_00097835"; exon_number "1"; gene_type "lincRNA"; old "TCONS_00097835";
At_chr11	Cufflinks	exon	26576754	26576821	.	-	.	gene_id "XLOC_028323"; transcript_id "TCONS_00097835"; exon_number "2"; gene_type "lincRNA"; old "TCONS_00097835";
At_chr11	Cufflinks	exon	26576935	26577111	.	-	.	gene_id "XLOC_028323"; transcript_id "TCONS_00097835"; exon_number "3"; gene_type "lincRNA"; old "TCONS_00097835";
At_chr11	Cufflinks	exon	26577298	26577525	.	-	.	gene_id "XLOC_028323"; transcript_id "TCONS_00097835"; exon_number "4"; gene_type "lincRNA"; old "TCONS_00097835";
At_chr11	Cufflinks	exon	26576285	26576671	.	-	.	gene_id "XLOC_028323"; transcript_id "TCONS_00086095"; exon_number "1"; gene_type "lincRNA"; old "TCONS_00086095";
At_chr11	Cufflinks	exon	26576935	26577631	.	-	.	gene_id "XLOC_028323"; transcript_id "TCONS_00086095"; exon_number "2"; gene_type "lincRNA"; old "TCONS_00086095";
At_chr11	Cufflinks	exon	26576285	26576671	.	-	.	gene_id "XLOC_028323"; transcript_id "TCONS_00086094"; exon_number "1"; gene_type "lincRNA"; old "TCONS_00086094";
At_chr11	Cufflinks	exon	26576754	26576821	.	-	.	gene_id "XLOC_028323"; transcript_id "TCONS_00086094"; exon_number "2"; gene_type "lincRNA"; old "TCONS_00086094";
At_chr11	Cufflinks	exon	26576935	26577631	.	-	.	gene_id "XLOC_028323"; transcript_id "TCONS_00086094"; exon_number "3"; gene_type "lincRNA"; old "TCONS_00086094";
At_chr11	Cufflinks	exon	27709767	27711879	.	-	.	gene_id "XLOC_028366"; transcript_id "TCONS_00097842"; exon_number "1"; gene_type "lincRNA"; old "TCONS_00097842";
At_chr11	Cufflinks	exon	27712974	27713088	.	-	.	gene_id "XLOC_028366"; transcript_id "TCONS_00097842"; exon_number "2"; gene_type "lincRNA"; old "TCONS_00097842";
At_chr11	Cufflinks	exon	27714040	27714072	.	-	.	gene_id "XLOC_028366"; transcript_id "TCONS_00097842"; exon_number "3"; gene_type "lincRNA"; old "TCONS_00097842";
At_chr11	Cufflinks	exon	27726036	27726314	.	-	.	gene_id "XLOC_028369"; transcript_id "TCONS_00094410"; exon_number "1"; gene_type "lincRNA"; old "TCONS_00094410";
At_chr11	Cufflinks	exon	27727083	27727115	.	-	.	gene_id "XLOC_028369"; transcript_id "TCONS_00094410"; exon_number "2"; gene_type "lincRNA"; old "TCONS_00094410";
At_chr11	Cufflinks	exon	27728739	27728909	.	-	.	gene_id "XLOC_028369"; transcript_id "TCONS_00094410"; exon_number "3"; gene_type "lincRNA"; old "TCONS_00094410";
At_chr11	Cufflinks	exon	27729952	27730380	.	-	.	gene_id "XLOC_028369"; transcript_id "TCONS_00094410"; exon_number "4"; gene_type "lincRNA"; old "TCONS_00094410";
At_chr11	Cufflinks	exon	29432853	29433105	.	-	.	gene_id "XLOC_028434"; transcript_id "TCONS_00074887"; exon_number "1"; gene_type "lincRNA"; old "TCONS_00074887";
At_chr11	Cufflinks	exon	30394470	30395584	.	-	.	gene_id "XLOC_028524"; transcript_id "TCONS_00074934"; exon_number "1"; gene_type "lincRNA"; old "TCONS_00074934";
At_chr11	Cufflinks	exon	30395666	30396494	.	-	.	gene_id "XLOC_028524"; transcript_id "TCONS_00074934"; exon_number "2"; gene_type "lincRNA"; old "TCONS_00074934";
At_chr11	Cufflinks	exon	30394583	30395077	.	-	.	gene_id "XLOC_028524"; transcript_id "TCONS_00080096"; exon_number "1"; gene_type "lincRNA"; old "TCONS_00080096";
At_chr11	Cufflinks	exon	30395223	30395584	.	-	.	gene_id "XLOC_028524"; transcript_id "TCONS_00080096"; exon_number "2"; gene_type "lincRNA"; old "TCONS_00080096";
At_chr11	Cufflinks	exon	30395666	30396494	.	-	.	gene_id "XLOC_028524"; transcript_id "TCONS_00080096"; exon_number "3"; gene_type "lincRNA"; old "TCONS_00080096";
At_chr11	Cufflinks	exon	30394583	30395584	.	-	.	gene_id "XLOC_028524"; transcript_id "TCONS_00074933"; exon_number "1"; gene_type "lincRNA"; old "TCONS_00074933";
At_chr11	Cufflinks	exon	30395666	30395747	.	-	.	gene_id "XLOC_028524"; transcript_id "TCONS_00074933"; exon_number "2"; gene_type "lincRNA"; old "TCONS_00074933";
At_chr11	Cufflinks	exon	30395846	30396494	.	-	.	gene_id "XLOC_028524"; transcript_id "TCONS_00074933"; exon_number "3"; gene_type "lincRNA"; old "TCONS_00074933";
At_chr11	Cufflinks	exon	30394618	30395077	.	-	.	gene_id "XLOC_028524"; transcript_id "TCONS_00101271"; exon_number "1"; gene_type "lincRNA"; old "TCONS_00101271";
At_chr11	Cufflinks	exon	30395223	30395584	.	-	.	gene_id "XLOC_028524"; transcript_id "TCONS_00101271"; exon_number "2"; gene_type "lincRNA"; old "TCONS_00101271";
At_chr11	Cufflinks	exon	30395666	30395726	.	-	.	gene_id "XLOC_028524"; transcript_id "TCONS_00101271"; exon_number "3"; gene_type "lincRNA"; old "TCONS_00101271";
At_chr11	Cufflinks	exon	30395846	30396496	.	-	.	gene_id "XLOC_028524"; transcript_id "TCONS_00101271"; exon_number "4"; gene_type "lincRNA"; old "TCONS_00101271";
At_chr11	Cufflinks	exon	32600705	32600936	.	-	.	gene_id "XLOC_028631"; transcript_id "TCONS_00074984"; exon_number "1"; gene_type "lincRNA"; old "TCONS_00074984";
At_chr11	Cufflinks	exon	34360687	34362390	.	-	.	gene_id "XLOC_028709"; transcript_id "TCONS_00091010"; exon_number "1"; gene_type "lincRNA"; old "TCONS_00091010";
At_chr11	Cufflinks	exon	34362553	34362756	.	-	.	gene_id "XLOC_028709"; transcript_id "TCONS_00091010"; exon_number "2"; gene_type "lincRNA"; old "TCONS_00091010";
At_chr11	Cufflinks	exon	34360754	34361986	.	-	.	gene_id "XLOC_028709"; transcript_id "TCONS_00075027"; exon_number "1"; gene_type "lincRNA"; old "TCONS_00075027";
At_chr11	Cufflinks	exon	34362104	34362390	.	-	.	gene_id "XLOC_028709"; transcript_id "TCONS_00075027"; exon_number "2"; gene_type "lincRNA"; old "TCONS_00075027";
At_chr11	Cufflinks	exon	34362553	34362761	.	-	.	gene_id "XLOC_028709"; transcript_id "TCONS_00075027"; exon_number "3"; gene_type "lincRNA"; old "TCONS_00075027";
At_chr11	Cufflinks	exon	34361365	34361830	.	-	.	gene_id "XLOC_028709"; transcript_id "TCONS_00075024"; exon_number "1"; gene_type "lincRNA"; old "TCONS_00075024";
At_chr11	Cufflinks	exon	34361924	34361986	.	-	.	gene_id "XLOC_028709"; transcript_id "TCONS_00075024"; exon_number "2"; gene_type "lincRNA"; old "TCONS_00075024";
At_chr11	Cufflinks	exon	34362104	34362730	.	-	.	gene_id "XLOC_028709"; transcript_id "TCONS_00075024"; exon_number "3"; gene_type "lincRNA"; old "TCONS_00075024";
At_chr11	Cufflinks	exon	34722622	34724087	.	-	.	gene_id "XLOC_028744"; transcript_id "TCONS_00075047"; exon_number "1"; gene_type "anti-sense_lncRNA"; old "TCONS_00075047";
At_chr11	Cufflinks	exon	35597572	35597981	.	-	.	gene_id "XLOC_028798"; transcript_id "TCONS_00075082"; exon_number "1"; gene_type "lincRNA"; old "TCONS_00075082";
At_chr11	Cufflinks	exon	35598242	35598567	.	-	.	gene_id "XLOC_028798"; transcript_id "TCONS_00075082"; exon_number "2"; gene_type "lincRNA"; old "TCONS_00075082";
At_chr11	Cufflinks	exon	39469436	39469657	.	-	.	gene_id "XLOC_028920"; transcript_id "TCONS_00075137"; exon_number "1"; gene_type "lincRNA"; old "TCONS_00075137";
At_chr11	Cufflinks	exon	39589759	39590035	.	-	.	gene_id "XLOC_028923"; transcript_id "TCONS_00080251"; exon_number "1"; gene_type "lincRNA"; old "TCONS_00080251";
At_chr11	Cufflinks	exon	44727933	44728180	.	-	.	gene_id "XLOC_029057"; transcript_id "TCONS_00080297"; exon_number "1"; gene_type "lincRNA"; old "TCONS_00080297";
At_chr11	Cufflinks	exon	46075598	46076890	.	-	.	gene_id "XLOC_029104"; transcript_id "TCONS_00080311"; exon_number "1"; gene_type "lincRNA"; old "TCONS_00080311";
At_chr11	Cufflinks	exon	46076995	46077357	.	-	.	gene_id "XLOC_029104"; transcript_id "TCONS_00080311"; exon_number "2"; gene_type "lincRNA"; old "TCONS_00080311";
At_chr11	Cufflinks	exon	46075900	46076479	.	-	.	gene_id "XLOC_029104"; transcript_id "TCONS_00075187"; exon_number "1"; gene_type "lincRNA"; old "TCONS_00075187";
At_chr11	Cufflinks	exon	46076762	46076890	.	-	.	gene_id "XLOC_029104"; transcript_id "TCONS_00075187"; exon_number "2"; gene_type "lincRNA"; old "TCONS_00075187";
At_chr11	Cufflinks	exon	46076995	46077338	.	-	.	gene_id "XLOC_029104"; transcript_id "TCONS_00075187"; exon_number "3"; gene_type "lincRNA"; old "TCONS_00075187";
At_chr11	Cufflinks	exon	46075926	46076375	.	-	.	gene_id "XLOC_029104"; transcript_id "TCONS_00086570"; exon_number "1"; gene_type "lincRNA"; old "TCONS_00086570";
At_chr11	Cufflinks	exon	46076762	46076890	.	-	.	gene_id "XLOC_029104"; transcript_id "TCONS_00086570"; exon_number "2"; gene_type "lincRNA"; old "TCONS_00086570";
At_chr11	Cufflinks	exon	46076995	46077357	.	-	.	gene_id "XLOC_029104"; transcript_id "TCONS_00086570"; exon_number "3"; gene_type "lincRNA"; old "TCONS_00086570";
At_chr11	Cufflinks	exon	46120111	46120501	.	-	.	gene_id "XLOC_029109"; transcript_id "TCONS_00075192"; exon_number "1"; gene_type "lincRNA"; old "TCONS_00075192";
At_chr11	Cufflinks	exon	46122960	46123046	.	-	.	gene_id "XLOC_029109"; transcript_id "TCONS_00075192"; exon_number "2"; gene_type "lincRNA"; old "TCONS_00075192";
At_chr11	Cufflinks	exon	46124557	46124811	.	-	.	gene_id "XLOC_029109"; transcript_id "TCONS_00075192"; exon_number "3"; gene_type "lincRNA"; old "TCONS_00075192";
At_chr11	Cufflinks	exon	46121658	46123046	.	-	.	gene_id "XLOC_029109"; transcript_id "TCONS_00075195"; exon_number "1"; gene_type "lincRNA"; old "TCONS_00075195";
At_chr11	Cufflinks	exon	46124557	46124795	.	-	.	gene_id "XLOC_029109"; transcript_id "TCONS_00075195"; exon_number "2"; gene_type "lincRNA"; old "TCONS_00075195";
At_chr11	Cufflinks	exon	48929239	48929471	.	-	.	gene_id "XLOC_029227"; transcript_id "TCONS_00075263"; exon_number "1"; gene_type "lincRNA"; old "TCONS_00075263";
At_chr11	Cufflinks	exon	48931622	48931921	.	-	.	gene_id "XLOC_029227"; transcript_id "TCONS_00075263"; exon_number "2"; gene_type "lincRNA"; old "TCONS_00075263";
At_chr11	Cufflinks	exon	48932090	48932116	.	-	.	gene_id "XLOC_029227"; transcript_id "TCONS_00075263"; exon_number "3"; gene_type "lincRNA"; old "TCONS_00075263";
At_chr11	Cufflinks	exon	51126825	51126974	.	-	.	gene_id "XLOC_029285"; transcript_id "TCONS_00086699"; exon_number "1"; gene_type "lincRNA"; old "TCONS_00086699";
At_chr11	Cufflinks	exon	51127314	51127417	.	-	.	gene_id "XLOC_029285"; transcript_id "TCONS_00086699"; exon_number "2"; gene_type "lincRNA"; old "TCONS_00086699";
At_chr11	Cufflinks	exon	51599350	51600684	.	-	.	gene_id "XLOC_029315"; transcript_id "TCONS_00075284"; exon_number "1"; gene_type "lincRNA"; old "TCONS_00075284";
At_chr11	Cufflinks	exon	51601018	51601245	.	-	.	gene_id "XLOC_029315"; transcript_id "TCONS_00075284"; exon_number "2"; gene_type "lincRNA"; old "TCONS_00075284";
At_chr11	Cufflinks	exon	54844676	54845049	.	-	.	gene_id "XLOC_029407"; transcript_id "TCONS_00075323"; exon_number "1"; gene_type "lincRNA"; old "TCONS_00075323";
At_chr11	Cufflinks	exon	54845479	54845817	.	-	.	gene_id "XLOC_029407"; transcript_id "TCONS_00075323"; exon_number "2"; gene_type "lincRNA"; old "TCONS_00075323";
At_chr11	Cufflinks	exon	55239604	55239664	.	-	.	gene_id "XLOC_029443"; transcript_id "TCONS_00086801"; exon_number "1"; gene_type "lincRNA"; old "TCONS_00086801";
At_chr11	Cufflinks	exon	55245909	55246020	.	-	.	gene_id "XLOC_029443"; transcript_id "TCONS_00086801"; exon_number "2"; gene_type "lincRNA"; old "TCONS_00086801";
At_chr11	Cufflinks	exon	55246512	55246624	.	-	.	gene_id "XLOC_029443"; transcript_id "TCONS_00086801"; exon_number "3"; gene_type "lincRNA"; old "TCONS_00086801";
At_chr11	Cufflinks	exon	55246726	55246790	.	-	.	gene_id "XLOC_029443"; transcript_id "TCONS_00086801"; exon_number "4"; gene_type "lincRNA"; old "TCONS_00086801";
At_chr11	Cufflinks	exon	55246886	55246978	.	-	.	gene_id "XLOC_029443"; transcript_id "TCONS_00086801"; exon_number "5"; gene_type "lincRNA"; old "TCONS_00086801";
At_chr11	Cufflinks	exon	55247164	55247381	.	-	.	gene_id "XLOC_029443"; transcript_id "TCONS_00086801"; exon_number "6"; gene_type "lincRNA"; old "TCONS_00086801";
At_chr11	Cufflinks	exon	55245681	55246624	.	-	.	gene_id "XLOC_029443"; transcript_id "TCONS_00075354"; exon_number "1"; gene_type "lincRNA"; old "TCONS_00075354";
At_chr11	Cufflinks	exon	55246726	55246790	.	-	.	gene_id "XLOC_029443"; transcript_id "TCONS_00075354"; exon_number "2"; gene_type "lincRNA"; old "TCONS_00075354";
At_chr11	Cufflinks	exon	55246886	55246978	.	-	.	gene_id "XLOC_029443"; transcript_id "TCONS_00075354"; exon_number "3"; gene_type "lincRNA"; old "TCONS_00075354";
At_chr11	Cufflinks	exon	55247164	55247381	.	-	.	gene_id "XLOC_029443"; transcript_id "TCONS_00075354"; exon_number "4"; gene_type "lincRNA"; old "TCONS_00075354";
At_chr11	Cufflinks	exon	55481860	55482006	.	-	.	gene_id "XLOC_029488"; transcript_id "TCONS_00091243"; exon_number "1"; gene_type "lincRNA"; old "TCONS_00091243";
At_chr11	Cufflinks	exon	55482089	55482168	.	-	.	gene_id "XLOC_029488"; transcript_id "TCONS_00091243"; exon_number "2"; gene_type "lincRNA"; old "TCONS_00091243";
At_chr11	Cufflinks	exon	55482304	55482446	.	-	.	gene_id "XLOC_029488"; transcript_id "TCONS_00091243"; exon_number "3"; gene_type "lincRNA"; old "TCONS_00091243";
At_chr11	Cufflinks	exon	55482716	55482919	.	-	.	gene_id "XLOC_029488"; transcript_id "TCONS_00091243"; exon_number "4"; gene_type "lincRNA"; old "TCONS_00091243";
At_chr11	Cufflinks	exon	55496864	55497385	.	-	.	gene_id "XLOC_029496"; transcript_id "TCONS_00080485"; exon_number "1"; gene_type "lincRNA"; old "TCONS_00080485";
At_chr11	Cufflinks	exon	55497942	55498006	.	-	.	gene_id "XLOC_029496"; transcript_id "TCONS_00080485"; exon_number "2"; gene_type "lincRNA"; old "TCONS_00080485";
At_chr11	Cufflinks	exon	55498311	55498407	.	-	.	gene_id "XLOC_029496"; transcript_id "TCONS_00080485"; exon_number "3"; gene_type "lincRNA"; old "TCONS_00080485";
At_chr11	Cufflinks	exon	55497005	55497385	.	-	.	gene_id "XLOC_029496"; transcript_id "TCONS_00075389"; exon_number "1"; gene_type "lincRNA"; old "TCONS_00075389";
At_chr11	Cufflinks	exon	55497942	55498119	.	-	.	gene_id "XLOC_029496"; transcript_id "TCONS_00075389"; exon_number "2"; gene_type "lincRNA"; old "TCONS_00075389";
At_chr11	Cufflinks	exon	55549761	55549971	.	-	.	gene_id "XLOC_029505"; transcript_id "TCONS_00091253"; exon_number "1"; gene_type "lincRNA"; old "TCONS_00091253";
At_chr11	Cufflinks	exon	56025183	56025428	.	-	.	gene_id "XLOC_029558"; transcript_id "TCONS_00098200"; exon_number "1"; gene_type "lincRNA"; old "TCONS_00098200";
At_chr11	Cufflinks	exon	56026356	56026781	.	-	.	gene_id "XLOC_029559"; transcript_id "TCONS_00075432"; exon_number "1"; gene_type "lincRNA"; old "TCONS_00075432";
At_chr11	Cufflinks	exon	56026903	56027096	.	-	.	gene_id "XLOC_029559"; transcript_id "TCONS_00075432"; exon_number "2"; gene_type "lincRNA"; old "TCONS_00075432";
At_chr11	Cufflinks	exon	56027345	56027462	.	-	.	gene_id "XLOC_029559"; transcript_id "TCONS_00075432"; exon_number "3"; gene_type "lincRNA"; old "TCONS_00075432";
At_chr11	Cufflinks	exon	56644939	56645207	.	-	.	gene_id "XLOC_029605"; transcript_id "TCONS_00075469"; exon_number "1"; gene_type "lincRNA"; old "TCONS_00075469";
At_chr11	Cufflinks	exon	56645665	56645909	.	-	.	gene_id "XLOC_029605"; transcript_id "TCONS_00075469"; exon_number "2"; gene_type "lincRNA"; old "TCONS_00075469";
At_chr11	Cufflinks	exon	57002587	57002790	.	-	.	gene_id "XLOC_029645"; transcript_id "TCONS_00094757"; exon_number "1"; gene_type "lincRNA"; old "TCONS_00094757";
At_chr11	Cufflinks	exon	57865519	57865965	.	-	.	gene_id "XLOC_029730"; transcript_id "TCONS_00075549"; exon_number "1"; gene_type "anti-sense_lncRNA"; old "TCONS_00075549";
At_chr11	Cufflinks	exon	57866336	57866522	.	-	.	gene_id "XLOC_029730"; transcript_id "TCONS_00075549"; exon_number "2"; gene_type "anti-sense_lncRNA"; old "TCONS_00075549";
At_chr11	Cufflinks	exon	57865852	57865965	.	-	.	gene_id "XLOC_029730"; transcript_id "TCONS_00075548"; exon_number "1"; gene_type "anti-sense_lncRNA"; old "TCONS_00075548";
At_chr11	Cufflinks	exon	57866333	57866512	.	-	.	gene_id "XLOC_029730"; transcript_id "TCONS_00075548"; exon_number "2"; gene_type "anti-sense_lncRNA"; old "TCONS_00075548";
At_chr11	Cufflinks	exon	58143623	58144596	.	-	.	gene_id "XLOC_029761"; transcript_id "TCONS_00075570"; exon_number "1"; gene_type "lincRNA"; old "TCONS_00075570";
At_chr11	Cufflinks	exon	58144928	58145130	.	-	.	gene_id "XLOC_029761"; transcript_id "TCONS_00075570"; exon_number "2"; gene_type "lincRNA"; old "TCONS_00075570";
At_chr11	Cufflinks	exon	58402860	58404564	.	-	.	gene_id "XLOC_029778"; transcript_id "TCONS_00075589"; exon_number "1"; gene_type "lincRNA"; old "TCONS_00075589";
At_chr11	Cufflinks	exon	58404647	58404768	.	-	.	gene_id "XLOC_029778"; transcript_id "TCONS_00075589"; exon_number "2"; gene_type "lincRNA"; old "TCONS_00075589";
At_chr11	Cufflinks	exon	58522695	58522896	.	-	.	gene_id "XLOC_029804"; transcript_id "TCONS_00080653"; exon_number "1"; gene_type "lincRNA"; old "TCONS_00080653";
At_chr11	Cufflinks	exon	58617639	58617763	.	-	.	gene_id "XLOC_029824"; transcript_id "TCONS_00101661"; exon_number "1"; gene_type "lincRNA"; old "TCONS_00101661";
At_chr11	Cufflinks	exon	58618732	58618978	.	-	.	gene_id "XLOC_029824"; transcript_id "TCONS_00101661"; exon_number "2"; gene_type "lincRNA"; old "TCONS_00101661";
At_chr11	Cufflinks	exon	58732572	58732791	.	-	.	gene_id "XLOC_029840"; transcript_id "TCONS_00091363"; exon_number "1"; gene_type "lincRNA"; old "TCONS_00091363";
At_chr11	Cufflinks	exon	58733891	58734119	.	-	.	gene_id "XLOC_029842"; transcript_id "TCONS_00091364"; exon_number "1"; gene_type "lincRNA"; old "TCONS_00091364";
At_chr11	Cufflinks	exon	61254080	61254295	.	-	.	gene_id "XLOC_029983"; transcript_id "TCONS_00075693"; exon_number "1"; gene_type "lincRNA"; old "TCONS_00075693";
At_chr11	Cufflinks	exon	61577359	61578296	.	-	.	gene_id "XLOC_030024"; transcript_id "TCONS_00075722"; exon_number "1"; gene_type "anti-sense_lncRNA"; old "TCONS_00075722";
At_chr11	Cufflinks	exon	62104988	62106070	.	-	.	gene_id "XLOC_030095"; transcript_id "TCONS_00075769"; exon_number "1"; gene_type "lincRNA"; old "TCONS_00075769";
At_chr11	Cufflinks	exon	62592306	62593173	.	-	.	gene_id "XLOC_030153"; transcript_id "TCONS_00075798"; exon_number "1"; gene_type "lincRNA"; old "TCONS_00075798";
At_chr11	Cufflinks	exon	62965734	62965940	.	-	.	gene_id "XLOC_030222"; transcript_id "TCONS_00075876"; exon_number "1"; gene_type "lincRNA"; old "TCONS_00075876";
At_chr11	Cufflinks	exon	63009369	63009595	.	-	.	gene_id "XLOC_030223"; transcript_id "TCONS_00098441"; exon_number "1"; gene_type "lincRNA"; old "TCONS_00098441";
At_chr11	Cufflinks	exon	63961786	63961986	.	-	.	gene_id "XLOC_030361"; transcript_id "TCONS_00075982"; exon_number "1"; gene_type "lincRNA"; old "TCONS_00075982";
At_chr11	Cufflinks	exon	67904238	67905381	.	-	.	gene_id "XLOC_030573"; transcript_id "TCONS_00076082"; exon_number "1"; gene_type "lincRNA"; old "TCONS_00076082";
At_chr11	Cufflinks	exon	67919183	67919390	.	-	.	gene_id "XLOC_030578"; transcript_id "TCONS_00101914"; exon_number "1"; gene_type "lincRNA"; old "TCONS_00101914";
At_chr11	Cufflinks	exon	67921232	67922264	.	-	.	gene_id "XLOC_030581"; transcript_id "TCONS_00076088"; exon_number "1"; gene_type "lincRNA"; old "TCONS_00076088";
At_chr11	Cufflinks	exon	67922373	67922706	.	-	.	gene_id "XLOC_030581"; transcript_id "TCONS_00076088"; exon_number "2"; gene_type "lincRNA"; old "TCONS_00076088";
At_chr11	Cufflinks	exon	68388319	68389807	.	-	.	gene_id "XLOC_030597"; transcript_id "TCONS_00087504"; exon_number "1"; gene_type "anti-sense_lncRNA"; old "TCONS_00087504";
At_chr11	Cufflinks	exon	68389921	68390830	.	-	.	gene_id "XLOC_030597"; transcript_id "TCONS_00087504"; exon_number "2"; gene_type "anti-sense_lncRNA"; old "TCONS_00087504";
At_chr11	Cufflinks	exon	68671801	68672609	.	-	.	gene_id "XLOC_030619"; transcript_id "TCONS_00076114"; exon_number "1"; gene_type "lincRNA"; old "TCONS_00076114";
At_chr11	Cufflinks	exon	68674303	68674551	.	-	.	gene_id "XLOC_030619"; transcript_id "TCONS_00076114"; exon_number "2"; gene_type "lincRNA"; old "TCONS_00076114";
At_chr11	Cufflinks	exon	68912406	68912608	.	-	.	gene_id "XLOC_030627"; transcript_id "TCONS_00091681"; exon_number "1"; gene_type "lincRNA"; old "TCONS_00091681";
At_chr11	Cufflinks	exon	68915561	68916098	.	-	.	gene_id "XLOC_030631"; transcript_id "TCONS_00076118"; exon_number "1"; gene_type "lincRNA"; old "TCONS_00076118";
At_chr11	Cufflinks	exon	68916314	68916382	.	-	.	gene_id "XLOC_030631"; transcript_id "TCONS_00076118"; exon_number "2"; gene_type "lincRNA"; old "TCONS_00076118";
At_chr11	Cufflinks	exon	68916481	68916579	.	-	.	gene_id "XLOC_030631"; transcript_id "TCONS_00076118"; exon_number "3"; gene_type "lincRNA"; old "TCONS_00076118";
At_chr11	Cufflinks	exon	68916729	68917126	.	-	.	gene_id "XLOC_030631"; transcript_id "TCONS_00076118"; exon_number "4"; gene_type "lincRNA"; old "TCONS_00076118";
At_chr11	Cufflinks	exon	69184360	69184581	.	-	.	gene_id "XLOC_030654"; transcript_id "TCONS_00087538"; exon_number "1"; gene_type "lincRNA"; old "TCONS_00087538";
At_chr11	Cufflinks	exon	69185013	69185409	.	-	.	gene_id "XLOC_030654"; transcript_id "TCONS_00087538"; exon_number "2"; gene_type "lincRNA"; old "TCONS_00087538";
At_chr11	Cufflinks	exon	69728995	69729784	.	-	.	gene_id "XLOC_030681"; transcript_id "TCONS_00076151"; exon_number "1"; gene_type "lincRNA"; old "TCONS_00076151";
At_chr11	Cufflinks	exon	69730054	69730189	.	-	.	gene_id "XLOC_030681"; transcript_id "TCONS_00076151"; exon_number "2"; gene_type "lincRNA"; old "TCONS_00076151";
At_chr11	Cufflinks	exon	70755315	70756838	.	-	.	gene_id "XLOC_030744"; transcript_id "TCONS_00076181"; exon_number "1"; gene_type "lincRNA"; old "TCONS_00076181";
At_chr11	Cufflinks	exon	70757139	70757365	.	-	.	gene_id "XLOC_030744"; transcript_id "TCONS_00076181"; exon_number "2"; gene_type "lincRNA"; old "TCONS_00076181";
At_chr11	Cufflinks	exon	70755488	70756838	.	-	.	gene_id "XLOC_030744"; transcript_id "TCONS_00081143"; exon_number "1"; gene_type "lincRNA"; old "TCONS_00081143";
At_chr11	Cufflinks	exon	70757012	70757367	.	-	.	gene_id "XLOC_030744"; transcript_id "TCONS_00081143"; exon_number "2"; gene_type "lincRNA"; old "TCONS_00081143";
At_chr11	Cufflinks	exon	71592852	71593127	.	-	.	gene_id "XLOC_030780"; transcript_id "TCONS_00081164"; exon_number "1"; gene_type "lincRNA"; old "TCONS_00081164";
At_chr11	Cufflinks	exon	72000620	72000700	.	-	.	gene_id "XLOC_030811"; transcript_id "TCONS_00095159"; exon_number "1"; gene_type "lincRNA"; old "TCONS_00095159";
At_chr11	Cufflinks	exon	72001735	72001999	.	-	.	gene_id "XLOC_030811"; transcript_id "TCONS_00095159"; exon_number "2"; gene_type "lincRNA"; old "TCONS_00095159";
At_chr11	Cufflinks	exon	76485088	76485290	.	-	.	gene_id "XLOC_030904"; transcript_id "TCONS_00076274"; exon_number "1"; gene_type "lincRNA"; old "TCONS_00076274";
At_chr11	Cufflinks	exon	82058210	82059130	.	-	.	gene_id "XLOC_031043"; transcript_id "TCONS_00076339"; exon_number "1"; gene_type "lincRNA"; old "TCONS_00076339";
At_chr11	Cufflinks	exon	82059246	82059771	.	-	.	gene_id "XLOC_031043"; transcript_id "TCONS_00076339"; exon_number "2"; gene_type "lincRNA"; old "TCONS_00076339";
At_chr11	Cufflinks	exon	82059870	82060538	.	-	.	gene_id "XLOC_031043"; transcript_id "TCONS_00076339"; exon_number "3"; gene_type "lincRNA"; old "TCONS_00076339";
At_chr11	Cufflinks	exon	82058210	82059130	.	-	.	gene_id "XLOC_031043"; transcript_id "TCONS_00076338"; exon_number "1"; gene_type "lincRNA"; old "TCONS_00076338";
At_chr11	Cufflinks	exon	82059246	82059607	.	-	.	gene_id "XLOC_031043"; transcript_id "TCONS_00076338"; exon_number "2"; gene_type "lincRNA"; old "TCONS_00076338";
At_chr11	Cufflinks	exon	82059711	82059771	.	-	.	gene_id "XLOC_031043"; transcript_id "TCONS_00076338"; exon_number "3"; gene_type "lincRNA"; old "TCONS_00076338";
At_chr11	Cufflinks	exon	82059870	82060538	.	-	.	gene_id "XLOC_031043"; transcript_id "TCONS_00076338"; exon_number "4"; gene_type "lincRNA"; old "TCONS_00076338";
At_chr11	Cufflinks	exon	82058267	82059130	.	-	.	gene_id "XLOC_031043"; transcript_id "TCONS_00102064"; exon_number "1"; gene_type "lincRNA"; old "TCONS_00102064";
At_chr11	Cufflinks	exon	82059246	82059771	.	-	.	gene_id "XLOC_031043"; transcript_id "TCONS_00102064"; exon_number "2"; gene_type "lincRNA"; old "TCONS_00102064";
At_chr11	Cufflinks	exon	82059870	82060059	.	-	.	gene_id "XLOC_031043"; transcript_id "TCONS_00102064"; exon_number "3"; gene_type "lincRNA"; old "TCONS_00102064";
At_chr11	Cufflinks	exon	82060319	82060539	.	-	.	gene_id "XLOC_031043"; transcript_id "TCONS_00102064"; exon_number "4"; gene_type "lincRNA"; old "TCONS_00102064";
At_chr11	Cufflinks	exon	82058267	82059607	.	-	.	gene_id "XLOC_031043"; transcript_id "TCONS_00081288"; exon_number "1"; gene_type "lincRNA"; old "TCONS_00081288";
At_chr11	Cufflinks	exon	82059711	82059771	.	-	.	gene_id "XLOC_031043"; transcript_id "TCONS_00081288"; exon_number "2"; gene_type "lincRNA"; old "TCONS_00081288";
At_chr11	Cufflinks	exon	82059870	82060539	.	-	.	gene_id "XLOC_031043"; transcript_id "TCONS_00081288"; exon_number "3"; gene_type "lincRNA"; old "TCONS_00081288";
At_chr11	Cufflinks	exon	82058268	82059771	.	-	.	gene_id "XLOC_031043"; transcript_id "TCONS_00076340"; exon_number "1"; gene_type "lincRNA"; old "TCONS_00076340";
At_chr11	Cufflinks	exon	82059870	82060509	.	-	.	gene_id "XLOC_031043"; transcript_id "TCONS_00076340"; exon_number "2"; gene_type "lincRNA"; old "TCONS_00076340";
At_chr11	Cufflinks	exon	84184925	84185637	.	-	.	gene_id "XLOC_031102"; transcript_id "TCONS_00081305"; exon_number "1"; gene_type "lincRNA"; old "TCONS_00081305";
At_chr11	Cufflinks	exon	84185795	84185864	.	-	.	gene_id "XLOC_031102"; transcript_id "TCONS_00081305"; exon_number "2"; gene_type "lincRNA"; old "TCONS_00081305";
At_chr11	Cufflinks	exon	84186569	84186646	.	-	.	gene_id "XLOC_031102"; transcript_id "TCONS_00081305"; exon_number "3"; gene_type "lincRNA"; old "TCONS_00081305";
At_chr11	Cufflinks	exon	84186957	84187116	.	-	.	gene_id "XLOC_031102"; transcript_id "TCONS_00081305"; exon_number "4"; gene_type "lincRNA"; old "TCONS_00081305";
At_chr11	Cufflinks	exon	84184925	84185637	.	-	.	gene_id "XLOC_031102"; transcript_id "TCONS_00076357"; exon_number "1"; gene_type "lincRNA"; old "TCONS_00076357";
At_chr11	Cufflinks	exon	84186569	84186646	.	-	.	gene_id "XLOC_031102"; transcript_id "TCONS_00076357"; exon_number "2"; gene_type "lincRNA"; old "TCONS_00076357";
At_chr11	Cufflinks	exon	84186957	84187116	.	-	.	gene_id "XLOC_031102"; transcript_id "TCONS_00076357"; exon_number "3"; gene_type "lincRNA"; old "TCONS_00076357";
At_chr11	Cufflinks	exon	84185046	84185637	.	-	.	gene_id "XLOC_031102"; transcript_id "TCONS_00076356"; exon_number "1"; gene_type "lincRNA"; old "TCONS_00076356";
At_chr11	Cufflinks	exon	84185832	84185864	.	-	.	gene_id "XLOC_031102"; transcript_id "TCONS_00076356"; exon_number "2"; gene_type "lincRNA"; old "TCONS_00076356";
At_chr11	Cufflinks	exon	84186569	84186646	.	-	.	gene_id "XLOC_031102"; transcript_id "TCONS_00076356"; exon_number "3"; gene_type "lincRNA"; old "TCONS_00076356";
At_chr11	Cufflinks	exon	84186957	84187075	.	-	.	gene_id "XLOC_031102"; transcript_id "TCONS_00076356"; exon_number "4"; gene_type "lincRNA"; old "TCONS_00076356";
At_chr11	Cufflinks	exon	86284472	86285700	.	-	.	gene_id "XLOC_031171"; transcript_id "TCONS_00076392"; exon_number "1"; gene_type "lincRNA"; old "TCONS_00076392";
At_chr11	Cufflinks	exon	86285999	86286232	.	-	.	gene_id "XLOC_031171"; transcript_id "TCONS_00076392"; exon_number "2"; gene_type "lincRNA"; old "TCONS_00076392";
At_chr11	Cufflinks	exon	87281006	87281076	.	-	.	gene_id "XLOC_031203"; transcript_id "TCONS_00091846"; exon_number "1"; gene_type "lincRNA"; old "TCONS_00091846";
At_chr11	Cufflinks	exon	87281198	87281386	.	-	.	gene_id "XLOC_031203"; transcript_id "TCONS_00091846"; exon_number "2"; gene_type "lincRNA"; old "TCONS_00091846";
At_chr11	Cufflinks	exon	89491310	89491512	.	-	.	gene_id "XLOC_031257"; transcript_id "TCONS_00095252"; exon_number "1"; gene_type "lincRNA"; old "TCONS_00095252";
At_chr11	Cufflinks	exon	90562116	90562931	.	-	.	gene_id "XLOC_031333"; transcript_id "TCONS_00076438"; exon_number "1"; gene_type "lincRNA"; old "TCONS_00076438";
At_chr11	Cufflinks	exon	90563230	90563391	.	-	.	gene_id "XLOC_031333"; transcript_id "TCONS_00076438"; exon_number "2"; gene_type "lincRNA"; old "TCONS_00076438";
At_chr11	Cufflinks	exon	90684237	90684834	.	-	.	gene_id "XLOC_031348"; transcript_id "TCONS_00087994"; exon_number "1"; gene_type "lincRNA"; old "TCONS_00087994";
At_chr11	Cufflinks	exon	90684917	90685618	.	-	.	gene_id "XLOC_031348"; transcript_id "TCONS_00087994"; exon_number "2"; gene_type "lincRNA"; old "TCONS_00087994";
At_chr11	Cufflinks	exon	90684498	90684834	.	-	.	gene_id "XLOC_031348"; transcript_id "TCONS_00091892"; exon_number "1"; gene_type "lincRNA"; old "TCONS_00091892";
At_chr11	Cufflinks	exon	90685502	90685632	.	-	.	gene_id "XLOC_031348"; transcript_id "TCONS_00091892"; exon_number "2"; gene_type "lincRNA"; old "TCONS_00091892";
At_chr11	Cufflinks	exon	93173988	93174267	.	-	.	gene_id "XLOC_031451"; transcript_id "TCONS_00076499"; exon_number "1"; gene_type "lincRNA"; old "TCONS_00076499";
At_chr11	Cufflinks	exon	93914998	93915200	.	-	.	gene_id "XLOC_031472"; transcript_id "TCONS_00088081"; exon_number "1"; gene_type "lincRNA"; old "TCONS_00088081";
At_chr11	Cufflinks	exon	95589744	95589967	.	-	.	gene_id "XLOC_031556"; transcript_id "TCONS_00088118"; exon_number "1"; gene_type "lincRNA"; old "TCONS_00088118";
At_chr11	Cufflinks	exon	97047025	97047262	.	-	.	gene_id "XLOC_031613"; transcript_id "TCONS_00076556"; exon_number "1"; gene_type "lincRNA"; old "TCONS_00076556";
At_chr11	Cufflinks	exon	97860168	97860372	.	-	.	gene_id "XLOC_031631"; transcript_id "TCONS_00088168"; exon_number "1"; gene_type "lincRNA"; old "TCONS_00088168";
At_chr11	Cufflinks	exon	98372600	98373703	.	-	.	gene_id "XLOC_031650"; transcript_id "TCONS_00091939"; exon_number "1"; gene_type "lincRNA"; old "TCONS_00091939";
At_chr11	Cufflinks	exon	98377273	98377394	.	-	.	gene_id "XLOC_031650"; transcript_id "TCONS_00091939"; exon_number "2"; gene_type "lincRNA"; old "TCONS_00091939";
At_chr11	Cufflinks	exon	98377494	98377556	.	-	.	gene_id "XLOC_031650"; transcript_id "TCONS_00091939"; exon_number "3"; gene_type "lincRNA"; old "TCONS_00091939";
At_chr11	Cufflinks	exon	98378559	98378713	.	-	.	gene_id "XLOC_031650"; transcript_id "TCONS_00091939"; exon_number "4"; gene_type "lincRNA"; old "TCONS_00091939";
At_chr11	Cufflinks	exon	98372600	98377394	.	-	.	gene_id "XLOC_031650"; transcript_id "TCONS_00076563"; exon_number "1"; gene_type "lincRNA"; old "TCONS_00076563";
At_chr11	Cufflinks	exon	98377494	98377556	.	-	.	gene_id "XLOC_031650"; transcript_id "TCONS_00076563"; exon_number "2"; gene_type "lincRNA"; old "TCONS_00076563";
At_chr11	Cufflinks	exon	98378559	98378713	.	-	.	gene_id "XLOC_031650"; transcript_id "TCONS_00076563"; exon_number "3"; gene_type "lincRNA"; old "TCONS_00076563";
At_chr11	Cufflinks	exon	98431326	98432139	.	-	.	gene_id "XLOC_031661"; transcript_id "TCONS_00091948"; exon_number "1"; gene_type "lincRNA"; old "TCONS_00091948";
At_chr11	Cufflinks	exon	98441816	98441904	.	-	.	gene_id "XLOC_031661"; transcript_id "TCONS_00091948"; exon_number "2"; gene_type "lincRNA"; old "TCONS_00091948";
At_chr11	Cufflinks	exon	98442109	98442385	.	-	.	gene_id "XLOC_031661"; transcript_id "TCONS_00091948"; exon_number "3"; gene_type "lincRNA"; old "TCONS_00091948";
At_chr11	Cufflinks	exon	98442490	98442919	.	-	.	gene_id "XLOC_031661"; transcript_id "TCONS_00091948"; exon_number "4"; gene_type "lincRNA"; old "TCONS_00091948";
At_chr11	Cufflinks	exon	99755490	99755722	.	-	.	gene_id "XLOC_031728"; transcript_id "TCONS_00081536"; exon_number "1"; gene_type "lincRNA"; old "TCONS_00081536";
At_chr11	Cufflinks	exon	100415854	100416060	.	-	.	gene_id "XLOC_031749"; transcript_id "TCONS_00098906"; exon_number "1"; gene_type "lincRNA"; old "TCONS_00098906";
At_chr11	Cufflinks	exon	101966658	101967589	.	-	.	gene_id "XLOC_031825"; transcript_id "TCONS_00081599"; exon_number "1"; gene_type "lincRNA"; old "TCONS_00081599";
At_chr11	Cufflinks	exon	101969326	101969422	.	-	.	gene_id "XLOC_031825"; transcript_id "TCONS_00081599"; exon_number "2"; gene_type "lincRNA"; old "TCONS_00081599";
At_chr11	Cufflinks	exon	101971136	101971286	.	-	.	gene_id "XLOC_031825"; transcript_id "TCONS_00081599"; exon_number "3"; gene_type "lincRNA"; old "TCONS_00081599";
At_chr12	Cufflinks	exon	4074317	4074568	.	+	.	gene_id "XLOC_032021"; transcript_id "TCONS_00112285"; exon_number "1"; gene_type "lincRNA"; old "TCONS_00112285";
At_chr12	Cufflinks	exon	9743026	9744050	.	+	.	gene_id "XLOC_032263"; transcript_id "TCONS_00108315"; exon_number "1"; gene_type "lincRNA"; old "TCONS_00108315";
At_chr12	Cufflinks	exon	9892842	9893155	.	+	.	gene_id "XLOC_032271"; transcript_id "TCONS_00108318"; exon_number "1"; gene_type "lincRNA"; old "TCONS_00108318";
At_chr12	Cufflinks	exon	9893406	9894018	.	+	.	gene_id "XLOC_032271"; transcript_id "TCONS_00108318"; exon_number "2"; gene_type "lincRNA"; old "TCONS_00108318";
At_chr12	Cufflinks	exon	15575441	15575616	.	+	.	gene_id "XLOC_032428"; transcript_id "TCONS_00112438"; exon_number "1"; gene_type "lincRNA"; old "TCONS_00112438";
At_chr12	Cufflinks	exon	15576091	15577544	.	+	.	gene_id "XLOC_032428"; transcript_id "TCONS_00112438"; exon_number "2"; gene_type "lincRNA"; old "TCONS_00112438";
At_chr12	Cufflinks	exon	17555964	17556191	.	+	.	gene_id "XLOC_032497"; transcript_id "TCONS_00112473"; exon_number "1"; gene_type "lincRNA"; old "TCONS_00112473";
At_chr12	Cufflinks	exon	19214429	19215311	.	+	.	gene_id "XLOC_032558"; transcript_id "TCONS_00112504"; exon_number "1"; gene_type "lincRNA"; old "TCONS_00112504";
At_chr12	Cufflinks	exon	19215665	19218993	.	+	.	gene_id "XLOC_032558"; transcript_id "TCONS_00112504"; exon_number "2"; gene_type "lincRNA"; old "TCONS_00112504";
At_chr12	Cufflinks	exon	19261490	19261649	.	+	.	gene_id "XLOC_032563"; transcript_id "TCONS_00108456"; exon_number "1"; gene_type "lincRNA"; old "TCONS_00108456";
At_chr12	Cufflinks	exon	19261784	19263289	.	+	.	gene_id "XLOC_032563"; transcript_id "TCONS_00108456"; exon_number "2"; gene_type "lincRNA"; old "TCONS_00108456";
At_chr12	Cufflinks	exon	25762867	25763126	.	+	.	gene_id "XLOC_032721"; transcript_id "TCONS_00112580"; exon_number "1"; gene_type "lincRNA"; old "TCONS_00112580";
At_chr12	Cufflinks	exon	25763774	25763821	.	+	.	gene_id "XLOC_032721"; transcript_id "TCONS_00112580"; exon_number "2"; gene_type "lincRNA"; old "TCONS_00112580";
At_chr12	Cufflinks	exon	25765007	25765574	.	+	.	gene_id "XLOC_032721"; transcript_id "TCONS_00112580"; exon_number "3"; gene_type "lincRNA"; old "TCONS_00112580";
At_chr12	Cufflinks	exon	26667603	26667818	.	+	.	gene_id "XLOC_032767"; transcript_id "TCONS_00116485"; exon_number "1"; gene_type "lincRNA"; old "TCONS_00116485";
At_chr12	Cufflinks	exon	27789567	27789781	.	+	.	gene_id "XLOC_032824"; transcript_id "TCONS_00112624"; exon_number "1"; gene_type "lincRNA"; old "TCONS_00112624";
At_chr12	Cufflinks	exon	31762179	31762459	.	+	.	gene_id "XLOC_032964"; transcript_id "TCONS_00116604"; exon_number "1"; gene_type "lincRNA"; old "TCONS_00116604";
At_chr12	Cufflinks	exon	32471483	32471688	.	+	.	gene_id "XLOC_032986"; transcript_id "TCONS_00116614"; exon_number "1"; gene_type "lincRNA"; old "TCONS_00116614";
At_chr12	Cufflinks	exon	33343127	33343390	.	+	.	gene_id "XLOC_033027"; transcript_id "TCONS_00108676"; exon_number "1"; gene_type "lincRNA"; old "TCONS_00108676";
At_chr12	Cufflinks	exon	33723451	33723523	.	+	.	gene_id "XLOC_033034"; transcript_id "TCONS_00108679"; exon_number "1"; gene_type "lincRNA"; old "TCONS_00108679";
At_chr12	Cufflinks	exon	33724036	33724151	.	+	.	gene_id "XLOC_033034"; transcript_id "TCONS_00108679"; exon_number "2"; gene_type "lincRNA"; old "TCONS_00108679";
At_chr12	Cufflinks	exon	33724322	33725108	.	+	.	gene_id "XLOC_033034"; transcript_id "TCONS_00108679"; exon_number "3"; gene_type "lincRNA"; old "TCONS_00108679";
At_chr12	Cufflinks	exon	38016835	38017053	.	+	.	gene_id "XLOC_033149"; transcript_id "TCONS_00124266"; exon_number "1"; gene_type "lincRNA"; old "TCONS_00124266";
At_chr12	Cufflinks	exon	41427038	41427145	.	+	.	gene_id "XLOC_033248"; transcript_id "TCONS_00112767"; exon_number "1"; gene_type "lincRNA"; old "TCONS_00112767";
At_chr12	Cufflinks	exon	41427560	41427882	.	+	.	gene_id "XLOC_033248"; transcript_id "TCONS_00112767"; exon_number "2"; gene_type "lincRNA"; old "TCONS_00112767";
At_chr12	Cufflinks	exon	42243830	42243976	.	+	.	gene_id "XLOC_033295"; transcript_id "TCONS_00131578"; exon_number "1"; gene_type "lincRNA"; old "TCONS_00131578";
At_chr12	Cufflinks	exon	42244281	42244755	.	+	.	gene_id "XLOC_033295"; transcript_id "TCONS_00131578"; exon_number "2"; gene_type "lincRNA"; old "TCONS_00131578";
At_chr12	Cufflinks	exon	42291644	42291778	.	+	.	gene_id "XLOC_033304"; transcript_id "TCONS_00108783"; exon_number "1"; gene_type "lincRNA"; old "TCONS_00108783";
At_chr12	Cufflinks	exon	42292051	42292526	.	+	.	gene_id "XLOC_033304"; transcript_id "TCONS_00108783"; exon_number "2"; gene_type "lincRNA"; old "TCONS_00108783";
At_chr12	Cufflinks	exon	42352462	42352586	.	+	.	gene_id "XLOC_033309"; transcript_id "TCONS_00126687"; exon_number "1"; gene_type "lincRNA"; old "TCONS_00126687";
At_chr12	Cufflinks	exon	42353000	42353279	.	+	.	gene_id "XLOC_033309"; transcript_id "TCONS_00126687"; exon_number "2"; gene_type "lincRNA"; old "TCONS_00126687";
At_chr12	Cufflinks	exon	43604970	43605027	.	+	.	gene_id "XLOC_033396"; transcript_id "TCONS_00108831"; exon_number "1"; gene_type "anti-sense_lncRNA"; old "TCONS_00108831";
At_chr12	Cufflinks	exon	43605390	43606221	.	+	.	gene_id "XLOC_033396"; transcript_id "TCONS_00108831"; exon_number "2"; gene_type "anti-sense_lncRNA"; old "TCONS_00108831";
At_chr12	Cufflinks	exon	43677279	43677739	.	+	.	gene_id "XLOC_033418"; transcript_id "TCONS_00108857"; exon_number "1"; gene_type "anti-sense_lncRNA"; old "TCONS_00108857";
At_chr12	Cufflinks	exon	43868501	43868710	.	+	.	gene_id "XLOC_033447"; transcript_id "TCONS_00112861"; exon_number "1"; gene_type "lincRNA"; old "TCONS_00112861";
At_chr12	Cufflinks	exon	43999963	44000163	.	+	.	gene_id "XLOC_033466"; transcript_id "TCONS_00129248"; exon_number "1"; gene_type "lincRNA"; old "TCONS_00129248";
At_chr12	Cufflinks	exon	44204597	44204700	.	+	.	gene_id "XLOC_033474"; transcript_id "TCONS_00116937"; exon_number "1"; gene_type "lincRNA"; old "TCONS_00116937";
At_chr12	Cufflinks	exon	44205067	44205211	.	+	.	gene_id "XLOC_033474"; transcript_id "TCONS_00116937"; exon_number "2"; gene_type "lincRNA"; old "TCONS_00116937";
At_chr12	Cufflinks	exon	44298383	44298496	.	+	.	gene_id "XLOC_033500"; transcript_id "TCONS_00116952"; exon_number "1"; gene_type "lincRNA"; old "TCONS_00116952";
At_chr12	Cufflinks	exon	44298606	44298734	.	+	.	gene_id "XLOC_033500"; transcript_id "TCONS_00116952"; exon_number "2"; gene_type "lincRNA"; old "TCONS_00116952";
At_chr12	Cufflinks	exon	45534638	45534873	.	+	.	gene_id "XLOC_033618"; transcript_id "TCONS_00112946"; exon_number "1"; gene_type "lincRNA"; old "TCONS_00112946";
At_chr12	Cufflinks	exon	45536225	45536240	.	+	.	gene_id "XLOC_033618"; transcript_id "TCONS_00112946"; exon_number "2"; gene_type "lincRNA"; old "TCONS_00112946";
At_chr12	Cufflinks	exon	45574612	45574653	.	+	.	gene_id "XLOC_033630"; transcript_id "TCONS_00117048"; exon_number "1"; gene_type "lincRNA"; old "TCONS_00117048";
At_chr12	Cufflinks	exon	45575903	45576463	.	+	.	gene_id "XLOC_033630"; transcript_id "TCONS_00117048"; exon_number "2"; gene_type "lincRNA"; old "TCONS_00117048";
At_chr12	Cufflinks	exon	45574620	45574653	.	+	.	gene_id "XLOC_033630"; transcript_id "TCONS_00112954"; exon_number "1"; gene_type "lincRNA"; old "TCONS_00112954";
At_chr12	Cufflinks	exon	45575903	45575965	.	+	.	gene_id "XLOC_033630"; transcript_id "TCONS_00112954"; exon_number "2"; gene_type "lincRNA"; old "TCONS_00112954";
At_chr12	Cufflinks	exon	45579765	45580047	.	+	.	gene_id "XLOC_033630"; transcript_id "TCONS_00112954"; exon_number "3"; gene_type "lincRNA"; old "TCONS_00112954";
At_chr12	Cufflinks	exon	51645958	51646168	.	+	.	gene_id "XLOC_034029"; transcript_id "TCONS_00126947"; exon_number "1"; gene_type "lincRNA"; old "TCONS_00126947";
At_chr12	Cufflinks	exon	52048855	52049075	.	+	.	gene_id "XLOC_034080"; transcript_id "TCONS_00109228"; exon_number "1"; gene_type "lincRNA"; old "TCONS_00109228";
At_chr12	Cufflinks	exon	52049377	52049990	.	+	.	gene_id "XLOC_034080"; transcript_id "TCONS_00109228"; exon_number "2"; gene_type "lincRNA"; old "TCONS_00109228";
At_chr12	Cufflinks	exon	52831786	52832552	.	+	.	gene_id "XLOC_034191"; transcript_id "TCONS_00109328"; exon_number "1"; gene_type "lincRNA"; old "TCONS_00109328";
At_chr12	Cufflinks	exon	52832673	52833206	.	+	.	gene_id "XLOC_034191"; transcript_id "TCONS_00109328"; exon_number "2"; gene_type "lincRNA"; old "TCONS_00109328";
At_chr12	Cufflinks	exon	52831805	52832107	.	+	.	gene_id "XLOC_034191"; transcript_id "TCONS_00122008"; exon_number "1"; gene_type "lincRNA"; old "TCONS_00122008";
At_chr12	Cufflinks	exon	52832400	52833160	.	+	.	gene_id "XLOC_034191"; transcript_id "TCONS_00122008"; exon_number "2"; gene_type "lincRNA"; old "TCONS_00122008";
At_chr12	Cufflinks	exon	52905061	52905226	.	+	.	gene_id "XLOC_034197"; transcript_id "TCONS_00126998"; exon_number "1"; gene_type "lincRNA"; old "TCONS_00126998";
At_chr12	Cufflinks	exon	52905514	52905574	.	+	.	gene_id "XLOC_034197"; transcript_id "TCONS_00126998"; exon_number "2"; gene_type "lincRNA"; old "TCONS_00126998";
At_chr12	Cufflinks	exon	52986910	52987149	.	+	.	gene_id "XLOC_034205"; transcript_id "TCONS_00109335"; exon_number "1"; gene_type "lincRNA"; old "TCONS_00109335";
At_chr12	Cufflinks	exon	52987450	52988462	.	+	.	gene_id "XLOC_034205"; transcript_id "TCONS_00109335"; exon_number "2"; gene_type "lincRNA"; old "TCONS_00109335";
At_chr12	Cufflinks	exon	53613320	53613532	.	+	.	gene_id "XLOC_034283"; transcript_id "TCONS_00109382"; exon_number "1"; gene_type "lincRNA"; old "TCONS_00109382";
At_chr12	Cufflinks	exon	53814310	53814521	.	+	.	gene_id "XLOC_034292"; transcript_id "TCONS_00109386"; exon_number "1"; gene_type "anti-sense_lncRNA"; old "TCONS_00109386";
At_chr12	Cufflinks	exon	53815283	53816192	.	+	.	gene_id "XLOC_034292"; transcript_id "TCONS_00109386"; exon_number "2"; gene_type "anti-sense_lncRNA"; old "TCONS_00109386";
At_chr12	Cufflinks	exon	53818945	53819154	.	+	.	gene_id "XLOC_034296"; transcript_id "TCONS_00124643"; exon_number "1"; gene_type "lincRNA"; old "TCONS_00124643";
At_chr12	Cufflinks	exon	53877856	53877993	.	+	.	gene_id "XLOC_034299"; transcript_id "TCONS_00122053"; exon_number "1"; gene_type "lincRNA"; old "TCONS_00122053";
At_chr12	Cufflinks	exon	53880505	53880613	.	+	.	gene_id "XLOC_034299"; transcript_id "TCONS_00122053"; exon_number "2"; gene_type "lincRNA"; old "TCONS_00122053";
At_chr12	Cufflinks	exon	53881390	53881613	.	+	.	gene_id "XLOC_034299"; transcript_id "TCONS_00122053"; exon_number "3"; gene_type "lincRNA"; old "TCONS_00122053";
At_chr12	Cufflinks	exon	54092910	54093105	.	+	.	gene_id "XLOC_034330"; transcript_id "TCONS_00109414"; exon_number "1"; gene_type "lincRNA"; old "TCONS_00109414";
At_chr12	Cufflinks	exon	54093395	54093768	.	+	.	gene_id "XLOC_034330"; transcript_id "TCONS_00109414"; exon_number "2"; gene_type "lincRNA"; old "TCONS_00109414";
At_chr12	Cufflinks	exon	61776897	61776930	.	+	.	gene_id "XLOC_034688"; transcript_id "TCONS_00109610"; exon_number "1"; gene_type "lincRNA"; old "TCONS_00109610";
At_chr12	Cufflinks	exon	61777137	61778869	.	+	.	gene_id "XLOC_034688"; transcript_id "TCONS_00109610"; exon_number "2"; gene_type "lincRNA"; old "TCONS_00109610";
At_chr12	Cufflinks	exon	65105070	65105164	.	+	.	gene_id "XLOC_034799"; transcript_id "TCONS_00109645"; exon_number "1"; gene_type "lincRNA"; old "TCONS_00109645";
At_chr12	Cufflinks	exon	65105507	65105608	.	+	.	gene_id "XLOC_034799"; transcript_id "TCONS_00109645"; exon_number "2"; gene_type "lincRNA"; old "TCONS_00109645";
At_chr12	Cufflinks	exon	65105730	65105792	.	+	.	gene_id "XLOC_034799"; transcript_id "TCONS_00109645"; exon_number "3"; gene_type "lincRNA"; old "TCONS_00109645";
At_chr12	Cufflinks	exon	65105869	65107411	.	+	.	gene_id "XLOC_034799"; transcript_id "TCONS_00109645"; exon_number "4"; gene_type "lincRNA"; old "TCONS_00109645";
At_chr12	Cufflinks	exon	65105071	65105608	.	+	.	gene_id "XLOC_034799"; transcript_id "TCONS_00109647"; exon_number "1"; gene_type "lincRNA"; old "TCONS_00109647";
At_chr12	Cufflinks	exon	65105730	65107411	.	+	.	gene_id "XLOC_034799"; transcript_id "TCONS_00109647"; exon_number "2"; gene_type "lincRNA"; old "TCONS_00109647";
At_chr12	Cufflinks	exon	65105071	65105608	.	+	.	gene_id "XLOC_034799"; transcript_id "TCONS_00109646"; exon_number "1"; gene_type "lincRNA"; old "TCONS_00109646";
At_chr12	Cufflinks	exon	65105730	65105792	.	+	.	gene_id "XLOC_034799"; transcript_id "TCONS_00109646"; exon_number "2"; gene_type "lincRNA"; old "TCONS_00109646";
At_chr12	Cufflinks	exon	65105869	65107411	.	+	.	gene_id "XLOC_034799"; transcript_id "TCONS_00109646"; exon_number "3"; gene_type "lincRNA"; old "TCONS_00109646";
At_chr12	Cufflinks	exon	65105088	65105612	.	+	.	gene_id "XLOC_034799"; transcript_id "TCONS_00122211"; exon_number "1"; gene_type "lincRNA"; old "TCONS_00122211";
At_chr12	Cufflinks	exon	65105730	65106651	.	+	.	gene_id "XLOC_034799"; transcript_id "TCONS_00122211"; exon_number "2"; gene_type "lincRNA"; old "TCONS_00122211";
At_chr12	Cufflinks	exon	65105169	65105612	.	+	.	gene_id "XLOC_034799"; transcript_id "TCONS_00113522"; exon_number "1"; gene_type "lincRNA"; old "TCONS_00113522";
At_chr12	Cufflinks	exon	65105730	65105792	.	+	.	gene_id "XLOC_034799"; transcript_id "TCONS_00113522"; exon_number "2"; gene_type "lincRNA"; old "TCONS_00113522";
At_chr12	Cufflinks	exon	65105869	65106949	.	+	.	gene_id "XLOC_034799"; transcript_id "TCONS_00113522"; exon_number "3"; gene_type "lincRNA"; old "TCONS_00113522";
At_chr12	Cufflinks	exon	65290774	65290944	.	+	.	gene_id "XLOC_034823"; transcript_id "TCONS_00109669"; exon_number "1"; gene_type "lincRNA"; old "TCONS_00109669";
At_chr12	Cufflinks	exon	65291373	65291436	.	+	.	gene_id "XLOC_034823"; transcript_id "TCONS_00109669"; exon_number "2"; gene_type "lincRNA"; old "TCONS_00109669";
At_chr12	Cufflinks	exon	65291510	65291572	.	+	.	gene_id "XLOC_034823"; transcript_id "TCONS_00109669"; exon_number "3"; gene_type "lincRNA"; old "TCONS_00109669";
At_chr12	Cufflinks	exon	65291655	65292015	.	+	.	gene_id "XLOC_034823"; transcript_id "TCONS_00109669"; exon_number "4"; gene_type "lincRNA"; old "TCONS_00109669";
At_chr12	Cufflinks	exon	65292115	65292241	.	+	.	gene_id "XLOC_034823"; transcript_id "TCONS_00109669"; exon_number "5"; gene_type "lincRNA"; old "TCONS_00109669";
At_chr12	Cufflinks	exon	65297397	65297439	.	+	.	gene_id "XLOC_034823"; transcript_id "TCONS_00109669"; exon_number "6"; gene_type "lincRNA"; old "TCONS_00109669";
At_chr12	Cufflinks	exon	74543317	74543504	.	+	.	gene_id "XLOC_035164"; transcript_id "TCONS_00113668"; exon_number "1"; gene_type "lincRNA"; old "TCONS_00113668";
At_chr12	Cufflinks	exon	74543758	74544499	.	+	.	gene_id "XLOC_035164"; transcript_id "TCONS_00113668"; exon_number "2"; gene_type "lincRNA"; old "TCONS_00113668";
At_chr12	Cufflinks	exon	75836744	75836983	.	+	.	gene_id "XLOC_035195"; transcript_id "TCONS_00113672"; exon_number "1"; gene_type "lincRNA"; old "TCONS_00113672";
At_chr12	Cufflinks	exon	75837792	75837897	.	+	.	gene_id "XLOC_035195"; transcript_id "TCONS_00113672"; exon_number "2"; gene_type "lincRNA"; old "TCONS_00113672";
At_chr12	Cufflinks	exon	75838232	75838390	.	+	.	gene_id "XLOC_035195"; transcript_id "TCONS_00113672"; exon_number "3"; gene_type "lincRNA"; old "TCONS_00113672";
At_chr12	Cufflinks	exon	77672238	77672598	.	+	.	gene_id "XLOC_035251"; transcript_id "TCONS_00109854"; exon_number "1"; gene_type "lincRNA"; old "TCONS_00109854";
At_chr12	Cufflinks	exon	78153062	78154844	.	+	.	gene_id "XLOC_035259"; transcript_id "TCONS_00109860"; exon_number "1"; gene_type "lincRNA"; old "TCONS_00109860";
At_chr12	Cufflinks	exon	80976023	80976234	.	+	.	gene_id "XLOC_035374"; transcript_id "TCONS_00122414"; exon_number "1"; gene_type "lincRNA"; old "TCONS_00122414";
At_chr12	Cufflinks	exon	87420643	87420856	.	+	.	gene_id "XLOC_035593"; transcript_id "TCONS_00110015"; exon_number "1"; gene_type "lincRNA"; old "TCONS_00110015";
At_chr12	Cufflinks	exon	91508149	91508372	.	+	.	gene_id "XLOC_035756"; transcript_id "TCONS_00110082"; exon_number "1"; gene_type "lincRNA"; old "TCONS_00110082";
At_chr12	Cufflinks	exon	92294141	92294335	.	+	.	gene_id "XLOC_035786"; transcript_id "TCONS_00118444"; exon_number "1"; gene_type "lincRNA"; old "TCONS_00118444";
At_chr12	Cufflinks	exon	92295658	92295853	.	+	.	gene_id "XLOC_035786"; transcript_id "TCONS_00118444"; exon_number "2"; gene_type "lincRNA"; old "TCONS_00118444";
At_chr12	Cufflinks	exon	92731498	92731635	.	+	.	gene_id "XLOC_035800"; transcript_id "TCONS_00110105"; exon_number "1"; gene_type "lincRNA"; old "TCONS_00110105";
At_chr12	Cufflinks	exon	92731894	92732524	.	+	.	gene_id "XLOC_035800"; transcript_id "TCONS_00110105"; exon_number "2"; gene_type "lincRNA"; old "TCONS_00110105";
At_chr12	Cufflinks	exon	95846922	95847250	.	+	.	gene_id "XLOC_035967"; transcript_id "TCONS_00113987"; exon_number "1"; gene_type "lincRNA"; old "TCONS_00113987";
At_chr12	Cufflinks	exon	95848372	95848604	.	+	.	gene_id "XLOC_035967"; transcript_id "TCONS_00113987"; exon_number "2"; gene_type "lincRNA"; old "TCONS_00113987";
At_chr12	Cufflinks	exon	883000	883234	.	-	.	gene_id "XLOC_036204"; transcript_id "TCONS_00122668"; exon_number "1"; gene_type "lincRNA"; old "TCONS_00122668";
At_chr12	Cufflinks	exon	883583	883851	.	-	.	gene_id "XLOC_036204"; transcript_id "TCONS_00122668"; exon_number "2"; gene_type "lincRNA"; old "TCONS_00122668";
At_chr12	Cufflinks	exon	1673225	1674065	.	-	.	gene_id "XLOC_036241"; transcript_id "TCONS_00110350"; exon_number "1"; gene_type "lincRNA"; old "TCONS_00110350";
At_chr12	Cufflinks	exon	3704241	3704477	.	-	.	gene_id "XLOC_036297"; transcript_id "TCONS_00110365"; exon_number "1"; gene_type "lincRNA"; old "TCONS_00110365";
At_chr12	Cufflinks	exon	3899673	3900033	.	-	.	gene_id "XLOC_036302"; transcript_id "TCONS_00110376"; exon_number "1"; gene_type "lincRNA"; old "TCONS_00110376";
At_chr12	Cufflinks	exon	3900138	3900232	.	-	.	gene_id "XLOC_036302"; transcript_id "TCONS_00110376"; exon_number "2"; gene_type "lincRNA"; old "TCONS_00110376";
At_chr12	Cufflinks	exon	3931118	3931545	.	-	.	gene_id "XLOC_036305"; transcript_id "TCONS_00110378"; exon_number "1"; gene_type "lincRNA"; old "TCONS_00110378";
At_chr12	Cufflinks	exon	3931846	3932010	.	-	.	gene_id "XLOC_036305"; transcript_id "TCONS_00110378"; exon_number "2"; gene_type "lincRNA"; old "TCONS_00110378";
At_chr12	Cufflinks	exon	4180255	4180900	.	-	.	gene_id "XLOC_036328"; transcript_id "TCONS_00122709"; exon_number "1"; gene_type "lincRNA"; old "TCONS_00122709";
At_chr12	Cufflinks	exon	4181019	4181148	.	-	.	gene_id "XLOC_036328"; transcript_id "TCONS_00122709"; exon_number "2"; gene_type "lincRNA"; old "TCONS_00122709";
At_chr12	Cufflinks	exon	8682316	8682732	.	-	.	gene_id "XLOC_036467"; transcript_id "TCONS_00110453"; exon_number "1"; gene_type "lincRNA"; old "TCONS_00110453";
At_chr12	Cufflinks	exon	15246234	15246335	.	-	.	gene_id "XLOC_036706"; transcript_id "TCONS_00122802"; exon_number "1"; gene_type "lincRNA"; old "TCONS_00122802";
At_chr12	Cufflinks	exon	15246455	15246893	.	-	.	gene_id "XLOC_036706"; transcript_id "TCONS_00122802"; exon_number "2"; gene_type "lincRNA"; old "TCONS_00122802";
At_chr12	Cufflinks	exon	15246298	15246335	.	-	.	gene_id "XLOC_036706"; transcript_id "TCONS_00110539"; exon_number "1"; gene_type "lincRNA"; old "TCONS_00110539";
At_chr12	Cufflinks	exon	15246752	15247021	.	-	.	gene_id "XLOC_036706"; transcript_id "TCONS_00110539"; exon_number "2"; gene_type "lincRNA"; old "TCONS_00110539";
At_chr12	Cufflinks	exon	15573131	15573944	.	-	.	gene_id "XLOC_036722"; transcript_id "TCONS_00110552"; exon_number "1"; gene_type "lincRNA"; old "TCONS_00110552";
At_chr12	Cufflinks	exon	15574043	15574481	.	-	.	gene_id "XLOC_036722"; transcript_id "TCONS_00110552"; exon_number "2"; gene_type "lincRNA"; old "TCONS_00110552";
At_chr12	Cufflinks	exon	20942716	20942938	.	-	.	gene_id "XLOC_036886"; transcript_id "TCONS_00114368"; exon_number "1"; gene_type "intronic_lncRNA"; old "TCONS_00114368";
At_chr12	Cufflinks	exon	21701841	21702041	.	-	.	gene_id "XLOC_036898"; transcript_id "TCONS_00110632"; exon_number "1"; gene_type "lincRNA"; old "TCONS_00110632";
At_chr12	Cufflinks	exon	26441600	26441876	.	-	.	gene_id "XLOC_037007"; transcript_id "TCONS_00122865"; exon_number "1"; gene_type "lincRNA"; old "TCONS_00122865";
At_chr12	Cufflinks	exon	28055534	28057019	.	-	.	gene_id "XLOC_037080"; transcript_id "TCONS_00114430"; exon_number "1"; gene_type "lincRNA"; old "TCONS_00114430";
At_chr12	Cufflinks	exon	28057901	28058321	.	-	.	gene_id "XLOC_037080"; transcript_id "TCONS_00114430"; exon_number "2"; gene_type "lincRNA"; old "TCONS_00114430";
At_chr12	Cufflinks	exon	33124103	33126750	.	-	.	gene_id "XLOC_037266"; transcript_id "TCONS_00110768"; exon_number "1"; gene_type "anti-sense_lncRNA"; old "TCONS_00110768";
At_chr12	Cufflinks	exon	33126855	33127183	.	-	.	gene_id "XLOC_037266"; transcript_id "TCONS_00110768"; exon_number "2"; gene_type "anti-sense_lncRNA"; old "TCONS_00110768";
At_chr12	Cufflinks	exon	35739259	35739475	.	-	.	gene_id "XLOC_037356"; transcript_id "TCONS_00114555"; exon_number "1"; gene_type "lincRNA"; old "TCONS_00114555";
At_chr12	Cufflinks	exon	37145496	37145703	.	-	.	gene_id "XLOC_037410"; transcript_id "TCONS_00119546"; exon_number "1"; gene_type "lincRNA"; old "TCONS_00119546";
At_chr12	Cufflinks	exon	37229423	37229764	.	-	.	gene_id "XLOC_037416"; transcript_id "TCONS_00125468"; exon_number "1"; gene_type "lincRNA"; old "TCONS_00125468";
At_chr12	Cufflinks	exon	40501778	40502002	.	-	.	gene_id "XLOC_037496"; transcript_id "TCONS_00119600"; exon_number "1"; gene_type "lincRNA"; old "TCONS_00119600";
At_chr12	Cufflinks	exon	42225144	42225508	.	-	.	gene_id "XLOC_037578"; transcript_id "TCONS_00114609"; exon_number "1"; gene_type "lincRNA"; old "TCONS_00114609";
At_chr12	Cufflinks	exon	42225726	42225890	.	-	.	gene_id "XLOC_037578"; transcript_id "TCONS_00114609"; exon_number "2"; gene_type "lincRNA"; old "TCONS_00114609";
At_chr12	Cufflinks	exon	42284248	42284536	.	-	.	gene_id "XLOC_037585"; transcript_id "TCONS_00110875"; exon_number "1"; gene_type "lincRNA"; old "TCONS_00110875";
At_chr12	Cufflinks	exon	42837290	42840901	.	-	.	gene_id "XLOC_037640"; transcript_id "TCONS_00110907"; exon_number "1"; gene_type "lincRNA"; old "TCONS_00110907";
At_chr12	Cufflinks	exon	42841086	42841374	.	-	.	gene_id "XLOC_037640"; transcript_id "TCONS_00110907"; exon_number "2"; gene_type "lincRNA"; old "TCONS_00110907";
At_chr12	Cufflinks	exon	43007737	43007806	.	-	.	gene_id "XLOC_037659"; transcript_id "TCONS_00110929"; exon_number "1"; gene_type "lincRNA"; old "TCONS_00110929";
At_chr12	Cufflinks	exon	43007894	43008067	.	-	.	gene_id "XLOC_037659"; transcript_id "TCONS_00110929"; exon_number "2"; gene_type "lincRNA"; old "TCONS_00110929";
At_chr12	Cufflinks	exon	43364362	43364771	.	-	.	gene_id "XLOC_037710"; transcript_id "TCONS_00123096"; exon_number "1"; gene_type "anti-sense_lncRNA"; old "TCONS_00123096";
At_chr12	Cufflinks	exon	43365052	43365275	.	-	.	gene_id "XLOC_037710"; transcript_id "TCONS_00123096"; exon_number "2"; gene_type "anti-sense_lncRNA"; old "TCONS_00123096";
At_chr12	Cufflinks	exon	43600961	43601489	.	-	.	gene_id "XLOC_037734"; transcript_id "TCONS_00119728"; exon_number "1"; gene_type "anti-sense_lncRNA"; old "TCONS_00119728";
At_chr12	Cufflinks	exon	43601779	43601803	.	-	.	gene_id "XLOC_037734"; transcript_id "TCONS_00119728"; exon_number "2"; gene_type "anti-sense_lncRNA"; old "TCONS_00119728";
At_chr12	Cufflinks	exon	43602110	43602296	.	-	.	gene_id "XLOC_037734"; transcript_id "TCONS_00119728"; exon_number "3"; gene_type "anti-sense_lncRNA"; old "TCONS_00119728";
At_chr12	Cufflinks	exon	43601525	43601803	.	-	.	gene_id "XLOC_037734"; transcript_id "TCONS_00110971"; exon_number "1"; gene_type "anti-sense_lncRNA"; old "TCONS_00110971";
At_chr12	Cufflinks	exon	43602110	43602294	.	-	.	gene_id "XLOC_037734"; transcript_id "TCONS_00110971"; exon_number "2"; gene_type "anti-sense_lncRNA"; old "TCONS_00110971";
At_chr12	Cufflinks	exon	44004826	44004946	.	-	.	gene_id "XLOC_037781"; transcript_id "TCONS_00114734"; exon_number "1"; gene_type "lincRNA"; old "TCONS_00114734";
At_chr12	Cufflinks	exon	44005166	44005324	.	-	.	gene_id "XLOC_037781"; transcript_id "TCONS_00114734"; exon_number "2"; gene_type "lincRNA"; old "TCONS_00114734";
At_chr12	Cufflinks	exon	44005489	44005523	.	-	.	gene_id "XLOC_037781"; transcript_id "TCONS_00114734"; exon_number "3"; gene_type "lincRNA"; old "TCONS_00114734";
At_chr12	Cufflinks	exon	44005671	44005984	.	-	.	gene_id "XLOC_037781"; transcript_id "TCONS_00114734"; exon_number "4"; gene_type "lincRNA"; old "TCONS_00114734";
At_chr12	Cufflinks	exon	44021422	44021985	.	-	.	gene_id "XLOC_037790"; transcript_id "TCONS_00111004"; exon_number "1"; gene_type "lincRNA"; old "TCONS_00111004";
At_chr12	Cufflinks	exon	44032044	44032636	.	-	.	gene_id "XLOC_037792"; transcript_id "TCONS_00111006"; exon_number "1"; gene_type "lincRNA"; old "TCONS_00111006";
At_chr12	Cufflinks	exon	44032968	44033057	.	-	.	gene_id "XLOC_037792"; transcript_id "TCONS_00111006"; exon_number "2"; gene_type "lincRNA"; old "TCONS_00111006";
At_chr12	Cufflinks	exon	44258106	44258390	.	-	.	gene_id "XLOC_037809"; transcript_id "TCONS_00111021"; exon_number "1"; gene_type "lincRNA"; old "TCONS_00111021";
At_chr12	Cufflinks	exon	44258485	44258605	.	-	.	gene_id "XLOC_037809"; transcript_id "TCONS_00111021"; exon_number "2"; gene_type "lincRNA"; old "TCONS_00111021";
At_chr12	Cufflinks	exon	44260294	44260498	.	-	.	gene_id "XLOC_037809"; transcript_id "TCONS_00111021"; exon_number "3"; gene_type "lincRNA"; old "TCONS_00111021";
At_chr12	Cufflinks	exon	44259737	44259792	.	-	.	gene_id "XLOC_037809"; transcript_id "TCONS_00123138"; exon_number "1"; gene_type "lincRNA"; old "TCONS_00123138";
At_chr12	Cufflinks	exon	44260294	44260543	.	-	.	gene_id "XLOC_037809"; transcript_id "TCONS_00123138"; exon_number "2"; gene_type "lincRNA"; old "TCONS_00123138";
At_chr12	Cufflinks	exon	44263922	44264435	.	-	.	gene_id "XLOC_037813"; transcript_id "TCONS_00123139"; exon_number "1"; gene_type "lincRNA"; old "TCONS_00123139";
At_chr12	Cufflinks	exon	44264646	44264964	.	-	.	gene_id "XLOC_037813"; transcript_id "TCONS_00123139"; exon_number "2"; gene_type "lincRNA"; old "TCONS_00123139";
At_chr12	Cufflinks	exon	44265005	44265744	.	-	.	gene_id "XLOC_037813"; transcript_id "TCONS_00114751"; exon_number "1"; gene_type "lincRNA"; old "TCONS_00114751";
At_chr12	Cufflinks	exon	44266006	44266323	.	-	.	gene_id "XLOC_037813"; transcript_id "TCONS_00114751"; exon_number "2"; gene_type "lincRNA"; old "TCONS_00114751";
At_chr12	Cufflinks	exon	44988951	44989178	.	-	.	gene_id "XLOC_037909"; transcript_id "TCONS_00123197"; exon_number "1"; gene_type "lincRNA"; old "TCONS_00123197";
At_chr12	Cufflinks	exon	44996071	44996286	.	-	.	gene_id "XLOC_037922"; transcript_id "TCONS_00128053"; exon_number "1"; gene_type "lincRNA"; old "TCONS_00128053";
At_chr12	Cufflinks	exon	47106622	47106829	.	-	.	gene_id "XLOC_038018"; transcript_id "TCONS_00114862"; exon_number "1"; gene_type "lincRNA"; old "TCONS_00114862";
At_chr12	Cufflinks	exon	47941973	47942962	.	-	.	gene_id "XLOC_038046"; transcript_id "TCONS_00114873"; exon_number "1"; gene_type "lincRNA"; old "TCONS_00114873";
At_chr12	Cufflinks	exon	47953814	47953876	.	-	.	gene_id "XLOC_038046"; transcript_id "TCONS_00114873"; exon_number "2"; gene_type "lincRNA"; old "TCONS_00114873";
At_chr12	Cufflinks	exon	47953994	47954634	.	-	.	gene_id "XLOC_038046"; transcript_id "TCONS_00114873"; exon_number "3"; gene_type "lincRNA"; old "TCONS_00114873";
At_chr12	Cufflinks	exon	47942524	47953876	.	-	.	gene_id "XLOC_038046"; transcript_id "TCONS_00111172"; exon_number "1"; gene_type "lincRNA"; old "TCONS_00111172";
At_chr12	Cufflinks	exon	47953994	47954634	.	-	.	gene_id "XLOC_038046"; transcript_id "TCONS_00111172"; exon_number "2"; gene_type "lincRNA"; old "TCONS_00111172";
At_chr12	Cufflinks	exon	48654952	48655562	.	-	.	gene_id "XLOC_038066"; transcript_id "TCONS_00111183"; exon_number "1"; gene_type "lincRNA"; old "TCONS_00111183";
At_chr12	Cufflinks	exon	48655796	48656100	.	-	.	gene_id "XLOC_038066"; transcript_id "TCONS_00111183"; exon_number "2"; gene_type "lincRNA"; old "TCONS_00111183";
At_chr12	Cufflinks	exon	48725759	48725826	.	-	.	gene_id "XLOC_038071"; transcript_id "TCONS_00111185"; exon_number "1"; gene_type "lincRNA"; old "TCONS_00111185";
At_chr12	Cufflinks	exon	48727697	48728140	.	-	.	gene_id "XLOC_038071"; transcript_id "TCONS_00111185"; exon_number "2"; gene_type "lincRNA"; old "TCONS_00111185";
At_chr12	Cufflinks	exon	50528413	50528648	.	-	.	gene_id "XLOC_038126"; transcript_id "TCONS_00119960"; exon_number "1"; gene_type "lincRNA"; old "TCONS_00119960";
At_chr12	Cufflinks	exon	51324401	51324608	.	-	.	gene_id "XLOC_038237"; transcript_id "TCONS_00111299"; exon_number "1"; gene_type "intronic_lncRNA"; old "TCONS_00111299";
At_chr12	Cufflinks	exon	52293001	52293921	.	-	.	gene_id "XLOC_038386"; transcript_id "TCONS_00111394"; exon_number "1"; gene_type "lincRNA"; old "TCONS_00111394";
At_chr12	Cufflinks	exon	52478332	52478535	.	-	.	gene_id "XLOC_038414"; transcript_id "TCONS_00111404"; exon_number "1"; gene_type "lincRNA"; old "TCONS_00111404";
At_chr12	Cufflinks	exon	52696164	52696290	.	-	.	gene_id "XLOC_038451"; transcript_id "TCONS_00115074"; exon_number "1"; gene_type "lincRNA"; old "TCONS_00115074";
At_chr12	Cufflinks	exon	52700255	52700332	.	-	.	gene_id "XLOC_038451"; transcript_id "TCONS_00115074"; exon_number "2"; gene_type "lincRNA"; old "TCONS_00115074";
At_chr12	Cufflinks	exon	52700455	52700650	.	-	.	gene_id "XLOC_038451"; transcript_id "TCONS_00115074"; exon_number "3"; gene_type "lincRNA"; old "TCONS_00115074";
At_chr12	Cufflinks	exon	52696192	52696233	.	-	.	gene_id "XLOC_038451"; transcript_id "TCONS_00115073"; exon_number "1"; gene_type "lincRNA"; old "TCONS_00115073";
At_chr12	Cufflinks	exon	52696380	52696436	.	-	.	gene_id "XLOC_038451"; transcript_id "TCONS_00115073"; exon_number "2"; gene_type "lincRNA"; old "TCONS_00115073";
At_chr12	Cufflinks	exon	52700255	52700332	.	-	.	gene_id "XLOC_038451"; transcript_id "TCONS_00115073"; exon_number "3"; gene_type "lincRNA"; old "TCONS_00115073";
At_chr12	Cufflinks	exon	52700455	52700675	.	-	.	gene_id "XLOC_038451"; transcript_id "TCONS_00115073"; exon_number "4"; gene_type "lincRNA"; old "TCONS_00115073";
At_chr12	Cufflinks	exon	52700150	52700332	.	-	.	gene_id "XLOC_038451"; transcript_id "TCONS_00115075"; exon_number "1"; gene_type "lincRNA"; old "TCONS_00115075";
At_chr12	Cufflinks	exon	52700455	52700650	.	-	.	gene_id "XLOC_038451"; transcript_id "TCONS_00115075"; exon_number "2"; gene_type "lincRNA"; old "TCONS_00115075";
At_chr12	Cufflinks	exon	53369762	53369966	.	-	.	gene_id "XLOC_038516"; transcript_id "TCONS_00115090"; exon_number "1"; gene_type "lincRNA"; old "TCONS_00115090";
At_chr12	Cufflinks	exon	53409890	53409957	.	-	.	gene_id "XLOC_038526"; transcript_id "TCONS_00115094"; exon_number "1"; gene_type "lincRNA"; old "TCONS_00115094";
At_chr12	Cufflinks	exon	53410056	53410263	.	-	.	gene_id "XLOC_038526"; transcript_id "TCONS_00115094"; exon_number "2"; gene_type "lincRNA"; old "TCONS_00115094";
At_chr12	Cufflinks	exon	53425932	53426992	.	-	.	gene_id "XLOC_038530"; transcript_id "TCONS_00111454"; exon_number "1"; gene_type "lincRNA"; old "TCONS_00111454";
At_chr12	Cufflinks	exon	53427084	53427131	.	-	.	gene_id "XLOC_038530"; transcript_id "TCONS_00111454"; exon_number "2"; gene_type "lincRNA"; old "TCONS_00111454";
At_chr12	Cufflinks	exon	53428547	53428691	.	-	.	gene_id "XLOC_038530"; transcript_id "TCONS_00111454"; exon_number "3"; gene_type "lincRNA"; old "TCONS_00111454";
At_chr12	Cufflinks	exon	53525711	53526063	.	-	.	gene_id "XLOC_038539"; transcript_id "TCONS_00115104"; exon_number "1"; gene_type "lincRNA"; old "TCONS_00115104";
At_chr12	Cufflinks	exon	53882036	53882328	.	-	.	gene_id "XLOC_038553"; transcript_id "TCONS_00120149"; exon_number "1"; gene_type "lincRNA"; old "TCONS_00120149";
At_chr12	Cufflinks	exon	53882639	53882720	.	-	.	gene_id "XLOC_038553"; transcript_id "TCONS_00120149"; exon_number "2"; gene_type "lincRNA"; old "TCONS_00120149";
At_chr12	Cufflinks	exon	54348140	54348187	.	-	.	gene_id "XLOC_038622"; transcript_id "TCONS_00115160"; exon_number "1"; gene_type "lincRNA"; old "TCONS_00115160";
At_chr12	Cufflinks	exon	54349373	54350057	.	-	.	gene_id "XLOC_038622"; transcript_id "TCONS_00115160"; exon_number "2"; gene_type "lincRNA"; old "TCONS_00115160";
At_chr12	Cufflinks	exon	54348147	54348187	.	-	.	gene_id "XLOC_038622"; transcript_id "TCONS_00125821"; exon_number "1"; gene_type "lincRNA"; old "TCONS_00125821";
At_chr12	Cufflinks	exon	54349254	54349487	.	-	.	gene_id "XLOC_038622"; transcript_id "TCONS_00125821"; exon_number "2"; gene_type "lincRNA"; old "TCONS_00125821";
At_chr12	Cufflinks	exon	54808896	54809122	.	-	.	gene_id "XLOC_038657"; transcript_id "TCONS_00115175"; exon_number "1"; gene_type "lincRNA"; old "TCONS_00115175";
At_chr12	Cufflinks	exon	60741252	60741498	.	-	.	gene_id "XLOC_038823"; transcript_id "TCONS_00111598"; exon_number "1"; gene_type "lincRNA"; old "TCONS_00111598";
At_chr12	Cufflinks	exon	61571790	61572030	.	-	.	gene_id "XLOC_038856"; transcript_id "TCONS_00133031"; exon_number "1"; gene_type "lincRNA"; old "TCONS_00133031";
At_chr12	Cufflinks	exon	61971514	61972497	.	-	.	gene_id "XLOC_038872"; transcript_id "TCONS_00115229"; exon_number "1"; gene_type "lincRNA"; old "TCONS_00115229";
At_chr12	Cufflinks	exon	61972925	61973041	.	-	.	gene_id "XLOC_038872"; transcript_id "TCONS_00115229"; exon_number "2"; gene_type "lincRNA"; old "TCONS_00115229";
At_chr12	Cufflinks	exon	64635438	64635658	.	-	.	gene_id "XLOC_038949"; transcript_id "TCONS_00125874"; exon_number "1"; gene_type "lincRNA"; old "TCONS_00125874";
At_chr12	Cufflinks	exon	65260483	65260821	.	-	.	gene_id "XLOC_038996"; transcript_id "TCONS_00111650"; exon_number "1"; gene_type "lincRNA"; old "TCONS_00111650";
At_chr12	Cufflinks	exon	65264572	65264619	.	-	.	gene_id "XLOC_038996"; transcript_id "TCONS_00111650"; exon_number "2"; gene_type "lincRNA"; old "TCONS_00111650";
At_chr12	Cufflinks	exon	65264788	65265159	.	-	.	gene_id "XLOC_038996"; transcript_id "TCONS_00111650"; exon_number "3"; gene_type "lincRNA"; old "TCONS_00111650";
At_chr12	Cufflinks	exon	65265242	65265304	.	-	.	gene_id "XLOC_038996"; transcript_id "TCONS_00111650"; exon_number "4"; gene_type "lincRNA"; old "TCONS_00111650";
At_chr12	Cufflinks	exon	65265463	65266040	.	-	.	gene_id "XLOC_038996"; transcript_id "TCONS_00111650"; exon_number "5"; gene_type "lincRNA"; old "TCONS_00111650";
At_chr12	Cufflinks	exon	65262308	65264619	.	-	.	gene_id "XLOC_038996"; transcript_id "TCONS_00111653"; exon_number "1"; gene_type "lincRNA"; old "TCONS_00111653";
At_chr12	Cufflinks	exon	65264788	65265159	.	-	.	gene_id "XLOC_038996"; transcript_id "TCONS_00111653"; exon_number "2"; gene_type "lincRNA"; old "TCONS_00111653";
At_chr12	Cufflinks	exon	65265242	65265304	.	-	.	gene_id "XLOC_038996"; transcript_id "TCONS_00111653"; exon_number "3"; gene_type "lincRNA"; old "TCONS_00111653";
At_chr12	Cufflinks	exon	65265463	65266060	.	-	.	gene_id "XLOC_038996"; transcript_id "TCONS_00111653"; exon_number "4"; gene_type "lincRNA"; old "TCONS_00111653";
At_chr12	Cufflinks	exon	65264715	65265159	.	-	.	gene_id "XLOC_038996"; transcript_id "TCONS_00111654"; exon_number "1"; gene_type "lincRNA"; old "TCONS_00111654";
At_chr12	Cufflinks	exon	65265242	65265304	.	-	.	gene_id "XLOC_038996"; transcript_id "TCONS_00111654"; exon_number "2"; gene_type "lincRNA"; old "TCONS_00111654";
At_chr12	Cufflinks	exon	65265463	65266075	.	-	.	gene_id "XLOC_038996"; transcript_id "TCONS_00111654"; exon_number "3"; gene_type "lincRNA"; old "TCONS_00111654";
At_chr12	Cufflinks	exon	71897139	71897561	.	-	.	gene_id "XLOC_039230"; transcript_id "TCONS_00111750"; exon_number "1"; gene_type "lincRNA"; old "TCONS_00111750";
At_chr12	Cufflinks	exon	71897807	71898149	.	-	.	gene_id "XLOC_039230"; transcript_id "TCONS_00111750"; exon_number "2"; gene_type "lincRNA"; old "TCONS_00111750";
At_chr12	Cufflinks	exon	74768515	74768753	.	-	.	gene_id "XLOC_039328"; transcript_id "TCONS_00111774"; exon_number "1"; gene_type "lincRNA"; old "TCONS_00111774";
At_chr12	Cufflinks	exon	76339755	76340853	.	-	.	gene_id "XLOC_039412"; transcript_id "TCONS_00111814"; exon_number "1"; gene_type "lincRNA"; old "TCONS_00111814";
At_chr12	Cufflinks	exon	76341424	76341602	.	-	.	gene_id "XLOC_039412"; transcript_id "TCONS_00111814"; exon_number "2"; gene_type "lincRNA"; old "TCONS_00111814";
At_chr12	Cufflinks	exon	76634092	76634315	.	-	.	gene_id "XLOC_039418"; transcript_id "TCONS_00115461"; exon_number "1"; gene_type "lincRNA"; old "TCONS_00115461";
At_chr12	Cufflinks	exon	81504906	81505127	.	-	.	gene_id "XLOC_039517"; transcript_id "TCONS_00111857"; exon_number "1"; gene_type "lincRNA"; old "TCONS_00111857";
At_chr12	Cufflinks	exon	81838919	81842745	.	-	.	gene_id "XLOC_039534"; transcript_id "TCONS_00120763"; exon_number "1"; gene_type "lincRNA"; old "TCONS_00120763";
At_chr12	Cufflinks	exon	81842914	81843275	.	-	.	gene_id "XLOC_039534"; transcript_id "TCONS_00120763"; exon_number "2"; gene_type "lincRNA"; old "TCONS_00120763";
At_chr12	Cufflinks	exon	81843358	81843458	.	-	.	gene_id "XLOC_039534"; transcript_id "TCONS_00120763"; exon_number "3"; gene_type "lincRNA"; old "TCONS_00120763";
At_chr12	Cufflinks	exon	81843579	81844177	.	-	.	gene_id "XLOC_039534"; transcript_id "TCONS_00120763"; exon_number "4"; gene_type "lincRNA"; old "TCONS_00120763";
At_chr12	Cufflinks	exon	81842749	81843275	.	-	.	gene_id "XLOC_039534"; transcript_id "TCONS_00120764"; exon_number "1"; gene_type "lincRNA"; old "TCONS_00120764";
At_chr12	Cufflinks	exon	81843358	81843707	.	-	.	gene_id "XLOC_039534"; transcript_id "TCONS_00120764"; exon_number "2"; gene_type "lincRNA"; old "TCONS_00120764";
At_chr12	Cufflinks	exon	81843986	81844188	.	-	.	gene_id "XLOC_039534"; transcript_id "TCONS_00120764"; exon_number "3"; gene_type "lincRNA"; old "TCONS_00120764";
At_chr12	Cufflinks	exon	81851813	81851911	.	-	.	gene_id "XLOC_039537"; transcript_id "TCONS_00111879"; exon_number "1"; gene_type "lincRNA"; old "TCONS_00111879";
At_chr12	Cufflinks	exon	81851991	81852201	.	-	.	gene_id "XLOC_039537"; transcript_id "TCONS_00111879"; exon_number "2"; gene_type "lincRNA"; old "TCONS_00111879";
At_chr12	Cufflinks	exon	85064769	85065630	.	-	.	gene_id "XLOC_039685"; transcript_id "TCONS_00111924"; exon_number "1"; gene_type "anti-sense_lncRNA"; old "TCONS_00111924";
At_chr12	Cufflinks	exon	85065759	85066539	.	-	.	gene_id "XLOC_039685"; transcript_id "TCONS_00111924"; exon_number "2"; gene_type "anti-sense_lncRNA"; old "TCONS_00111924";
At_chr12	Cufflinks	exon	88440029	88440229	.	-	.	gene_id "XLOC_039793"; transcript_id "TCONS_00111961"; exon_number "1"; gene_type "lincRNA"; old "TCONS_00111961";
At_chr12	Cufflinks	exon	89219765	89221136	.	-	.	gene_id "XLOC_039823"; transcript_id "TCONS_00115609"; exon_number "1"; gene_type "lincRNA"; old "TCONS_00115609";
At_chr12	Cufflinks	exon	89221395	89221479	.	-	.	gene_id "XLOC_039823"; transcript_id "TCONS_00115609"; exon_number "2"; gene_type "lincRNA"; old "TCONS_00115609";
At_chr12	Cufflinks	exon	89221561	89222092	.	-	.	gene_id "XLOC_039823"; transcript_id "TCONS_00115609"; exon_number "3"; gene_type "lincRNA"; old "TCONS_00115609";
At_chr12	Cufflinks	exon	89219772	89220704	.	-	.	gene_id "XLOC_039823"; transcript_id "TCONS_00111970"; exon_number "1"; gene_type "lincRNA"; old "TCONS_00111970";
At_chr12	Cufflinks	exon	89220787	89221136	.	-	.	gene_id "XLOC_039823"; transcript_id "TCONS_00111970"; exon_number "2"; gene_type "lincRNA"; old "TCONS_00111970";
At_chr12	Cufflinks	exon	89221395	89221479	.	-	.	gene_id "XLOC_039823"; transcript_id "TCONS_00111970"; exon_number "3"; gene_type "lincRNA"; old "TCONS_00111970";
At_chr12	Cufflinks	exon	89221561	89222066	.	-	.	gene_id "XLOC_039823"; transcript_id "TCONS_00111970"; exon_number "4"; gene_type "lincRNA"; old "TCONS_00111970";
At_chr12	Cufflinks	exon	92336347	92336599	.	-	.	gene_id "XLOC_039954"; transcript_id "TCONS_00112031"; exon_number "1"; gene_type "lincRNA"; old "TCONS_00112031";
At_chr12	Cufflinks	exon	92336926	92337004	.	-	.	gene_id "XLOC_039954"; transcript_id "TCONS_00112031"; exon_number "2"; gene_type "lincRNA"; old "TCONS_00112031";
At_chr12	Cufflinks	exon	92337252	92337290	.	-	.	gene_id "XLOC_039954"; transcript_id "TCONS_00112031"; exon_number "3"; gene_type "lincRNA"; old "TCONS_00112031";
At_chr12	Cufflinks	exon	92337402	92337475	.	-	.	gene_id "XLOC_039954"; transcript_id "TCONS_00112031"; exon_number "4"; gene_type "lincRNA"; old "TCONS_00112031";
At_chr12	Cufflinks	exon	92337629	92337662	.	-	.	gene_id "XLOC_039954"; transcript_id "TCONS_00112031"; exon_number "5"; gene_type "lincRNA"; old "TCONS_00112031";
At_chr12	Cufflinks	exon	92338015	92338094	.	-	.	gene_id "XLOC_039954"; transcript_id "TCONS_00112031"; exon_number "6"; gene_type "lincRNA"; old "TCONS_00112031";
At_chr12	Cufflinks	exon	92339309	92340659	.	-	.	gene_id "XLOC_039954"; transcript_id "TCONS_00112031"; exon_number "7"; gene_type "lincRNA"; old "TCONS_00112031";
At_chr12	Cufflinks	exon	92336355	92336599	.	-	.	gene_id "XLOC_039954"; transcript_id "TCONS_00112032"; exon_number "1"; gene_type "lincRNA"; old "TCONS_00112032";
At_chr12	Cufflinks	exon	92336926	92337004	.	-	.	gene_id "XLOC_039954"; transcript_id "TCONS_00112032"; exon_number "2"; gene_type "lincRNA"; old "TCONS_00112032";
At_chr12	Cufflinks	exon	92337252	92337290	.	-	.	gene_id "XLOC_039954"; transcript_id "TCONS_00112032"; exon_number "3"; gene_type "lincRNA"; old "TCONS_00112032";
At_chr12	Cufflinks	exon	92337402	92337475	.	-	.	gene_id "XLOC_039954"; transcript_id "TCONS_00112032"; exon_number "4"; gene_type "lincRNA"; old "TCONS_00112032";
At_chr12	Cufflinks	exon	92337629	92337662	.	-	.	gene_id "XLOC_039954"; transcript_id "TCONS_00112032"; exon_number "5"; gene_type "lincRNA"; old "TCONS_00112032";
[truncated: 12,070 more rows]
